# Supplementary material for: CHD1L maintains genome integrity by facilitating okazaki fragment maturation
Source: Nucleic Acids Res. 2026 Jun 22;54(12):gkag606. doi: 10.1093/nar/gkag606 (PMC13284710; doi:10.1093/nar/gkag606)
Supplement: gkag606_Supplemental_Files [file gkag606_supplemental_files.zip]

Archive with 9 entries (9 files):
- Figure S1.pdf
- Figure S2.pdf
- Figure S3.pdf
- Figure S4.pdf
- Figure S5.pdf
- Supplementary information_05012026.docx
- Table S1.xlsx
- Table S2.xlsx
- Table S3.xlsx
