# Supplementary material for: CHD1L maintains genome integrity by facilitating okazaki fragment maturation
Source: Nucleic Acids Res. 2026 Jun 22;54(12):gkag606. doi: 10.1093/nar/gkag606 (PMC13284710; doi:10.1093/nar/gkag606)
Supplement: gkag606_Supplemental_Files [file gkag606_supplemental_files.zip › Table S1.xlsx]

## Sheet: Hela_RNF114
KO#1	gRNA TTTGGAACAAGTAGCCACGT
KO#2	gRNA GCCGCTTACACGTGTCCGCA

## Sheet: 293A_RNF114
KO#1	gRNA GCCGCTTACACGTGTCCGCA
	ACCAGGCCCGGGCTCGCCGCTTACACGTGTCCCGCAGGGCACCTGTACCGGCTTCTCGT
	ACCAGGCCCGGGCTCGCCGCTTACACGTG C GCAGGGCACCTGTACCGGCTTCTCGT
Control	ACCAGGCCCGGGCTCGCCGCTTACACGTGTCC GCAGGGCACCTGTACCGGCTTCTCGT
KO#2	gRNA TTTGGAACAAGTAGCCACGT
	TTTGGAACAAGTAGCCA----------GATCTTGGACAGGAAGAACTCAAATAGGAAGAA
Control	TTTGGAACAAGTAGCCACGTGGGACCGGATCTTGGACAGGAAGAACTCAAATAGGAAGAA

## Sheet: PARG-RNF114 KO
KO#1	gRNA GCCGCTTACACGTGTCCGCA
	TTTGGAACAAGTAGCC-- GTGGGACCGGATCTTGGACAGGAAGAACTCAAATAGGAAGAA
	TTTGGAACAAGTAGCCAACGTGGGACCGGATCTTGGACAGGAAGAACTCAAATAGGAAGAA
Control	TTTGGAACAAGTAGCCA CGTGGGACCGGATCTTGGACAGGAAGAACTCAAATAGGAAGAA
KO#2	gRNA TTTGGAACAAGTAGCCACGT
	GACCAGGCCCGGGCTCGCCGCTTACACGTGTC-GCAGGGCACCTGTACCGGCTTCTCGTA
Control	GACCAGGCCCGGGCTCGCCGCTTACACGTGTCCGCAGGGCACCTGTACCGGCTTCTCGTA

## Sheet: HeLa_CHD1L KO
KO#1	gRNA AGGCTACAGCTATGAGCGTG
KO#2	gRNA TTCGTGGCATGTCCAATACG

## Sheet: PARG-CHD1L KO
KO#1	gRNA AGGCTACAGCTATGAGCGTG
	TCTTCCTCTCTGTAAAGGCTACAGCTATGAGC ---TGG-TGG---TGTGAGAGGAGAAGA
	TTCTTCCTCTCTGTAAAGGCTACAGCTATGAGCCGTGTGGATGGTTCTGTGAGAGGAGAAGA
control	TTCTTCCTCTCTGTAAAGGCTACAGCTATGAG CGTGTGGATGGTTCTGTGAGAGGAGAAGA
KO#2	gRNA GTATATCATATCATACCTGG
	CTGCCGATGCTGACCTCCAGGGTATGATATGATATACTGTTCTTCACTTTGGAATATACC
Control	CTGCCGATGCTGACCTCCA GGTATGATATGATATACTGTTCTTCACTTTGGAATATACC

## Sheet: U2OS_CHD1L
KO#1	gRNA TTCGTGGCATGTCCAATACG
	TACCAGTTAAAACCTTTCGTGGCATGTCCAATTACGTGGAAGATGAACACTTGCTATTAT
	TACCAGTTAAAACCTTTCGTGGCATGTCCA-T ACGTGGAAGATGAACACTTGCTATTAT
Control	TACCAGTTAAAACCTTTCGTGGCATGTCCAAT ACGTGGAAGATGAACACTTGCTATTAT
KO#2	GTATATCATATCATACCTGG
	CTGCCGATGCTGACCTCCAGGGTATGATATGATATACTGTTCTTCACTTTGGAATATACC
Control	CTGCCGATGCTGACCTCCA GGTATGATATGATATACTGTTCTTCACTTTGGAATATACC

## Sheet: CHD1L KO
KO#1	gRNA TTCGTGGCATGTCCAATACG
	TACCAGTTAAAACCTTTCGTGGTATGTCCAATTACGTGGAAGATGAACACTTGCTATTAT
Control	TACCAGTTAAAACCTTTCGTGGCATGTCCAAT ACGTGGAAGATGAACACTTGCTATTAT
KO#2	gRNA AGGCTACAGCTATGAGCGTG
	TCTTCCTCTCTGTAAAGGCTACAGCTATGAGCAAGTGTGGATGGTTCTGTGAGAGGAGA
	TCTTCCTCTCTGTAAAGGCTACAGCTATGAGCC GTGTGGATGGTTCTGTGAGAGGAGA
Control	TCTTCCTCTCTGTAAAGGCTACAGCTATGAGC GTGTGGATGGTTCTGTGAGAGGAGA

## Sheet: PARG-DTX3L-PARP9 KO
KO#1	gRNA-DTX3L CGGACTTGTACACCCGCACG
	cccgccgtccCCGCTCCTC--GCGGGTGTACAAGTCCGGCCCCCGAGTACGAaggaagct
Control	CCCGCCGTCCCCGCTCCTCGTGCGGGTGTACAAGTCCGGCCCCCGAGTACGAAGGAAGCT
	gRNA PARP9 TGTACTCGACACCTTGCGGT
	CCCCAATGATGAGGCATTGACACCTAC--CAAGGTGTCGAGTACATTCTTT
Control	CCCCAATGATGAGGCATTGACACCTACCGCAAGGTGTCGAGTACATTCTTT
KO#2	gRNA-DTX3L TGTTGATGCATATCACCAGA
	AATTTCTTCACTGACACAATCACAAGCAGAAACACC--------ATATGCATCAAC
Control	AATTTCTTCACTGACACAATCACAAGCAGAAACACCGTCTGGTGATATGCATCAAC
	gRNA PARP9 CTATCCGGGTTAGTTTGCAA
	ATCCGGGTTAG----CAAGGGAAGCCAATGATGAGTAATTTGAAAGAAATTCACCTGGTG
Control	ATCCGGGTTAGTTTGCAAGGGAAGCCAATGATGAGTAATTTGAAAGAAATTCACCTGGTG

## Sheet: DTX3L-PARP9 KO
KO#1	gRNA-DTX3L CGGACTTGTACACCCGCACG
	cagcttcctTCGTACTCGGGGGCCGGACTTGTACACCCGCCACGAGGAGCGGggacggcg
Control	CAGCTTCCTTCGTACTCGGGGGCCGGACTTGTACACCCGC ACGAGGAGCGGGGACGGCG
	gRNA PARP9 TGTACTCGACACCTTGCGGT
	CCCCAATGATGAGGCATTGACACCTACCGGCAAGGTGTCGAGTACATTCTTTGAAA
Control	CCCCAATGATGAGGCATTGACACCTACC GCAAGGTGTCGAGTACATTCTTTGAAA
KO#2	gRNA-DTX3L TGTTGATGCATATCACCAGA
	GTTGATGCATATCACCCAGACGGTGTTTCTGCTTGTGATTGTGTCAGTGAAGAAATTTGA
Control	GTTGATGCATATCACC AGACGGTGTTTCTGCTTGTGATTGTGTCAGTGAAGAAATTTGA
	gRNA PARP9 CTATCCGGGTTAGTTTGCAA
	CCGGGTTAG----CAAGGGAAGCCAATGATGAGTAATTTGAAAGAAA
Control	CCGGGTTAGTTTGCAAGGGAAGCCAATGATGAGTAATTTGAAAGAAA
