# Supplementary material for: CHD1L maintains genome integrity by facilitating okazaki fragment maturation
Source: Nucleic Acids Res. 2026 Jun 22;54(12):gkag606. doi: 10.1093/nar/gkag606 (PMC13284710; doi:10.1093/nar/gkag606)
Supplement: gkag606_Supplemental_Files [file gkag606_supplemental_files.zip › Table S2.xlsx]

## Sheet: Table S2
Protein.Group	Protein.Names	Genes	First.Protein.Description	logFC_PARGi	P.Value_PARGi	negLog10P_PARGi	adj.P.Val_PARGi	negLog10adjP_PARGi	B_PARGi	C:\Users\LNie1\Documents\CHD1L\Chr_1.raw	C:\Users\LNie1\Documents\CHD1L\Chr_2.raw	C:\Users\LNie1\Documents\CHD1L\Chr_3.raw	C:\Users\LNie1\Documents\CHD1L\Chr_4.raw	C:\Users\LNie1\Documents\CHD1L\PDD_Chr_1.raw	C:\Users\LNie1\Documents\CHD1L\PDD_Chr_2.raw	C:\Users\LNie1\Documents\CHD1L\PDD_Chr_3.raw	C:\Users\LNie1\Documents\CHD1L\PDD_Chr_4.raw	C:\Users\LNie1\Documents\CHD1L\Chr_5.raw	C:\Users\LNie1\Documents\CHD1L\Chr_6.raw	C:\Users\LNie1\Documents\CHD1L\Chr_7.raw	C:\Users\LNie1\Documents\CHD1L\Chr_8.raw	C:\Users\LNie1\Documents\CHD1L\PDD_Chr_5.raw	C:\Users\LNie1\Documents\CHD1L\PDD_Chr_6.raw	C:\Users\LNie1\Documents\CHD1L\PDD_Chr_7.raw	C:\Users\LNie1\Documents\CHD1L\PDD_Chr_8.raw
A0A024QZ33	A0A024QZ33_HUMAN	NSRP1	Nuclear speckle splicing regulatory protein 1	-0.098732	0.427584	0.368979	0.711455	0.147852	-5.84542	21.2156	21.7118	21.504	21.8508	21.2703	21.1484	21.7299	21.7834	21.4291	21.5671	21.2832	21.3447	21.3282	21.3582	21.0084	21.4896
A0A024R0Y4	A0A024R0Y4_HUMAN	TADA2A	Transcriptional adapter	-0.0312637	0.729739	0.136832	0.885703	0.0527118	-6.11237	23.3799	23.2695	23.5991	23.5147	23.1021	23.2618	23.2824	23.0586	23.1335	23.3649	23.3523	23.1707	23.4576	23.4848	23.5303	23.3569
A0A024R1R8	TMA7B_HUMAN	TMA7B	Translation machinery-associated protein 7B	0.47682	0.119589	0.922308	0.43904	0.357496	-4.91023	26.3441	27.9686	26.4305	27.3525	28.383	27.7916	27.6677	27.2934	26.8913	27.8075	28.3255	28.2275	27.8102	28.4648	27.7717	27.9796
A0A024R3Z1	A0A024R3Z1_HUMAN	MAP2	Microtubule-associated protein	0.327362	0.0635308	1.19702	0.385857	0.413574	-4.38083	23.6618	24.6305	23.6021	24.1963	24.4624	24.3208	24.5381	24.2278	24.0558	24.6902	24.4676	24.5885	24.6817	24.8355	24.6629	24.7825
A0A024R4E5	A0A024R4E5_HUMAN	HDLBP	High density lipoprotein binding protein	-0.00576071	0.951239	0.0217102	0.978193	0.00957544	-6.17295	25.9343	25.7799	25.8961	25.9616	25.8492	25.8794	25.9975	25.9183	25.4927	25.7759	25.5615	25.7683	25.681	25.7736	25.5318	25.4933
A0A024R571	A0A024R571_HUMAN	EHD1	EH domain containing 1	-0.109676	0.227267	0.643463	0.554102	0.25641	-5.41268	24.3467	24.1149	24.1319	24.2418	24.1148	24.2069	24.2139	24.2545	24.1033	24.0564	23.9952	24.0823	23.9022	23.8326	23.7118	23.9583
A0A067XG54	A0A067XG54_HUMAN	ATP11C	Phospholipid-transporting ATPase	-0.0319723	0.842539	0.0744098	0.933945	0.0296789	-6.15423	22.6634	23.3185	22.7132	22.7444	22.9356	22.8461	22.978	23.3867	23.0016	23.2105	22.9975	23.6948	23.0201	22.4264	23.2046	23.2906
A0A075B7G8	A0A075B7G8_HUMAN	APBB1	Amyloid beta precursor protein binding family B member 1	0.217106	0.261071	0.583241	0.585558	0.23243	-5.51434	21.5054	22.2171	21.4241	21.7684	22.191	22.2521	22.2666	22.3282	21.4716	22.3933	21.8415	22.797	22.1003	21.939	21.6649	22.4131
A0A087WT20	A0A087WT20_HUMAN	DCAF13	DDB1- and CUL4-associated factor 13	0.0199452	0.734808	0.133826	0.887734	0.051717	-6.11479	27.5443	27.6261	27.4906	27.5756	27.6301	27.6166	27.6025	27.7447	27.6262	27.7332	27.5783	27.527	27.6045	27.4742	27.5108	27.6773
A0A087WTB7	A0A087WTB7_HUMAN	SCAF11	SR-related CTD associated factor 11 (Fragment)	0.676855	0.00643922	2.19117	0.344159	0.463241	-2.25802	20.6681	NA	21.0925	20.4545	21.6068	22.0612	21.4209	22.1655	21.225	21.4449	21.816	NA	21.8492	21.3846	21.5838	22.2773
A0A087WTT6	A0A087WTT6_HUMAN	RPS29	40S ribosomal protein S29	-0.14738	0.481954	0.316994	0.752249	0.123638	-5.91601	28.145	28.3119	28.1298	28.6385	28.2097	28.6502	28.2094	28.4017	27.5259	28.1914	27.6824	28.0438	27.5232	27.4177	27.2912	27.7866
A0A087WU53	A0A087WU53_HUMAN	MAGT1	Magnesium transporter 1	0.0125297	0.921198	0.0356469	0.965999	0.0150234	-6.16978	27.1144	27.2035	27.254	27.3727	27.3021	27.4145	27.3144	27.2552	26.865	26.968	27.0884	26.7934	27.0405	27.0972	26.5539	26.7821
A0A087WUV8	A0A087WUV8_HUMAN	BSG	Basigin (Ok blood group)	-0.123132	0.208759	0.680355	0.532726	0.273496	-5.34899	26.734	26.4355	26.9486	27.0115	26.5503	26.3606	26.7197	26.6195	26.5675	26.785	26.4195	26.6033	26.5491	26.5235	26.7296	26.4675
A0A087WVF0	A0A087WVF0_HUMAN	ESPNL	Espin like	0.0901159	0.465871	0.331734	0.741647	0.129803	-5.75576	23.0655	23.5189	23.4362	NA	23.6884	NA	NA	23.4627	NA	23.56	23.4092	23.4289	23.4203	23.8269	23.2563	23.3049
A0A087WVQ9	A0A087WVQ9_HUMAN	EEF1A1	Elongation factor 1-alpha	-0.145762	0.363357	0.439666	0.66517	0.177067	-5.74249	31.0586	30.4567	30.9545	30.9485	30.8734	30.992	30.834	30.6441	30.4299	30.5451	30.2967	30.6069	30.1839	30.1711	30.1761	30.2563
A0A087WW00	A0A087WW00_HUMAN	UBE2D1	Ubiquitin conjugating enzyme E2 D1	0.52033	0.0261313	1.58284	0.35231	0.453075	-3.53024	22.4911	23.6713	22.533	23.0121	NA	23.292	23.5424	23.626	22.8521	23.4989	23.8598	NA	23.7895	23.9383	23.6182	23.7541
A0A087WWF6	A0A087WWF6_HUMAN	POLD2	DNA polymerase delta subunit 2	0.153861	0.274443	0.561547	0.59352	0.226565	-5.55018	24.3785	24.8575	24.3871	24.7703	25.1539	25.0494	25.0298	24.8519	24.3052	24.8638	24.8689	25.1055	24.778	24.7484	24.3095	24.8468
A0A087WXK8	A0A087WXK8_HUMAN	FAM83D	Chromosome 20 open reading frame 129	0.132961	0.41975	0.377009	0.706137	0.151111	-5.83411	23.0526	23.7217	23.1547	23.6974	23.7026	23.9729	23.6659	23.6786	22.8084	23.424	23.366	23.5096	23.1131	23.0789	23.0563	23.5297
A0A087WZ09	A0A087WZ09_HUMAN	GATA4	Transcription factor GATA-4	0.380222	0.0292423	1.53399	0.353027	0.452192	-3.70354	24.1096	25.0239	23.8717	24.1145	24.9064	24.8949	24.7961	24.7168	24.2724	24.7877	24.8817	24.9626	24.9222	24.9712	24.8704	24.9881
A0A087WZ13	A0A087WZ13_HUMAN	RAVER1	Ribonucleoprotein, PTB binding 1	0.157446	0.202464	0.693652	0.525495	0.279431	-5.32579	26.6363	27.1776	26.601	26.7807	27.1361	26.9607	27.0309	26.984	27.0721	27.2078	27.1499	27.4154	27.2343	27.3446	27.2581	27.3517
A0A087WZB4	A0A087WZB4_HUMAN	KCNQ3	Potassium voltage-gated channel subfamily Q member 3 (Fragment)	-0.250553	0.546238	0.262618	0.792955	0.100752	-5.90969	19.9036	19.1706	20.4921	21.0012	19.6075	20.7487	20.3245	20.1363	19.3612	NA	19.043	NA	19.064	18.761	18.2946	19.688
A0A087WZE9;A0A994J3W4	A0A087WZE9_HUMAN;A0A994J3W4_HUMAN	HMGN3	High mobility group nucleosomal binding domain 3	0.393738	0.335236	0.47465	0.645278	0.190253	-5.58282	20.7528	23.1708	NA	22.4068	NA	22.4591	23.3301	22.445	22.4734	23.4062	23.3993	23.1193	NA	23.1913	23.4197	23.5703
A0A087WZM2	A0A087WZM2_HUMAN	RNASET2	Ribonuclease T2	-0.0800216	0.582575	0.234648	0.815786	0.0884238	-6.01668	20.0665	20.4806	20.0473	20.4161	20.3422	20.1665	20.4466	20.6449	20.1207	20.1055	19.9853	20.1083	19.7079	19.8588	19.5998	19.9234
A0A087WZV0	A0A087WZV0_HUMAN	PPIP5K2	Inositol hexakisphosphate and diphosphoinositol-pentakisphosphate kinase	0.262966	0.326401	0.486249	0.63779	0.195322	-5.67096	20.893	21.2286	20.9236	21.3523	21.7339	22.2494	21.5729	21.7787	20.3554	21.419	20.4545	21.5822	20.7951	20.4554	20.6239	21.1029
A0A087WZV9	A0A087WZV9_HUMAN	NA	D-aminoacyl-tRNA deacylase (Fragment)	0.00262773	0.988792	0.00489512	0.994214	0.00252021	-6.1748	23.5136	23.1543	23.343	23.3937	23.5887	23.8982	23.6133	23.8574	23.2057	23.4902	22.945	23.2533	22.5175	22.9723	22.9392	22.9331
A0A087X085;G3XAA4	A0A087X085_HUMAN;G3XAA4_HUMAN	JADE2	Jade family PHD finger 2	0.116717	0.377504	0.423079	0.674851	0.170792	-5.76728	24.9586	25.3321	25.1524	25.3163	25.2899	24.9477	25.5608	25.3293	25.5267	25.6561	25.5301	25.4754	25.8986	25.6416	25.6553	25.5583
A0A087X0H9	A0A087X0H9_HUMAN	RBM26	RNA binding motif protein 26	0.485724	0.0562572	1.24982	0.379152	0.421187	-4.27638	22.2007	23.4632	22.3034	22.5605	23.488	23.0166	23.0209	23.0125	23.0443	23.3569	23.491	23.6202	23.7645	23.9804	23.7304	23.9128
A0A087X0N3	A0A087X0N3_HUMAN	NOL4L	Nucleolar protein 4 like	-0.13368	0.185689	0.731215	0.510008	0.292423	-5.2596	23.9611	23.7882	23.8611	24.0983	23.7991	23.3638	23.9658	23.5009	23.936	23.9599	23.7293	23.7412	23.921	23.6783	24.0208	23.756
A0A087X0Q1	A0A087X0Q1_HUMAN	YTHDF3	YTH domain-containing family protein	0.0928196	0.35367	0.451402	0.660333	0.180237	-5.72472	24.4569	25.1595	24.6968	24.8083	24.8414	24.8195	24.8728	24.7432	24.7996	24.9565	24.8152	25.0226	24.957	25.2207	24.9148	25.0884
A0A087X0R0	A0A087X0R0_HUMAN	KDM6A	[histone H3]-trimethyl-L-lysine(27) demethylase	-0.0156977	0.765312	0.116161	0.898181	0.0466362	-6.12822	25.7048	25.7939	25.773	25.8821	25.7683	25.8227	25.8771	25.763	25.8556	25.8317	25.7622	25.8071	25.7615	25.7055	25.7344	25.8525
A0A087X169	A0A087X169_HUMAN	PHF19	PHD finger protein 19	0.216507	0.068476	1.16446	0.390559	0.408314	-4.44485	26.5323	27.1984	26.8878	26.4721	27.2051	27.0313	27.0977	27.2016	26.6546	27.1333	27.1584	26.9362	26.8819	26.9876	27.1695	27.1306
A0A087X1K9	A0A087X1K9_HUMAN	LYPLA1	palmitoyl-protein hydrolase	0.318383	0.0815408	1.08863	0.40436	0.393232	-4.59277	22.9445	23.924	22.6854	23.2347	23.7882	23.6498	23.5531	23.6858	23.4175	23.7431	23.9145	23.8769	24.0185	23.7078	23.9789	23.9055
A0A087X1N8	A0A087X1N8_HUMAN	SERPINB6	Serpin family B member 6	0.169202	0.130814	0.883347	0.450674	0.346138	-4.98297	23.1753	23.49	22.9268	23.2418	23.5909	23.2337	23.7173	23.4918	23.2244	23.6548	23.4257	23.6694	23.5388	23.5175	23.4256	23.6462
A0A087X1S3	A0A087X1S3_HUMAN	HUWE1	HECT, UBA and WWE domain containing E3 ubiquitin protein ligase 1 (Fragment)	0.45674	0.0819097	1.08666	0.404698	0.392869	-4.4427	NA	19.7176	18.3277	NA	NA	20.3348	NA	19.5502	19.1668	19.1077	19.5248	19.7353	19.575	19.5511	19.387	19.9223
A0A087X295	A0A087X295_HUMAN	WDR6	WD repeat domain 6	0.0867226	0.780461	0.107649	0.906527	0.0426193	-6.1342	22.2361	22.505	22.7595	23.2461	22.9602	23.8389	22.8562	23.1964	21.6414	22.4582	22.2132	22.7642	21.787	22.0813	21.4496	22.3477
A0A087X2C3	A0A087X2C3_HUMAN	RAP2C	RAP2C, member of RAS oncogene family	-0.323238	0.13379	0.873576	0.455653	0.341366	-5.0011	24.6132	23.93	25.0451	25.1639	24.0614	24.4776	24.5928	24.3213	24.5325	24.321	23.7857	24.1486	24.3018	23.7669	23.7893	23.6428
A0A087X2F1	A0A087X2F1_HUMAN	ZSCAN26	Zinc finger and SCAN domain containing 26	-0.35696	0.526823	0.278335	0.782487	0.106523	-5.96516	23.2487	23.9205	23.6003	23.5859	23.6708	24.3662	23.711	23.4761	23.3398	23.3528	22.9535	23.4448	23.6005	23.4378	19.0602	23.2682
A0A087X2I1	A0A087X2I1_HUMAN	PSMC6	Proteasome 26S subunit, ATPase 6	0.0532647	0.506681	0.295265	0.767012	0.115198	-5.94402	24.8016	24.8895	24.4912	24.7757	25.0107	24.7828	25.0004	24.9236	24.6977	24.9568	24.8798	24.7803	24.7123	24.7342	24.6521	24.8826
A0A088AWK7	A0A088AWK7_HUMAN	NA	KRAB domain-containing protein	0.33287	0.030899	1.51006	0.355933	0.448631	-3.75238	20.2149	21.0471	19.9131	20.4601	21.0779	20.9858	21.0917	20.8568	20.5051	20.8268	20.8487	20.8975	20.9751	20.8449	20.7505	20.7934
A0A096LNH6	A0A096LNH6_HUMAN	DOCK1	Dedicator of cytokinesis 1	0.251866	0.105298	0.977582	0.423875	0.372762	-4.80591	23.6321	24.333	23.3657	23.9157	24.4941	24.0998	24.3027	24.2756	23.7086	24.3064	24.3671	24.2461	24.0893	24.1865	23.962	24.4796
A0A096LNK8	A0A096LNK8_HUMAN	GET1	Guided entry of tail-anchored proteins factor 1 (Fragment)	0.233173	0.151064	0.82084	0.4745	0.323764	-5.02003	22.1109	22.6345	21.7968	22.4161	NA	22.6134	22.446	22.8673	22.8669	22.6149	22.7717	22.6056	22.8382	NA	22.6906	22.8066
A0A096LNQ7	A0A096LNQ7_HUMAN	ERCC6	ERCC excision repair 6, chromatin remodeling factor (Fragment)	0.316648	0.694628	0.158248	0.870377	0.0602927	-6.09416	15.2387	19.2526	17.1502	19.0572	15.6557	19.5415	16.1166	15.5632	15.2678	14.9354	16.0035	16.0424	18.8462	15.6597	15.6265	18.4715
A0A096LP25	A0A096LP25_HUMAN	AAK1	AP2 associated kinase 1	0.472113	0.0848903	1.07114	0.406733	0.390691	-4.62662	21.1577	22.5547	21.1966	21.6567	22.4509	22.1834	22.2544	22.2141	22.8095	22.5796	22.5471	22.5351	22.7243	23.0006	23.0779	22.9083
A0A096LP59	A0A096LP59_HUMAN	ATRX	ATRX chromatin remodeler (Fragment)	-0.538155	0.0733053	1.13486	0.397499	0.400664	-4.3381	20.726	20.0347	20.249	20.1662	19.1262	NA	19.8505	NA	20.7411	19.5028	19.864	NA	20.4032	NA	19.8687	18.9777
A0A0A0MQS1	A0A0A0MQS1_HUMAN	PYCR3	Pyrroline-5-carboxylate reductase	0.419857	0.0173555	1.76056	0.35231	0.453075	-3.23693	22.2262	22.8895	21.953	22.3733	23.1646	23.1267	22.9922	22.9863	22.7784	22.8993	23.2325	23.1484	23.066	23.226	23.0985	23.1992
A0A0A0MQS2	A0A0A0MQS2_HUMAN	CLASRP	CLK4 associating serine/arginine rich protein	-0.132532	0.155219	0.809056	0.478547	0.320076	-5.11964	23.8844	23.8604	23.8754	24.0006	23.5503	23.7431	23.7805	23.8842	23.4494	23.7773	23.6284	23.7774	23.4459	23.4519	23.6045	23.7326
A0A0A0MQW0	A0A0A0MQW0_HUMAN	MYEF2	Myelin expression factor 2	-0.0844849	0.551467	0.25848	0.796894	0.0985992	-5.98914	27.8277	27.8257	28.0509	28.198	28.0377	28.1681	28.1429	27.9656	27.4589	28.0786	27.7192	28.0862	27.6069	27.5969	27.2506	27.8005
A0A0A0MR36	A0A0A0MR36_HUMAN	MYO5B	Myosin VB (Fragment)	-0.38194	0.0458123	1.33902	0.369441	0.432455	-4.09838	22.1197	22.0452	22.4124	21.9909	21.8019	21.7365	21.9209	22.3074	21.8355	22.0601	21.6303	22.0423	21.2751	21.055	21.0057	21.9784
A0A0A0MRI2	A0A0A0MRI2_HUMAN	SNX6	Sorting nexin	-0.178183	0.315196	0.50142	0.629127	0.201261	-5.64711	21.0191	20.6506	21.1305	21.6013	20.8085	21.1293	21.0004	20.9583	20.5669	21.0174	20.4861	20.6164	20.4627	20.7611	20.3758	20.1667
A0A0A0MRL7	A0A0A0MRL7_HUMAN	CASP7	Caspase 7	0.225414	0.238249	0.62297	0.566657	0.24668	-5.41285	21.4447	22.8016	22.7822	21.9875	22.6688	22.594	22.6221	22.4728	NA	22.1911	22.7	22.7285	22.2994	22.6337	22.8074	22.7173
A0A0A0MRV3	A0A0A0MRV3_HUMAN	WRAP73	WD repeat containing, antisense to TP73	0.0442735	0.737865	0.132023	0.889108	0.0510457	-6.11622	22.3227	22.8653	22.3853	22.3831	22.8168	22.6903	22.6621	22.4962	22.9194	23.0303	22.9863	23.0798	22.8751	22.9816	22.7341	23.0702
A0A0A0MSA4	A0A0A0MSA4_HUMAN	EPB41L3	Erythrocyte membrane protein band 4.1 like 3	-0.184313	0.0282454	1.54905	0.352851	0.452409	-3.67275	25.3895	25.122	25.4154	25.4429	24.9834	25.0083	25.2338	25.0149	25.5207	25.3035	25.344	25.1893	25.2766	25.2392	25.3359	25.1606
A0A0A0MSA7	A0A0A0MSA7_HUMAN	EIF4G3	Eukaryotic translation initiation factor 4 gamma 3	-0.137242	0.172027	0.764403	0.493896	0.306364	-5.20037	23.998	24.0723	24.555	24.0916	23.7889	23.8312	23.8786	23.7973	23.7547	23.9061	23.8683	24.0907	23.967	24.0834	23.9198	23.9728
A0A0A0MSK4	A0A0A0MSK4_HUMAN	GPSM1	G protein signaling modulator 1	-0.441716	0.241533	0.617024	0.569543	0.244474	-5.45768	22.0945	21.5923	22.4844	22.2602	21.9628	22.6894	22.1162	22.0213	21.1679	21.8237	21.467	21.5424	20.877	20.759	19.592	20.8811
A0A0A0MT33	A0A0A0MT33_HUMAN	SCAF8	SR-related CTD associated factor 8	0.0287931	0.897595	0.0469194	0.957948	0.0186579	-6.16623	27.8797	27.758	27.7204	28.086	27.8884	28.433	28.0194	28.1964	27.0428	27.6614	27.2899	27.6628	27.2039	27.1901	26.777	27.6233
A0A0A0MTS6	A0A0A0MTS6_HUMAN	MBD3	Methyl-CpG binding domain protein 3	0.106889	0.666111	0.176453	0.858533	0.0662431	-5.97466	18.5331	19.9785	NA	18.7025	19.3497	NA	19.1337	19.6325	19.9351	NA	19.7461	19.3372	19.7727	19.4561	19.7918	19.2163
A0A0B4J1V8	A0A0B4J1V8_HUMAN	PPAN-P2RY11	HCG2039996	-0.171353	0.512884	0.289981	0.771041	0.112922	-5.95068	26.8539	26.443	27.5248	27.4608	27.0667	27.2572	27.2473	27.3167	26.2887	26.9797	26.3769	26.945	26.1272	26.41	25.7406	26.3364
A0A0B4J1W3	A0A0B4J1W3_HUMAN	NAA15	N-alpha-acetyltransferase 15, NatA auxiliary subunit	-0.0653713	0.717204	0.144358	0.878833	0.0560938	-6.10617	25.9977	25.8256	26.1963	26.1249	26.079	26.4586	26.0859	26.0811	25.7743	25.6905	25.5985	25.4615	25.4857	25.3331	25.3473	25.2757
A0A0B4J269	A0A0B4J269_HUMAN	NA	G-protein coupled receptors family 1 profile domain-containing protein	-0.228913	0.114868	0.939801	0.431948	0.364568	-4.87735	31.2702	30.5745	31.1051	30.8617	30.6478	30.5961	30.663	30.6987	30.2613	30.6169	30.4854	30.4661	30.3246	30.3095	30.1859	30.3843
A0A0B4J2A4	A0A0B4J2A4_HUMAN	ACAA2	Acetyl-CoA acyltransferase 2	0.101567	0.427422	0.369143	0.711455	0.147852	-5.84519	24.081	24.6688	24.15	24.2485	24.5992	24.7263	24.6941	24.5321	24.7048	24.8617	24.8137	24.8841	24.5584	24.8126	24.5089	24.7936
A0A0B4J2C3	A0A0B4J2C3_HUMAN	TPT1	Tumor protein, translationally-controlled 1	-0.341942	0.145339	0.837618	0.472484	0.325613	-5.06743	27.0658	26.1579	26.7882	26.8154	26.2954	26.3918	26.4843	26.4078	25.9989	26.1626	25.6113	26.1174	25.7909	25.5774	25.3131	25.7212
A0A0B4J2D5	GAL3B_HUMAN	GATD3B	Putative glutamine amidotransferase-like class 1 domain-containing protein 3B, mitochondrial	-0.121254	0.271102	0.566868	0.592329	0.227437	-5.54143	23.19	22.9263	23.4585	23.2425	23.0052	23.3109	23.115	23.2559	23.2019	23.1469	22.7923	23.0631	22.8978	22.6587	22.8859	22.9221
A0A0C4DFL8;F5GX28	A0A0C4DFL8_HUMAN;F5GX28_HUMAN	KDM4B	[histone H3]-trimethyl-L-lysine(9) demethylase	0.120818	0.696736	0.156932	0.871608	0.0596789	-6.09533	23.7539	24.2998	23.967	24.1422	24.0759	24.3435	24.2504	24.3355	22.4263	23.1591	23.0907	23.4069	23.1236	23.1438	22.6605	23.2793
A0A0C4DG08	A0A0C4DG08_HUMAN	ZNF780A	Zinc finger protein 780A	0.641611	0.0142402	1.84648	0.35231	0.453075	-3.05828	21.1693	22.5295	21.0924	22.0839	22.9449	23.0083	22.6027	22.5666	21.3216	22.1385	22.3355	22.6615	22.3674	22.353	22.0827	22.5396
A0A0C4DG89	A0A0C4DG89_HUMAN	DDX46	RNA helicase	0.281271	0.293753	0.532017	0.611372	0.213694	-5.59825	23.4072	24.1965	22.707	23.0281	24.2184	22.9851	24.2846	24.2073	24.2256	24.1695	24.3978	24.126	24.2084	24.3517	24.1566	24.0956
A0A0C4DG91	A0A0C4DG91_HUMAN	NME6	Nucleoside diphosphate kinase	-0.206382	0.169734	0.770232	0.492651	0.30746	-5.1899	22.1537	21.906	21.9444	22.2001	21.7713	21.8681	21.7554	22.2462	21.5534	21.8421	21.7084	21.9813	21.4659	22.0042	21.1379	21.3893
A0A0C4DGA2	A0A0C4DGA2_HUMAN	ECI2	Enoyl-CoA delta isomerase 2	-0.0263411	0.849751	0.0707085	0.93747	0.0280425	-6.1561	24.0623	24.2945	23.6987	23.984	24.3967	24.3046	24.1827	24.2744	23.8746	24.3331	24.1961	24.5513	23.8056	24.0938	23.5472	24.1788
A0A0C4DGB0	A0A0C4DGB0_HUMAN	SCOC	Short coiled-coil protein	-0.962778	0.30658	0.513456	0.622451	0.205895	-5.62801	27.0301	23.9134	27.8181	26.7126	25.5879	26.6211	25.7823	25.8276	23.0988	24.7863	22.7507	24.5452	22.5474	22.3082	21.3245	22.954
A0A0C4DGH0	A0A0C4DGH0_HUMAN	CD276	CD276 molecule	0.133887	0.425202	0.371405	0.709654	0.148953	-5.7668	21.2669	21.4557	NA	21.1855	21.111	21.54	21.2158	20.8246	21.4257	21.3738	NA	20.8977	21.6836	21.8679	21.7831	21.1853
A0A0D9SEJ5	A0A0D9SEJ5_HUMAN	FAM120B	Constitutive coactivator of peroxisome proliferator-activated receptor gamma	-0.000720526	0.99026	0.00425055	0.995116	0.00212625	-6.17483	23.6427	23.6067	23.7869	23.6347	23.6669	23.6956	23.6954	23.6626	23.7374	23.6183	23.5279	23.5289	23.6088	23.6826	23.5672	23.4987
A0A0D9SEN2	A0A0D9SEN2_HUMAN	CDK11B	Cyclin dependent kinase 11B	0.148183	0.334648	0.475412	0.644877	0.190523	-5.68784	26.1597	26.8479	26.3206	26.7183	26.8536	26.8397	26.8587	26.8366	25.9205	26.735	26.3648	26.8524	26.3224	26.5167	26.2137	26.6632
A0A0D9SEQ1	A0A0D9SEQ1_HUMAN	EHMT1	Euchromatic histone lysine methyltransferase 1 (Fragment)	0.385486	0.245072	0.610706	0.573457	0.241499	-5.40059	19.9992	21.3139	NA	20.904	21.1483	21.5991	21.6536	NA	21.6581	22.0672	22.2105	22.152	22.2288	22.1435	22.2751	21.9549
A0A0D9SFZ1	A0A0D9SFZ1_HUMAN	TCF4	Transcription factor 4	1.22183	8.21e-06	5.08582	0.00439892	2.35665	3.65571	18.4194	18.4835	18.6011	18.5268	18.998	19.9236	19.8069	19.3875	NA	18.3453	18.0313	NA	NA	19.9832	NA	19.6393
A0A0G2JIW1	A0A0G2JIW1_HUMAN	HSPA1B	Heat shock 70 kDa protein 1B	0.139471	0.599731	0.222043	0.825689	0.0831833	-6.03065	27.8886	26.8141	28.8066	28.6873	27.8335	28.5885	27.8962	27.9743	27.7898	27.3586	27.3628	27.2668	27.61	27.7182	28.062	27.4077
A0A0G2JK11	A0A0G2JK11_HUMAN	MICA	MHC class I polypeptide-related sequence A	0.478465	0.0568388	1.24535	0.379152	0.421187	-4.20537	22.4744	21.9003	NA	23.1148	23.3633	23.7115	23.391	23.3989	NA	22.5661	22.4498	23.1129	22.4894	23.0155	22.7188	22.5636
A0A0G2JSE9	A0A0G2JSE9_HUMAN	SMARCB1	SWI/SNF-related matrix-associated actin-dependent regulator of chromatin subfamily B member 1 (Fragment)	-0.00479208	0.983414	0.00726369	0.992099	0.00344501	-6.17468	25.4228	25.5909	25.7616	25.5965	25.6146	26.375	25.8964	25.9704	24.7969	25.782	25.3512	25.6119	25.0823	24.8819	24.5965	25.4585
A0A0J9YWE3	A0A0J9YWE3_HUMAN	TAF15	TATA-binding protein-associated factor 2N (Fragment)	0.203602	0.368943	0.43304	0.668782	0.174715	-5.62482	NA	19.93	NA	20.441	20.9572	20.7696	20.2572	20.9177	NA	21.1576	20.5932	21.2888	21.0576	20.9217	20.92	21.2848
A0A0J9YWL0	A0A0J9YWL0_HUMAN	CRYBG1	Crystallin beta-gamma domain containing 1	0.252365	0.0808385	1.09238	0.403452	0.394208	-4.58549	20.1739	20.4004	20.2902	20.256	20.9311	20.8155	20.6843	20.7957	20.1284	20.6715	20.5099	21.0191	20.5922	20.5262	20.1764	20.9471
A0A0J9YXJ0;E9PC62	A0A0J9YXJ0_HUMAN;E9PC62_HUMAN	CELF2	CUGBP Elav-like family member 2	-0.0285075	0.823317	0.0844327	0.924706	0.0339963	-6.14878	26.247	26.2351	26.1079	26.277	26.3443	26.5439	26.2709	26.5343	26.0384	26.2574	25.9671	26.1448	25.8514	25.7231	25.7313	26.0475
A0A0R4J2F2	A0A0R4J2F2_HUMAN	CLDND1	Claudin domain containing 1	-0.495453	0.0155653	1.80784	0.35231	0.453075	-3.13873	25.9357	24.9769	25.1714	25.0409	24.5565	24.1451	24.9883	24.8388	25.9585	25.2102	24.9981	24.9416	25.191	24.7802	25.1338	24.6358
A0A0S2Z377	A0A0S2Z377_HUMAN	ANXA6	Annexin (Fragment)	-0.273756	0.246848	0.60757	0.57538	0.240045	-5.47364	25.1813	24.8137	25.7179	25.5771	24.9599	25.6456	25.1099	24.9961	24.6078	24.9489	24.5741	24.7099	24.4219	24.2974	24.0526	24.4573
A0A0S2Z4G6	A0A0S2Z4G6_HUMAN	TPM1	Tropomyosin 1 (Fragment)	-0.284738	0.0277146	1.55729	0.352851	0.452409	-3.65589	26.6983	26.3783	26.7641	26.7635	26.2769	25.9825	26.523	26.2754	26.65	26.4376	26.2185	26.1303	26.124	26.1981	26.4875	25.8954
A0A0S2Z4Z6;A9Z1X7	A0A0S2Z4Z6_HUMAN;A9Z1X7_HUMAN	SRRM1	Serine and arginine repetitive matrix 1 (Fragment)	0.0218316	0.902861	0.0443793	0.959907	0.0177708	-6.1671	27.1294	27.0378	27.305	27.3947	27.421	27.8546	27.3595	27.2164	26.6983	26.9997	26.7526	27.0595	26.5955	26.787	26.6408	26.677
A0A0U1RQJ2	A0A0U1RQJ2_HUMAN	DST	Dystonin	-0.460498	0.672641	0.172217	0.861732	0.0646278	-5.97871	NA	24.8463	16.8839	20.8727	NA	20.8181	21.5637	20.9018	20.4283	25.1726	20.7463	21.2352	20.8269	20.7312	NA	21.1255
A0A0U1RQQ9	A0A0U1RQQ9_HUMAN	SCYL2	SCY1 like pseudokinase 2	0.212896	0.176606	0.752994	0.499426	0.301529	-5.22081	22.7057	23.2088	22.0883	22.8616	23.373	23.0762	23.1683	23.3455	23.0584	23.2814	23.0247	23.3217	23.0005	22.9389	23.0196	23.3315
A0A0U1RQS5	A0A0U1RQS5_HUMAN	ERVK3-1	Endogenous retrovirus group K3 member 1 (Fragment)	-0.425292	0.0463014	1.33441	0.369966	0.431838	-4.10763	19.9287	19.9826	20.1608	19.8613	19.279	19.3926	19.3463	20.3079	19.3726	20.3166	20.1392	19.6833	19.9892	19.7617	18.6657	19.3004
A0A0U1RQV1	A0A0U1RQV1_HUMAN	ERVK3-1	Endogenous retrovirus group K3 member 1 (Fragment)	0.203427	0.24225	0.615736	0.570655	0.243626	-5.45986	23.9228	24.3531	23.5826	23.9719	24.6288	24.4474	24.5551	24.4621	23.7959	24.3958	24.0812	24.6639	23.9097	24.0097	23.7762	24.6056
A0A0U1RR07;A0A8J9FM55	A0A0U1RR07_HUMAN;A0A8J9FM55_HUMAN	SYTL2	Synaptotagmin like 2	0.155746	0.289032	0.539054	0.606436	0.217215	-5.55241	20.3555	20.2269	NA	19.9367	20.6235	20.8554	20.0831	20.6584	20.6107	20.5675	20.493	20.072	20.2026	20.5899	20.1127	20.7058
A0A0U1RR18	A0A0U1RR18_HUMAN	SLC12A7	Solute carrier family 12 member 7 (Fragment)	-0.0697276	0.73773	0.132102	0.889108	0.0510457	-6.01382	19.6289	NA	19.5282	18.9386	19.706	19.8341	19.1158	19.6736	NA	19.6637	19.6595	20.3534	19.1784	NA	19.4282	19.977
A0A0U1RR32	A0A0U1RR32_HUMAN	hCG_2039566	Histone H2A	-0.0863404	0.684818	0.164425	0.867174	0.0618938	-6.08859	34.4249	35.4726	34.9292	34.4219	34.4639	34.0161	34.6118	35.1156	35.2894	34.8436	35.351	34.6885	35.2668	34.8182	35.4621	34.9758
A0A0U1RR85	A0A0U1RR85_HUMAN	REEP3	Receptor expression-enhancing protein (Fragment)	0.23597	0.741915	0.129646	0.890278	0.0504745	-6.08495	20.5422	21.6283	17.3827	19.0367	20.2196	18.4613	20.369	20.7253	22.0402	20.9048	21.9594	20.8099	21.8694	NA	22.4973	21.276
A0A0U1RRI6	CENL3_HUMAN	CENPVL3	Centromere protein V-like protein 3	0.293859	0.058059	1.23613	0.379152	0.421187	-4.30353	20.5036	21.1672	20.5325	21.1662	21.1435	21.5112	21.1858	20.9928	20.708	21.1862	21.3789	21.2919	21.7115	21.2978	21.2026	21.2402
A0A0U1RRM4	A0A0U1RRM4_HUMAN	PTBP1	Polypyrimidine tract-binding protein 1	0.157246	0.187064	0.728011	0.510805	0.291745	-5.26529	21.8555	21.8114	21.3508	21.4159	21.9627	21.6562	21.9333	21.6993	21.5031	22.1076	21.9022	21.7321	21.9501	21.6404	22.1637	21.931
A0A140T913;Q53Z42	A0A140T913_HUMAN;Q53Z42_HUMAN	HLA-A	HLA class I histocompatibility antigen, A alpha chain	-0.0516004	0.841205	0.075098	0.933363	0.0299495	-6.15387	21.2893	20.4611	21.2786	21.5634	21.2445	21.9236	21.4009	21.4734	20.4967	21.107	20.711	21.2886	20.6956	20.2908	20.0622	20.6918
A0A140T9D4	A0A140T9D4_HUMAN	HLA-B	HLA class I histocompatibility antigen, B alpha chain (Fragment)	0.286789	0.0557165	1.25402	0.379152	0.421187	-4.26805	20.9871	21.9929	20.9097	21.3059	21.7929	21.6918	21.6463	21.7674	21.4067	21.7409	21.6969	21.646	21.8818	21.9777	21.5659	21.6567
A0A140T9L0	A0A140T9L0_HUMAN	WDR46	WD repeat-containing protein 46 (Fragment)	0.249446	0.265017	0.576726	0.58765	0.230881	-5.52515	25.1838	25.7127	25.4758	25.317	25.4717	25.5395	25.5451	25.5375	26.2133	25.6538	26.3845	25.4814	26.3967	26.6586	26.4311	25.8375
A0A140T9X3	A0A140T9X3_HUMAN	DDX39B	Spliceosome RNA helicase DDX39B (Fragment)	-0.285775	0.219966	0.657645	0.546036	0.262779	-5.38832	31.3699	30.8474	31.7377	31.5698	31.1276	31.2967	31.417	31.0804	30.5453	31.164	30.5204	30.9511	30.5081	30.4022	30.0295	30.5579
A0A1B0GTI8-2	TM272_HUMAN	TMEM272	Isoform 2 of Transmembrane protein 272	-0.46053	0.473387	0.324783	0.74645	0.126999	-5.80143	22.0405	21.6411	19.9795	22.282	21.5038	22.2932	21.8059	21.8497	NA	22.3369	NA	21.9438	17.999	NA	21.4958	21.7565
A0A1B0GTJ8	A0A1B0GTJ8_HUMAN	ARID1B	AT-rich interaction domain 1B	0.12099	0.0623597	1.2051	0.385748	0.413697	-4.3649	25.7048	26.018	25.8147	25.8856	25.9893	26.0405	26.0367	26.0889	25.8072	26.0413	25.9664	25.979	26.0249	26.0328	26.0263	25.9458
A0A1B0GTN9	A0A1B0GTN9_HUMAN	PLEKHA7	Pleckstrin homology domain containing A7 (Fragment)	-0.112789	0.804427	0.0945136	0.916039	0.0380859	-6.0407	17.2343	16.1548	18.7806	18.2902	16.1287	18.6599	17.0363	17.48	17.711	16.7934	NA	16.8742	17.4227	NA	NA	17.0286
A0A1B0GTU4	A0A1B0GTU4_HUMAN	PXN	Paxillin	0.151997	0.195953	0.707849	0.518936	0.284886	-5.30089	22.4912	22.4518	21.7136	22.142	22.5321	22.6991	22.5181	22.3882	22.2259	22.5626	22.5038	22.3374	22.5109	22.4778	22.2527	22.2654
A0A1B0GTW6	A0A1B0GTW6_HUMAN	EPB41L1	Erythrocyte membrane protein band 4.1 like 1	0.274602	0.284362	0.546128	0.602838	0.219799	-5.57539	21.0071	21.8861	21.7894	21.8132	22.0124	22.3925	21.9604	22.3334	20.2265	22.0342	21.7721	22.0233	21.5686	21.6184	21.2889	21.5741
A0A1B0GU03	A0A1B0GU03_HUMAN	NA	Peptidase A1 domain-containing protein	0.0149089	0.913516	0.0392838	0.963284	0.0162457	-6.16872	25.3849	25.5085	25.4739	25.472	25.7745	25.5722	25.6844	25.663	25.0379	25.5137	25.0375	25.6246	25.2421	24.8785	25.1461	25.2113
A0A1B0GU87	A0A1B0GU87_HUMAN	EDDM13	Epididymal protein 13 (Fragment)	0.593093	0.0183334	1.73676	0.35231	0.453075	-3.17076	24.6977	26.0715	25.1101	25.6489	26.306	NA	26.1506	25.8399	25.4542	25.744	26.1429	NA	NA	26.5899	25.9896	25.9989
A0A1B0GUA3	A0A1B0GUA3_HUMAN	KIFBP	KIF-binding protein	-0.0407701	0.682249	0.166057	0.866553	0.0622049	-6.0871	24.6697	24.4452	24.7961	24.8861	24.6906	24.4914	24.8065	24.5613	24.4152	24.5513	24.3064	24.3925	24.4382	24.2743	24.4192	24.455
A0A1B0GUN3	A0A1B0GUN3_HUMAN	FBRSL1	Fibrosin like 1	0.16257	0.156644	0.805086	0.479211	0.319473	-5.12687	22.4455	23.154	22.7019	22.7924	23.1113	23.0565	23.0748	23.1338	22.7633	23.0867	23.1051	23.2619	23.0134	23.0513	22.8652	23.305
A0A1B0GUN5	A0A1B0GUN5_HUMAN	PLEKHA6	Pleckstrin homology domain containing A6	0.103575	0.315061	0.501605	0.629127	0.201261	-5.64682	21.6124	22.091	21.8434	22.0211	21.9684	22.35	22.0786	22.0382	21.783	22.2493	22.1687	22.3318	22.0578	22.1525	22.1043	22.1795
A0A1B0GUZ7	A0A1B0GUZ7_HUMAN	EFR3A	EFR3 homolog A	-0.0414392	0.615254	0.210945	0.835096	0.0782636	-6.04259	24.6547	24.5366	24.9177	25.0128	24.5935	25.0379	24.7077	24.7424	24.8833	24.8773	24.8444	24.7255	24.8821	24.7374	24.6923	24.7274
A0A1B0GVS8	A0A1B0GVS8_HUMAN	KIF16B	Kinesin family member 16B	-0.103036	0.825309	0.0833832	0.925799	0.0334833	-6.14938	24.8029	24.414	24.9078	25.4319	24.9432	25.8104	25.1679	25.2995	23.295	24.5624	23.364	24.3584	23.194	22.5583	24.0652	23.2736
A0A1B0GVX0	LITAD_HUMAN	LITAFD	LITAF domain-containing protein	-0.23809	0.134515	0.871228	0.455653	0.341366	-5.00545	23.1603	22.7223	22.7632	23.0826	22.9053	22.6494	23.2057	22.8159	22.5953	23.0985	22.8141	22.6992	22.6195	22.496	21.8916	22.4472
A0A1B0GVY1	A0A1B0GVY1_HUMAN	NEDD4L	HECT-type E3 ubiquitin transferase	0.4602	0.0139916	1.85413	0.35231	0.453075	-3.00545	20.6639	21.6989	21.1847	NA	21.9882	21.9374	21.8409	21.9619	21.7231	21.798	21.7791	22.064	22.0796	22.0094	22.1211	22.2138
A0A1B0GW05	A0A1B0GW05_HUMAN	DPY19L1	Dpy-19 like C-mannosyltransferase 1	-0.212557	0.455381	0.341625	0.734012	0.134297	-5.84941	22.2089	21.2718	22.0901	21.8915	21.4124	22.7123	21.0364	20.9061	21.7218	20.9914	21.0165	21.1982	21.2322	21.3598	NA	20.6942
A0A1B0GW41	A0A1B0GW41_HUMAN	ING5	Inhibitor of growth family member 5	-0.419427	0.0326014	1.48676	0.356433	0.448022	-3.79982	26.0194	25.6584	26.714	26.6047	25.3825	25.7046	25.9055	25.8933	26.4185	26.0854	25.6881	25.3464	25.7884	25.5015	25.6144	25.3893
A0A1B0GW50	A0A1B0GW50_HUMAN	ZEB2	Zinc finger E-box binding homeobox 2	0.175093	0.225188	0.647454	0.552903	0.257351	-5.40584	23.2886	23.9346	23.346	23.7358	24.138	24.1997	23.8832	24.0825	23.3917	23.8304	23.7278	23.8378	23.615	23.5581	23.3408	23.676
A0A1C7CYX1	A0A1C7CYX1_HUMAN	MIDEAS	Mitotic deacetylase associated SANT domain protein	0.0139101	0.851712	0.0697071	0.93885	0.0274037	-6.15659	23.8565	24.4143	24.0849	24.1275	24.2442	24.1727	24.1278	24.2901	24.1974	24.1573	24.2454	24.3186	24.1187	24.1731	24.1486	24.2381
A0A1C7CYX9	A0A1C7CYX9_HUMAN	DPYSL2	Dihydropyrimidinase like 2	0.134578	0.153247	0.814608	0.476428	0.322003	-5.10953	26.0156	26.5288	25.9749	26.3189	26.4839	26.4038	26.4917	26.1871	26.1889	26.4832	26.3722	26.3799	26.3727	26.4103	26.3793	26.6102
A0A1W2PNV4	A0A1W2PNV4_HUMAN	NA	Actin-related protein 2/3 complex subunit 1A	0.0991852	0.471492	0.326525	0.745298	0.12767	-5.90343	27.0212	26.9346	27.6544	27.6341	27.2329	27.7589	27.3441	27.3596	26.8103	27.3691	26.964	27.1601	27.15	27.1245	27.0923	27.279
A0A1W2PPI5	A0A1W2PPI5_HUMAN	INTS6L	DEAD/H (Asp-Glu-Ala-Asp/His) box polypeptide 26B, isoform CRA_b	0.092117	0.443813	0.3528	0.726961	0.138489	-5.8679	22.2379	22.469	22.6262	22.5051	22.4991	23.009	22.4779	22.6565	21.9477	22.4042	22.3656	22.5336	22.3184	22.2369	22.2752	22.3531
A0A1W2PPJ5	A0A1W2PPJ5_HUMAN	CRBN	Protein cereblon	0.468884	0.0322047	1.49208	0.356433	0.448022	-3.62317	20.2591	20.7038	19.947	19.832	20.7318	20.7053	NA	21.0287	21.0177	NA	NA	NA	20.851	20.5199	20.8493	21.0595
A0A1W2PQ47	A0A1W2PQ47_HUMAN	FDFT1	Squalene synthase	0.206936	0.102171	0.990672	0.419225	0.377553	-4.78102	21.7785	21.7786	21.9675	22.0346	22.0597	21.8651	22.1115	21.9188	21.0749	21.558	21.8533	21.5777	21.9826	21.7023	21.9363	21.7023
A0A1W2PQ72	MSD7_HUMAN	MSANTD7	Myb/SANT-like DNA-binding domain-containing protein 7	0.036916	0.668068	0.175179	0.859599	0.0657039	-5.97588	NA	19.2351	18.9799	18.7569	19.0252	19.0794	18.8939	18.9159	NA	19.0438	19.0008	18.9858	NA	19.1238	19.1572	19.0658
A0A1W2PQB7	A0A1W2PQB7_HUMAN	SCARB2	Scavenger receptor class B member 2	-0.306067	0.12051	0.918977	0.440345	0.356207	-4.91648	21.9758	21.1462	21.8265	21.7943	21.4037	21.6267	21.7844	21.6888	21.3634	21.7564	21.0975	21.45	20.9546	20.6555	20.7284	21.1195
A0A1W2PQD4	A0A1W2PQD4_HUMAN	HNRNPU	Heterogeneous nuclear ribonucleoprotein U (Fragment)	-0.00324713	0.981736	0.00800546	0.991087	0.00388842	-6.14165	25.8619	25.5493	25.9273	26.0459	26.0652	25.3273	26.0755	NA	26.1175	26.1596	26.042	25.8537	26.3428	25.9382	26.1886	25.6523
A0A1W2PQM3	A0A1W2PQM3_HUMAN	GOSR2	Golgi SNAP receptor complex member 2	0.318289	0.289356	0.538568	0.606932	0.21686	-5.5532	20.699	21.3925	20.283	21.5725	21.7756	21.9577	21.8253	22.0685	20.7422	21.5261	20.9303	21.2578	NA	20.1189	20.8441	20.9909
A0A1W2PQU7	A0A1W2PQU7_HUMAN	GFAP	Glial fibrillary acidic protein (Fragment)	-0.0401747	0.740538	0.130453	0.889694	0.0507593	-6.11745	22.2599	22.2236	22.0369	22.2369	21.7376	22.7936	22.2064	22.37	22.4624	22.1786	22.326	22.0527	22.0958	21.9694	22.1611	22.1217
A0A1W2PQX5	A0A1W2PQX5_HUMAN	CCDC187	Coiled-coil domain containing 187	0.249145	0.337919	0.471188	0.647332	0.188873	-5.61849	NA	20.1712	NA	18.8538	20.0306	20.2796	20.1839	19.659	19.8527	20.3524	20.7585	20.2953	20.6067	20.6118	20.3295	20.6708
A0A1W2PRB8	A0A1W2PRB8_HUMAN	NA	Cofactor required for Sp1 transcriptional activation subunit 6	0.343771	0.0292854	1.53335	0.353027	0.452192	-3.70484	24.0733	24.9464	24.1545	24.4679	25.1535	25.1682	24.8861	24.9278	24.4685	24.8934	25.0691	24.984	24.8894	24.8188	24.8519	25.1116
A0A1W2PS25	A0A1W2PS25_HUMAN	ZEB2	Zinc finger E-box binding homeobox 2 (Fragment)	-0.648756	0.0136116	1.86609	0.35231	0.453075	-2.98052	20.4357	19.7844	20.9231	20.2008	19.6203	19.5394	19.9495	NA	19.9744	19.7685	19.4715	19.2703	19.217	19.1693	18.7286	19.0848
A0A286YEX4	A0A286YEX4_HUMAN	NFIC	Nuclear factor 1	-0.187791	0.0689742	1.16131	0.390559	0.408314	-4.45103	25.0291	24.5914	25.052	24.7333	24.4471	24.7511	24.7011	24.4977	24.6993	24.6653	24.5864	24.4266	24.6251	24.4404	24.318	24.5007
A0A286YFF8	A0A286YFF8_HUMAN	MON2	Protein MON2 homolog	0.209623	0.296946	0.527323	0.61305	0.212504	-5.60581	22.5227	22.7054	22.7629	22.7956	23.3686	23.6246	23.0866	23.0666	22.068	22.8802	22.6918	23.0035	22.5075	22.4478	22.1202	22.8852
A0A286YFJ6	A0A286YFJ6_HUMAN	MAPK10	Stress-activated protein kinase JNK	0.0970648	0.431431	0.365089	0.714744	0.14585	-5.85087	23.3188	23.6167	22.907	23.6276	23.8357	23.2674	23.7232	23.5811	23.2571	23.4996	23.5862	23.6511	23.4467	23.7035	23.2048	23.4782
A0A2P0CTR9	A0A2P0CTR9_HUMAN	C8orf34	Chromosome 8 open reading frame 34	-0.253022	0.133335	0.875055	0.455653	0.341366	-4.99836	27.9156	28.1151	28.4973	28.1354	27.8966	27.3087	28.5068	27.7465	27.4518	28.1912	27.9833	27.9524	27.7685	27.4885	27.9422	27.56
A0A2R8Y430	A0A2R8Y430_HUMAN	GSS	Glutathione synthetase	0.0224369	0.844394	0.073455	0.934223	0.0295495	-6.15472	25.1682	25.1283	24.6755	25.0647	25.2861	25.0229	25.1257	25.1573	24.6995	24.9403	24.7135	24.9881	24.7216	24.5693	24.818	24.8567
A0A2R8Y457	A0A2R8Y457_HUMAN	SNTG1	Syntrophin gamma 1	0.160194	0.655551	0.183394	0.853171	0.0689638	-5.93235	19.5727	19.2266	19.1768	19.1279	19.1271	NA	21.177	19.1485	NA	20.5842	NA	19.7263	19.8303	NA	19.497	19.5959
A0A2R8Y4X2	A0A2R8Y4X2_HUMAN	CHD4	Chromodomain helicase DNA binding protein 4 (Fragment)	-0.87397	0.0665542	1.17682	0.390559	0.408314	-4.42057	22.2097	21.5455	22.3913	22.2608	21.767	21.0724	22.4699	21.7189	20.6259	21.9249	20.787	21.7785	20.2028	19.8761	18.8735	20.5512
A0A2R8Y4Z8	A0A2R8Y4Z8_HUMAN	CCDC9	Coiled-coil domain containing 9	0.102701	0.341092	0.467128	0.648328	0.188205	-5.6341	22.9962	23.5148	23.6005	23.6717	23.4592	23.4516	23.5824	23.6803	23.5208	23.6335	23.6071	NA	23.6606	23.6274	23.8021	NA
A0A2R8Y549	A0A2R8Y549_HUMAN	PATJ	PATJ crumbs cell polarity complex component	0.224006	0.0160692	1.79401	0.35231	0.453075	-3.16749	24.1279	24.3885	24.154	24.3565	24.6959	24.5584	24.694	24.6589	24.2823	24.6434	24.4835	24.6391	24.5402	24.5723	24.4605	24.6869
A0A2R8Y5A0	A0A2R8Y5A0_HUMAN	CSNK2A1	Casein kinase 2 alpha 1	-0.0453374	0.853026	0.0690377	0.939002	0.0273333	-6.15692	25.8231	25.8247	26.11	26.2643	26.1124	26.4078	26.051	26.2275	25.0625	25.9324	25.1199	25.8696	25.2771	25.1785	24.8098	25.5797
A0A2R8Y5P9	A0A2R8Y5P9_HUMAN	SHROOM3	Shroom family member 3	0.010821	0.971717	0.0124604	0.98682	0.00576215	-6.17425	22.1853	22.5096	22.8996	23.4132	23.2098	23.7272	22.7971	22.9645	21.792	22.4589	22.3081	22.3969	21.7982	21.9773	21.6861	21.89
A0A2R8Y5R1	A0A2R8Y5R1_HUMAN	OSBPL2	Oxysterol-binding protein	0.138578	0.467833	0.329909	0.742565	0.129265	-5.8335	20.8896	21.0249	20.2493	21.3653	21.5205	21.3274	21.0545	21.5156	NA	21.46	20.9526	21.4298	NA	20.8325	21.2553	20.836
A0A2R8Y619	H2BK1_HUMAN	H2BK1	Histone H2B type 2-K1	0.187784	0.226948	0.644073	0.554102	0.25641	-5.41164	31.0291	31.4029	31.1762	31.2375	31.8796	31.2601	31.1702	31.1894	32.0113	31.2281	31.3782	31.5944	31.6444	31.8384	31.7319	31.8458
A0A2R8Y6P1	A0A2R8Y6P1_HUMAN	CRACD	Capping protein inhibiting regulator of actin dynamics (Fragment)	0.355194	0.0233644	1.63145	0.35231	0.453075	-3.50372	22.4829	23.445	22.7785	23.0121	23.4361	23.4422	23.3647	23.3641	22.8127	23.3029	23.5274	23.559	23.4846	23.6467	23.5034	23.5203
A0A2R8Y6Y7	A0A2R8Y6Y7_HUMAN	SUCLA2	Succinate--CoA ligase [ADP-forming] subunit beta, mitochondrial	0.0643428	0.636919	0.195916	0.843897	0.0737106	-6.0582	23.2829	23.0643	23.046	23.2158	23.1866	23.4487	23.2004	23.2845	23.9126	23.5538	23.6706	23.5558	23.7792	23.6555	23.6504	23.6112
A0A2R8Y793	A0A2R8Y793_HUMAN	ACTB	Actin beta (Fragment)	-0.186912	0.0389398	1.40961	0.359876	0.443847	-3.95627	34.2115	33.7819	34.1138	33.9407	33.7552	33.5303	34.0225	33.7358	33.9911	34.0193	33.789	33.8428	33.7427	33.9165	33.8223	33.6695
A0A2R8Y7H1	A0A2R8Y7H1_HUMAN	RPS10	Ribosomal protein S10	-0.371877	0.248106	0.605362	0.575938	0.239624	-5.47735	28.3203	28.0534	28.5164	28.5051	28.0988	28.6155	28.2793	28.3199	27.3324	28.0922	27.2584	28.0615	27.052	26.9446	26.3615	27.493
A0A2R8Y7R8	A0A2R8Y7R8_HUMAN	RNASEH2B	Ribonuclease H2 subunit B	0.212928	0.262182	0.581397	0.586291	0.231887	-5.5174	21.3918	21.9199	21.4666	21.6926	22.0173	22.2276	21.9873	21.9293	20.705	21.4686	21.4544	21.6517	21.1516	21.4977	21.4729	21.1704
A0A2R8Y7R9	A0A2R8Y7R9_HUMAN	PPFIA1	PTPRF interacting protein alpha 1 (Fragment)	0.048477	0.455227	0.341772	0.734012	0.134297	-5.88296	22.0324	22.3284	21.9966	22.315	22.329	22.2568	22.2289	22.2849	22.2093	22.1854	22.1431	22.1606	22.1479	22.1638	22.1177	22.2295
A0A2R8Y8D9;A0A8Q3WKY3;A0A8Q3WKY6	A0A2R8Y8D9_HUMAN;A0A8Q3WKY3_HUMAN;A0A8Q3WKY6_HUMAN	PROSER3	Proline and serine rich 3	0.376274	0.157355	0.80312	0.479427	0.319278	-5.13044	21.2882	22.7903	21.5287	21.8561	22.5266	22.5924	22.3376	22.2691	22.054	22.7119	22.797	23.2611	22.8865	23.1153	22.6332	22.9368
A0A2R8YCL1	A0A2R8YCL1_HUMAN	GRB10	Growth factor receptor bound protein 10	0.61642	0.0475093	1.32322	0.371126	0.430478	-3.9982	21.4811	21.416	20.3021	21.2356	21.9734	22.3705	21.5623	22.0049	20.6383	21.4415	20.8754	21.3323	NA	NA	NA	20.6224
A0A2R8YCW1	A0A2R8YCW1_HUMAN	DDX3X	RNA helicase	-0.04569	0.642079	0.192412	0.846708	0.0722663	-6.06174	30.3977	30.2909	30.8433	30.7448	30.346	30.7006	30.5215	30.4725	30.2359	30.4128	30.4823	30.3671	30.3562	30.3005	30.2248	30.487
A0A2R8YDA1	A0A2R8YDA1_HUMAN	SMARCA4	SWI/SNF related, matrix associated, actin dependent regulator of chromatin, subfamily a, member 4 (Fragment)	0.461232	0.0293345	1.53262	0.353027	0.452192	-3.70633	23.448	24.2877	23.3661	24.0814	24.2737	24.4958	24.4553	24.091	23.7083	24.5122	24.63	24.5625	24.5775	24.8222	24.73	24.8406
A0A2R8YDP2	A0A2R8YDP2_HUMAN	CSNK2A1	Casein kinase 2 alpha 1	0.21388	0.100436	0.998109	0.417001	0.379863	-4.76685	26.4564	25.9364	26.2943	26.5172	26.1886	26.465	26.3185	26.2741	25.6077	25.8184	25.9882	25.9948	26.0351	26.4902	26.3004	26.2527
A0A2R8YE78	A0A2R8YE78_HUMAN	OPA1	Dynamin-like 120 kDa protein, mitochondrial	0.0158438	0.949165	0.0226582	0.977069	0.0100746	-6.17277	22.1823	21.7982	22.2865	22.3257	22.2537	22.5678	22.3481	22.3895	21.1327	21.8778	21.352	21.756	21.1135	21.2608	21.295	21.6097
A0A2R8YEA7	A0A2R8YEA7_HUMAN	ACTB	Actin beta (Fragment)	-0.403918	0.0213955	1.66968	0.35231	0.453075	-3.42495	27.959	26.7558	27.1739	27.4494	27.4397	26.7123	27.248	26.9883	27.9315	27.6964	27.5254	27.2438	27.0087	26.9038	26.9981	27.205
A0A2R8YFE2	A0A2R8YFE2_HUMAN	ACTB	Actin beta (Fragment)	0.35851	0.404003	0.393616	0.695772	0.157533	-5.81038	23.9991	24.7252	24.2724	24.4126	24.7539	24.5098	24.1432	24.3922	25.1652	24.6345	24.7486	26.3456	27.3776	24.8209	25.4355	25.7382
A0A2R8YFN5;Q5JS79	A0A2R8YFN5_HUMAN;Q5JS79_HUMAN	CASK	Calcium/calmodulin dependent serine protein kinase	0.22379	0.199343	0.700398	0.521994	0.282335	-5.20487	19.7871	20.6294	NA	20.1661	20.3436	20.3849	20.4101	NA	19.9256	20.7616	20.5239	20.5578	NA	20.7662	20.7615	20.692
A0A2R8YH03;A0A8V8TMN1	A0A2R8YH03_HUMAN;A0A8V8TMN1_HUMAN	TASOR2	Transcription activation suppressor family member 2	0.136955	0.193988	0.712224	0.518493	0.285257	-5.29319	23.5689	24.1093	23.568	23.6434	24.0582	23.9109	23.906	24.0595	23.9174	24.1144	24.0971	24.1412	24.022	24.0132	24.0768	24.2088
A0A2R8YHI9	A0A2R8YHI9_HUMAN	TBCE	Tubulin-specific chaperone E	0.285922	0.0983712	1.00713	0.416331	0.380562	-4.74963	22.1122	22.8605	21.6098	22.4083	22.9024	22.8078	22.7382	22.7483	22.0553	22.7007	22.4048	22.7386	22.4821	22.6004	22.1693	22.729
A0A2U3TZM0	A0A2U3TZM0_HUMAN	CHD4	DNA helicase	-0.203786	0.137098	0.862968	0.45763	0.339485	-5.02074	29.0661	28.823	29.2081	29.2493	28.9468	28.995	29.0374	28.9555	28.8291	28.9073	28.5394	28.7603	28.5111	28.4362	28.3707	28.4996
A0A2U3TZR0	A0A2U3TZR0_HUMAN	SPAST	Spastin	0.211096	0.0718956	1.1433	0.396964	0.401249	-4.48631	22.9682	23.5601	23.1991	23.3681	23.7659	23.6989	23.6	23.6897	22.9796	23.3778	23.3338	23.4895	23.2571	23.3648	23.2655	23.3231
A0A2U3U043	A0A2U3U043_HUMAN	KCTD1	Potassium channel tetramerization domain containing 1	0.0453121	0.772613	0.112038	0.903195	0.0442185	-6.13116	22.0884	22.5621	22.6552	22.8038	22.6809	22.9824	22.9564	22.7287	22.049	22.707	22.5609	22.5217	22.4303	22.2685	21.9929	22.2706
A0A3B3IRK3	A0A3B3IRK3_HUMAN	NDFIP2	Nedd4 family interacting protein 2	0.209269	0.255571	0.592489	0.582699	0.234555	-5.46427	NA	18.1769	17.633	18.4852	18.3426	18.6404	18.7919	18.7106	18.6828	19.0718	18.6927	18.8738	18.6887	18.9823	18.9401	18.7104
A0A3B3IRM4	A0A3B3IRM4_HUMAN	XYLB	Xylulose kinase	-1.65618	0.247065	0.607189	0.57538	0.240045	-5.31622	17.0785	20.8791	23.0795	21.3188	21.6567	NA	16.6059	15.5542	NA	20.9769	21.8478	17.166	NA	17.6825	21.8961	NA
A0A3B3IRQ9	A0A3B3IRQ9_HUMAN	ADAR	Double-stranded RNA-specific adenosine deaminase (Fragment)	-0.76827	0.234123	0.630555	0.563533	0.249081	-5.3668	21.2354	22.8151	23.6594	23.6058	19.3505	23.4079	21.5172	21.2299	NA	22.8546	23.1467	23.4545	NA	23.4209	23.5417	22.9255
A0A3B3IRV3	MCTS2_HUMAN	MCTS2	Malignant T-cell-amplified sequence 2	0.602979	0.00600157	2.22174	0.344159	0.463241	-2.27014	22.7561	23.627	22.5375	22.8518	23.8715	24.07	23.8498	24.0971	23.1845	23.1444	22.7866	23.4891	23.0147	23.4639	23.0802	23.7538
A0A3B3IRW6	A0A3B3IRW6_HUMAN	QSER1	Glutamine and serine rich 1	-0.0116613	0.88932	0.0509421	0.954525	0.0202125	-6.16476	20.2554	20.2029	20.0363	20.4232	20.2063	19.9848	20.5699	20.2845	20.125	20.1815	20.3098	20.1989	20.0855	20.1927	20.2403	20.0755
A0A3B3IS06	A0A3B3IS06_HUMAN	TCOF1	Treacle ribosome biogenesis factor 1 (Fragment)	0.157211	0.282864	0.548423	0.601356	0.220869	-5.57165	26.8586	27.5998	26.8602	27.0008	27.3345	27.4039	27.4164	27.5065	27.1486	27.6898	27.6186	27.6821	27.2049	27.6179	27.7318	27.5004
A0A3B3IS55	A0A3B3IS55_HUMAN	ABLIM1	Actin binding LIM protein 1	0.0568751	0.474635	0.32364	0.747234	0.126543	-5.90726	25.7463	26.1837	25.8945	25.9966	26.0091	25.9412	26.1212	26.1846	25.8788	26.2317	26.1425	26.1559	26.1915	26.0813	26.1023	26.0539
A0A3B3IS91	PLGRF_HUMAN	POLGARF	POLG alternative reading frame	0.825056	0.101197	0.994831	0.417738	0.379096	-4.7731	20.5157	23.0078	19.2977	19.313	22.099	20.7157	21.7454	21.5494	20.2222	21.4022	21.9016	21.8802	21.7109	22.7401	21.7124	21.8679
A0A3B3ISF0	A0A3B3ISF0_HUMAN	LARP1B	La ribonucleoprotein 1B	-0.0658543	0.870479	0.0602416	0.94551	0.0243338	-6.12795	19.5096	18.635	21.1891	20.7777	19.338	21.0926	18.8675	19.6797	20.5738	20.3554	19.6479	19.119	19.6226	20.4096	NA	20.3606
A0A3B3ISH1	A0A3B3ISH1_HUMAN	SNU13	Small nuclear ribonucleoprotein 13 (Fragment)	-1.10118	0.157984	0.801386	0.479496	0.319215	-5.13359	27.4376	24.1563	27.8115	27.5424	25.6918	26.5474	26.8493	26.1285	25.597	25.8489	24.1057	25.195	24.6291	23.4628	22.1933	23.3827
A0A3B3ISX9	A0A3B3ISX9_HUMAN	TNXB	Tenascin XB	0.449341	0.0263624	1.57902	0.35231	0.453075	-3.49572	NA	21.7105	21.0272	20.8577	21.604	21.7032	21.6316	21.5365	21.2902	21.6789	NA	21.7818	NA	22.1279	22.2506	22.0289
A0A3B3ITD0	A0A3B3ITD0_HUMAN	AGK	Acylglycerol kinase, mitochondrial	0.383932	0.245542	0.609875	0.574139	0.240983	-5.46975	21.9029	21.3464	22.2981	22.5098	22.3774	23.4948	22.339	22.1868	22.0359	21.725	21.8352	22.0607	22.7716	22.6791	22.5701	20.3666
A0A3B3ITJ4	A0A3B3ITJ4_HUMAN	HNRNPL	Heterogeneous nuclear ribonucleoprotein L	-0.201027	0.130307	0.885033	0.450386	0.346415	-4.97984	27.4896	27.2254	27.6253	27.5101	27.1884	27.2917	27.4936	27.4286	27.1196	27.2223	27.0086	27.2635	27.0134	26.681	26.8223	26.9372
A0A3B3ITT1	A0A3B3ITT1_HUMAN	RAB12	RAB12, member RAS oncogene family	-0.0226472	0.817256	0.0876416	0.92154	0.035486	-6.14693	27.2316	27.5195	27.3712	27.5917	27.6038	27.7411	27.1972	27.4915	27.296	27.3095	27.4185	27.6429	27.4464	27.3731	27.0999	27.2466
A0A3B3ITT5	A0A3B3ITT5_HUMAN	RPL29	60S ribosomal protein L29	0.383674	0.0241905	1.61636	0.35231	0.453075	-3.53475	27.3326	27.7333	26.7878	27.2561	27.9041	28.0924	27.6714	27.9293	27.0855	27.6312	27.5379	28.1237	27.6737	27.7195	27.5829	27.9842
A0A3B3IU96	A0A3B3IU96_HUMAN	SLC25A24	Calcium-binding mitochondrial carrier protein SCaMC-1	-0.0253506	0.892909	0.049193	0.956137	0.01948	-6.1324	22.8869	22.623	22.7857	22.6745	22.9831	NA	22.9209	22.9335	22.0573	22.7679	22.1692	22.4646	22.0454	21.8702	22.4733	22.4717
A0A494BZV2	A0A494BZV2_HUMAN	MPRIP	Myosin phosphatase Rho interacting protein	-0.144362	0.0594476	1.22587	0.381121	0.418937	-4.32386	26.154	26.0268	26.236	26.2131	25.9385	25.9978	26.1298	26.0979	26.0822	26.1105	25.9525	25.9357	25.9489	25.8052	25.7753	25.8625
A0A494C0G1	A0A494C0G1_HUMAN	PGM3	Phosphoacetylglucosamine mutase	0.282293	0.171575	0.765547	0.493864	0.306392	-5.19832	23.3075	24.252	23.1956	23.7574	24.5751	24.256	24.2125	23.9393	23.2497	24.1541	24.1502	24.2942	23.9335	24.1388	23.404	24.1597
A0A494C0R8	A0A494C0R8_HUMAN	CLUH	Clustered mitochondria protein homolog	0.176647	0.120388	0.919417	0.440345	0.356207	-4.91565	23.2522	24.1269	23.4305	23.6831	24.035	23.9688	23.9154	23.8097	23.548	23.7368	23.646	23.8552	23.6541	23.6947	23.7173	23.8969
A0A494C100	A0A494C100_HUMAN	NA	DNA helicase	0.14231	0.199779	0.699451	0.522319	0.282064	-5.31564	21.3668	22.0531	21.6567	21.661	21.8907	22.1285	21.8872	21.8393	21.9077	21.9859	22.1159	22.0844	22.1603	21.9077	22.0408	22.1153
A0A494C120	A0A494C120_HUMAN	ZMAT3	Zinc finger matrin-type 3	0.0136345	0.861834	0.0645765	0.942149	0.0258804	-6.15903	22.2533	22.4058	22.1021	22.4481	22.1611	22.1622	22.4852	22.2517	22.262	22.3765	22.1893	22.3488	22.4289	22.1508	22.5233	22.3318
A0A494C146	A0A494C146_HUMAN	PPOX	Protoporphyrinogen oxidase (Fragment)	0.0966804	0.638091	0.195117	0.844429	0.0734369	-6.05901	20.2184	20.155	19.5151	19.7732	20.4894	20.1931	20.1576	20.154	20.9746	20.7334	20.9128	20.6895	20.7181	20.6755	20.7375	20.6201
A0A494C1J1	A0A494C1J1_HUMAN	SPECC1L	Cytospin-A	-0.136045	0.072203	1.14144	0.397499	0.400664	-4.48993	25.5585	25.3501	25.7333	25.6519	25.3165	25.3288	25.4241	25.3627	25.3449	25.4985	25.3621	25.2964	25.3642	25.3262	25.2569	25.3281
A0A494C1K3;A0A8I5KVB5	A0A494C1K3_HUMAN;A0A8I5KVB5_HUMAN	GTF2I	General transcription factor IIi	0.0104428	0.90832	0.0417613	0.960712	0.0174067	-6.16796	27.5161	27.5424	27.6618	27.6261	27.8491	27.7292	27.8237	27.727	27.4449	27.7409	27.5324	27.7344	27.521	27.4273	27.2407	27.5646
A0A494C1M4	A0A494C1M4_HUMAN	ALDH1L2	10-formyltetrahydrofolate dehydrogenase	0.186563	0.45286	0.344036	0.732714	0.135066	-5.87989	21.6705	22.4226	22.3046	22.0195	22.7276	22.7331	22.2147	21.8204	22.5073	22.9385	22.9435	23.3677	23.0496	23.0893	22.7702	23.2617
A0A494C1N0	A0A494C1N0_HUMAN	FKBP2	peptidylprolyl isomerase	-0.140823	0.230737	0.636883	0.558463	0.253006	-5.42394	25.5574	25.7469	25.4713	25.7862	25.6811	25.6658	25.725	25.8119	25.7143	25.8476	25.3237	25.5844	25.3144	25.2948	25.0821	25.3303
A0A499FI31	A0A499FI31_HUMAN	SART3	Spliceosome associated factor 3, U4/U6 recycling protein	-0.266834	0.0922058	1.03524	0.411758	0.385358	-4.69579	24.9416	24.626	25.0267	25.01	24.7311	24.9637	24.8567	24.7387	24.5906	24.7217	24.4204	24.7288	24.1496	24.2083	23.9497	24.3332
A0A499FJE1	A0A499FJE1_HUMAN	BOLA2B	BolA family member 2B	-0.0285612	0.915515	0.0383348	0.964078	0.0158877	-6.13601	24.3624	23.6936	24.5405	24.6672	23.722	24.5854	23.4838	24.2481	24.0756	23.3218	24.1923	23.0503	NA	24.3067	24.1746	23.1952
A0A590UJJ6	A0A590UJJ6_HUMAN	H3-3A	Histone H3	0.522718	0.190349	0.72045	0.515053	0.288148	-5.20999	NA	25.1183	22.8218	25.1374	24.8623	25.1304	25.521	25.1535	23.8803	25.3664	25.6084	25.5995	NA	25.7322	25.4916	25.3001
A0A590UJL8	A0A590UJL8_HUMAN	H3-7	H3.7 histone (putative) (Fragment)	-0.547741	0.0846275	1.07249	0.406733	0.390691	-4.62401	31.2887	29.7045	31.282	30.8437	29.451	29.7348	30.2559	29.5778	31.3955	30.4228	31.1773	29.7894	30.3992	30.9752	30.9466	30.1815
A0A590UJS6;H7C3M8	A0A590UJS6_HUMAN;H7C3M8_HUMAN	SLMAP	Sarcolemma associated protein	-0.146431	0.0896992	1.04721	0.409447	0.387803	-4.67278	22.7645	22.9505	22.8766	22.7585	22.8477	22.6754	22.9457	22.8062	22.8976	22.816	22.7705	22.7468	22.6775	22.6331	22.3997	22.4243
A0A590UK80	A0A590UK80_HUMAN	NA	RRM domain-containing protein (Fragment)	-0.130525	0.129568	0.887502	0.448915	0.347836	-4.97525	30.5451	30.5795	30.742	30.7037	30.5357	30.2671	30.6629	30.3166	30.8667	30.643	30.638	30.557	30.7647	30.6654	30.6061	30.4121
A0A5F9YFS9	A0A5F9YFS9_HUMAN	SPCS1	Signal peptidase complex subunit 1	-0.172835	0.500581	0.300526	0.761442	0.118363	-5.93732	22.232	22.2701	21.8717	22.3942	22.3671	22.3436	22.2421	22.4514	21.6175	22.0597	21.4253	21.9986	21.6311	21.2378	20.5347	21.6786
A0A5F9ZA98	A0A5F9ZA98_HUMAN	ABCB7	ATP binding cassette subfamily B member 7	0.261733	0.109092	0.962205	0.425922	0.37067	-4.83505	22.2373	22.8362	22.3564	22.8426	23.2525	23.4488	23.1402	23.0656	22.5002	23.0046	23.2037	23.1368	22.9348	23.0357	22.655	22.6792
A0A5F9ZHI5	A0A5F9ZHI5_HUMAN	ALDH3A2	Aldehyde dehydrogenase	-0.0347697	0.654906	0.183821	0.85281	0.0691476	-6.07025	23.5478	23.3008	23.2202	23.3886	23.4731	23.3964	23.441	23.5039	23.7464	23.5712	23.262	23.4603	23.3577	23.3455	23.3512	23.3505
A0A5F9ZHJ0	A0A5F9ZHJ0_HUMAN	ACAT1	Acetyl-CoA acetyltransferase 1	0.270126	0.0378751	1.42165	0.359876	0.443847	-3.93193	17.0906	17.4873	16.9206	17.213	17.4532	17.607	17.7269	17.627	17.6403	17.2919	17.76	17.6288	17.6702	17.5038	17.6129	17.9924
A0A5F9ZHQ7	A0A5F9ZHQ7_HUMAN	NA	Uncharacterized protein	-0.0149966	0.916655	0.0377943	0.964372	0.0157553	-6.16917	21.7331	22.2996	22.1276	22.0818	22.1366	22.3731	22.1993	22.2211	21.6776	21.8928	22.1259	21.8407	21.976	21.7015	21.3477	21.7039
A0A5F9ZHU7	A0A5F9ZHU7_HUMAN	PRIM2	DNA primase large subunit	0.0423079	0.699047	0.155494	0.872347	0.0593107	-6.0966	23.1674	23.6562	23.4697	23.6224	23.7427	23.8477	23.7418	23.7338	23.4318	23.714	23.3984	23.6942	23.2454	23.3013	23.3898	23.4902
A0A5F9ZHX6	A0A5F9ZHX6_HUMAN	TNK2	Tyrosine kinase non receptor 2 (Fragment)	0.264431	0.440407	0.356146	0.723593	0.140506	-5.70934	19.412	20.5689	19.3994	19.594	19.9804	19.4033	19.287	20.439	18.6992	18.9099	NA	18.8557	NA	NA	NA	18.9546
A0A5F9ZHY7	A0A5F9ZHY7_HUMAN	BRI3BP	BRI3 binding protein	-0.0786649	0.467089	0.330601	0.742229	0.129462	-5.898	22.6591	22.9475	22.6241	22.8398	22.8574	22.5533	22.9191	22.6688	22.4893	22.6376	22.3371	22.6715	22.4453	22.3028	22.4286	22.4012
A0A5F9ZI21	A0A5F9ZI21_HUMAN	ARHGEF2	Rho guanine nucleotide exchange factor 2	0.0140638	0.851272	0.0699317	0.938703	0.0274719	-6.15648	24.1185	24.6159	24.3527	24.3534	24.3912	24.3713	24.4425	24.2541	24.2186	24.4366	24.4731	24.5252	24.4193	24.4997	24.348	24.4804
A0A5F9ZI63	A0A5F9ZI63_HUMAN	EED	Embryonic ectoderm development	0.0761308	0.533236	0.273081	0.785204	0.105017	-5.97159	27.1178	27.1032	27.3124	27.3597	27.4	27.5557	27.3015	27.3158	26.6109	27.1447	27.0349	27.1636	26.9202	26.8873	26.9242	27.1515
A0A5H1ZRQ2	A0A5H1ZRQ2_HUMAN	DDX17	RNA helicase	-0.128869	0.123855	0.907086	0.444399	0.352227	-4.93873	29.8599	29.8553	30.1281	30.0322	29.8009	30.063	29.8768	29.8826	29.8196	29.969	29.744	29.9661	29.687	29.6859	29.5414	29.8056
A0A5H1ZRR2	A0A5H1ZRR2_HUMAN	CNKSR3	CNKSR family member 3	0.0528123	0.689565	0.161425	0.870136	0.0604129	-6.09132	20.3923	20.7543	20.8704	20.8133	20.8069	20.9455	20.7564	20.9237	20.6102	21.2649	21.1676	21.2781	20.8545	21.3117	20.8274	21.1476
A0A5H1ZRS1	A0A5H1ZRS1_HUMAN	PCM1	Pericentriolar material 1	-0.302499	0.00874824	2.05808	0.346986	0.459688	-2.61523	22.1455	21.8954	22.1727	22.251	21.8458	21.4728	21.7084	21.6726	22.3824	22.1665	22.0128	21.8105	21.9749	21.726	22.1512	21.8652
A0A669KAV7	A0A669KAV7_HUMAN	WIZ	WIZ zinc finger	0.225919	0.0481019	1.31784	0.3721	0.42934	-4.14082	26.4707	27.0137	26.6439	26.8378	27.189	27.2968	27.0981	27.1008	26.59	27.0587	26.9207	27.2496	26.9842	26.962	26.9125	27.0489
A0A669KB10	A0A669KB10_HUMAN	GBF1	Golgi brefeldin A resistant guanine nucleotide exchange factor 1	0.182198	0.379003	0.421358	0.675866	0.170139	-5.76984	22.7866	23.4552	22.744	22.6815	23.7398	23.7621	23.3801	23.3957	22.5343	23.5453	23.2108	23.5855	22.9674	23.1723	22.4867	23.0966
A0A669KBH9	A0A669KBH9_HUMAN	WIZ	WIZ zinc finger	0.301733	0.0737318	1.13235	0.397499	0.400664	-4.39405	23.5942	23.7396	23.4144	NA	24.0727	NA	23.8462	NA	23.947	24.1432	24.2907	24.1778	24.2562	24.5118	24.3461	24.1833
A0A669KBK2	A0A669KBK2_HUMAN	MLH1	MutL homolog 1	0.0990633	0.480868	0.317974	0.752119	0.123714	-5.91472	22.9899	22.9837	22.9812	22.9791	23.2879	23.8787	23.2604	23.1902	22.8353	23.066	23.15	23.505	23.0329	22.9935	22.7964	22.8425
A0A6I8PRS5	A0A6I8PRS5_HUMAN	GPATCH11	G patch domain-containing protein 11	0.222991	0.159551	0.797102	0.479612	0.31911	-5.14137	23.3463	24.249	23.4174	24.0775	24.3337	24.4542	24.0988	24.2112	23.7567	24.0317	23.8705	24.3192	23.6307	23.9058	24.1733	24.0446
A0A6I8PTZ8	A0A6I8PTZ8_HUMAN	AGO1	Argonaute RISC component 1	0.282039	0.0740418	1.13052	0.397499	0.400664	-4.51127	22.8399	23.5419	22.8423	23.1276	23.3609	23.5445	23.0531	23.3117	22.4606	23.0491	23.3691	23.5533	23.3968	23.675	23.1961	23.5022
A0A6Q8PF02	A0A6Q8PF02_HUMAN	GPSM2	G protein signaling modulator 2	0.325032	0.306883	0.513027	0.622884	0.205593	-5.59433	NA	22.3635	19.919	21.2563	21.8845	21.3748	21.7275	21.8107	20.9357	22.0575	22.13	22.2159	21.9656	22.0569	22.0041	22.2079
A0A6Q8PF18;A0A6Q8PHG4	A0A6Q8PF18_HUMAN;A0A6Q8PHG4_HUMAN	NA	RING-type E3 ubiquitin transferase	-0.221625	0.0895961	1.04771	0.409447	0.387803	-4.67181	24.4143	23.9584	24.1696	24.1384	23.9666	24.1902	24.096	24.0122	24.0343	23.9103	23.7416	23.9028	23.5451	23.5378	23.5031	23.6458
A0A6Q8PF47	A0A6Q8PF47_HUMAN	HARS1	Histidine--tRNA ligase, cytoplasmic	-0.13126	0.314659	0.50216	0.629127	0.201261	-5.64594	25.5525	25.4611	25.3869	25.5452	25.5694	25.469	25.5349	25.5015	25.1716	25.3607	25.1497	25.3169	25.0168	24.9148	24.715	25.1731
A0A6Q8PFE4	A0A6Q8PFE4_HUMAN	ACTB	Actin beta	0.63918	0.00740495	2.13048	0.344159	0.463241	-2.4628	20.6899	21.4628	20.3906	21.1469	21.9554	21.9393	21.6483	21.2699	21.0717	21.6722	21.7569	21.8215	21.9486	22.125	21.8002	22.4394
A0A6Q8PFF9	A0A6Q8PFF9_HUMAN	CHMP1A	Charged multivesicular body protein 1A	0.110562	0.629835	0.200773	0.841652	0.0748673	-6.05323	23.8366	24.3267	23.1891	23.7357	23.9239	22.9555	24.3978	24.0386	24.545	23.7272	24.2795	23.7263	24.3398	24.4582	24.4252	23.7117
A0A6Q8PFK0	A0A6Q8PFK0_HUMAN	KDM6A	[histone H3]-trimethyl-L-lysine(27) demethylase	0.403744	0.113814	0.943805	0.431004	0.365519	-4.83397	22.651	24.1595	23.2953	23.3692	24.5403	24.263	NA	23.7466	23.6791	23.8219	24.3175	24.4681	24.1512	24.3168	23.643	24.2068
A0A6Q8PG02	A0A6Q8PG02_HUMAN	LRSAM1	Leucine rich repeat and sterile alpha motif containing 1	0.147832	0.377566	0.423008	0.674851	0.170792	-5.61236	NA	20.4084	NA	NA	20.345	20.414	NA	20.4946	19.4573	20.1312	20.1844	20.2777	20.1979	19.87	20.1187	20.237
A0A6Q8PG17	A0A6Q8PG17_HUMAN	ATF4	Activating transcription factor 4	0.857585	0.00026001	3.58501	0.0787716	1.10363	0.682061	21.1157	22.1733	NA	21.7367	22.7163	NA	22.6847	22.9977	22.0276	22.3292	22.5415	22.0419	22.7697	22.7035	23.0566	23.0405
A0A6Q8PG85	A0A6Q8PG85_HUMAN	CHMP1A	Charged multivesicular body protein 1A	0.159704	0.0536648	1.27031	0.376218	0.424561	-4.23566	25.5323	25.879	25.6276	25.8554	25.8731	26.0513	26.0319	26.0999	25.6673	25.8188	25.8083	25.7982	25.8954	25.8588	25.7873	25.6668
A0A6Q8PGB1;A0A6Q8PH78	A0A6Q8PGB1_HUMAN;A0A6Q8PH78_HUMAN	CEP290	Centrosomal protein 290	-0.0375418	0.70411	0.152359	0.87312	0.058926	-6.09934	22.5071	22.9037	22.5468	22.7911	22.5846	22.7359	22.71	22.7059	23.08	23.1299	22.8548	22.9171	22.9154	22.9891	22.8657	22.9236
A0A6Q8PGR8	A0A6Q8PGR8_HUMAN	LCOR	Ligand dependent nuclear receptor corepressor	-0.0699282	0.432566	0.363947	0.71602	0.145075	-5.85246	24.2239	24.5664	24.4978	24.5839	24.4225	24.2346	24.6211	24.4988	24.2379	24.5806	24.2253	24.4539	24.277	24.2434	24.1441	24.369
A0A6Q8PH21	A0A6Q8PH21_HUMAN	SLC12A6	Solute carrier family 12 member 6	0.323645	0.0844653	1.07332	0.406733	0.390691	-4.5862	20.3331	21.1429	NA	20.8718	21.4732	21.4244	21.5407	21.4142	20.6398	20.717	21.4082	21.5141	21.2777	21.247	20.6909	21.0948
A0A6Q8PH31	A0A6Q8PH31_HUMAN	HNRNPR	Heterogeneous nuclear ribonucleoprotein R (Fragment)	0.135012	0.481994	0.316958	0.752249	0.123638	-5.88239	20.0762	21.5771	21.1664	21.4519	21.6069	21.099	21.5712	21.2529	21.484	21.2927	21.4207	21.4073	21.5296	21.2283	NA	21.2989
A0A6Q8PH91	A0A6Q8PH91_HUMAN	MACROD1	Mono-ADP ribosylhydrolase 1	-0.331696	0.0310044	1.50858	0.355933	0.448631	-3.75539	24.2827	24.0713	24.9615	24.979	24.0979	24.7491	24.2333	24.1746	24.4758	24.4502	24.3424	24.5378	24.1435	24.0811	24.1169	23.8509
A0A6Q8PHA2	A0A6Q8PHA2_HUMAN	INF2	Inverted formin 2	0.385055	0.140121	0.853497	0.463492	0.333958	-4.96849	17.2983	17.4682	17.9327	17.9282	18.0538	18.3606	18.226	17.8098	17.2398	NA	18.8975	18.4924	NA	18.7343	18.1984	18.5695
A0A6Q8PHG0	A0A6Q8PHG0_HUMAN	HNRNPR	Heterogeneous nuclear ribonucleoprotein R (Fragment)	0.527414	0.151256	0.820287	0.4745	0.323764	-5.06371	18.6068	18.7004	19.2142	18.9052	18.2651	20.2773	18.8857	19.135	NA	18.7652	18.7697	18.8621	19.1213	21.287	19.2518	18.6517
A0A7I2V2F1	A0A7I2V2F1_HUMAN	HNRNPA1	Heterogeneous nuclear ribonucleoprotein A1 (Fragment)	-0.299112	0.431269	0.365252	0.714744	0.14585	-5.8168	23.5122	23.0689	22.8918	23.2456	22.9411	21.1544	23.6983	NA	24.1856	23.3831	24.2418	23.0275	23.7457	23.9372	23.7718	22.7697
A0A7I2V2G1	A0A7I2V2G1_HUMAN	STAT3	Signal transducer and activator of transcription	0.272422	0.0937856	1.02786	0.411782	0.385333	-4.70995	21.9978	22.4897	21.9103	22.3554	23.0204	23.1419	22.5668	22.7293	22.2529	22.3942	22.2861	22.6783	22.2053	22.2461	22.1732	22.4612
A0A7I2V2G2	A0A7I2V2G2_HUMAN	HSPA9	Stress-70 protein, mitochondrial	0.0225671	0.773608	0.111479	0.903536	0.0440544	-6.13155	27.9334	28.0874	28.0297	28.1138	28.1862	28.2805	28.2388	28.2301	27.9369	28.2094	28.1331	28.2417	28.0897	27.9778	27.8273	28.0354
A0A7I2V2L9	A0A7I2V2L9_HUMAN	RPL13A	60S ribosomal protein L13a	-0.0359116	0.641777	0.192616	0.846631	0.0723059	-6.06153	29.6899	29.5798	29.492	29.7537	29.4669	29.5615	29.7081	29.6493	29.9599	29.6544	29.8753	29.5904	29.7865	29.7153	29.7105	29.7098
A0A7I2V2S7	A0A7I2V2S7_HUMAN	HSPA9	Stress-70 protein, mitochondrial	-0.345251	0.0544886	1.26369	0.379152	0.421187	-4.24882	25.6223	24.9416	25.3444	24.9822	25.318	24.4769	24.7851	25.2934	25.3412	25.2335	25.3115	24.5768	24.8999	24.2664	24.6245	24.9272
A0A7I2V2T3	A0A7I2V2T3_HUMAN	IMPDH2	Inosine-5'-monophosphate dehydrogenase	0.139569	0.334813	0.475197	0.645004	0.190438	-5.68817	24.024	24.2005	23.8842	24.0057	24.5914	24.437	24.3463	24.4939	23.8122	24.4294	24.1293	24.6622	24.1064	23.9533	23.8081	24.5277
A0A7I2V2U9	A0A7I2V2U9_HUMAN	MARK3	non-specific serine/threonine protein kinase	0.278259	0.0316053	1.50024	0.355933	0.448631	-3.77238	23.1319	23.7918	23.3198	23.3473	23.7613	24.1498	23.843	23.7033	23.3486	23.7597	23.8715	23.8497	23.7451	23.7047	23.9934	23.7457
A0A7I2V315	A0A7I2V315_HUMAN	PRKRA	Protein activator of interferon induced protein kinase EIF2AK2 (Fragment)	0.302688	0.385713	0.413736	0.679557	0.167774	-5.65363	21.1436	21.8255	20.513	21.4221	NA	22.4568	22.2297	NA	20.5493	21.9055	21.4128	22.2731	21.1872	20.902	NA	21.6408
A0A7I2V319;A0A7I2V605	A0A7I2V319_HUMAN;A0A7I2V605_HUMAN	HGS	Hepatocyte growth factor-regulated tyrosine kinase substrate (Fragment)	0.138621	0.385701	0.413749	0.679557	0.167774	-5.62619	19.2863	18.9857	19.74	19.5612	19.4972	NA	19.6363	NA	19.7643	19.7833	NA	19.6284	19.7187	20.0289	NA	19.4899
A0A7I2V3F3	A0A7I2V3F3_HUMAN	NCL	Nucleolin	-0.536777	0.296297	0.528273	0.613004	0.212537	-5.60428	27.3328	26.8591	28.0584	28.0884	27.2304	25.0141	27.6332	24.5535	27.6798	26.7221	27.8759	26.9518	28.1162	28.0457	28.0306	26.6504
A0A7I2V3I0	A0A7I2V3I0_HUMAN	EIF3E	Eukaryotic translation initiation factor 3 subunit E	-0.158209	0.230412	0.637494	0.558463	0.253006	-5.42289	26.1661	26.1263	26.2418	26.3956	26.0295	26.1447	26.222	26.1455	25.8257	26.0399	25.692	25.8723	25.6983	25.6895	25.5074	25.6571
A0A7I2V3R0	A0A7I2V3R0_HUMAN	MACROH2A2	Histone H2A (Fragment)	0.148147	0.787951	0.103501	0.908735	0.0415627	-6.137	27.7828	27.686	27.9991	27.7956	27.3598	27.8905	27.4267	27.6868	29.9913	27.3917	28.5915	29.6147	31.3275	28.563	29.5006	28.283
A0A7I2V3U3	A0A7I2V3U3_HUMAN	EIF3I	Eukaryotic translation initiation factor 3 subunit I	-0.788951	0.182122	0.739637	0.505589	0.296202	-5.24464	23.2628	22.7629	23.7404	20.6509	22.5462	21.6152	22.7142	19.4375	23.5669	22.3858	23.0695	22.3322	23.2192	22.7561	23.0242	20.1471
A0A7I2V3W0	A0A7I2V3W0_HUMAN	HNRNPA1	Heterogeneous nuclear ribonucleoprotein A1	0.199194	0.196938	0.705671	0.519895	0.284084	-5.30472	27.3303	27.7158	27.5656	27.5723	27.5774	27.2501	27.881	27.7163	27.638	27.7629	28.0836	27.8894	28.2732	28.3331	28.0716	28.0488
A0A7I2V3Z1;A0A7I2V6E0	A0A7I2V3Z1_HUMAN;A0A7I2V6E0_HUMAN	HGS	Hepatocyte growth factor-regulated tyrosine kinase substrate	-0.090747	0.61868	0.208534	0.8373	0.0771187	-5.97092	21.9007	21.7834	21.5813	21.3038	22.0165	21.7186	21.7845	21.6972	21.9861	21.9623	21.7866	21.6321	NA	NA	20.7458	21.945
A0A7I2V430	A0A7I2V430_HUMAN	DDX1	ATP-dependent RNA helicase	-0.0336182	0.841656	0.0748655	0.933714	0.0297861	-6.15399	28.0502	27.8486	28.2375	28.1901	27.9888	28.3365	28.0267	28.1557	27.3998	27.7992	27.5308	27.5739	27.4853	27.451	27.3626	27.5548
A0A7I2V451	A0A7I2V451_HUMAN	SPECC1	Sperm antigen with calponin homology and coiled-coil domains 1	-0.0632168	0.426512	0.370068	0.71031	0.148552	-5.84389	25.8804	25.7061	25.9668	25.9993	25.8086	25.8203	25.8356	25.8891	25.587	25.8354	25.6422	25.8363	25.521	25.7768	25.6544	25.642
A0A7I2V492	A0A7I2V492_HUMAN	KIF5C	Kinesin-like protein	-0.201757	0.219094	0.65937	0.545241	0.263411	-5.38535	21.4043	21.3302	21.6363	21.5472	21.5173	21.5808	21.5379	21.3725	20.9386	21.3674	21.1153	21.4535	20.7697	20.9271	20.5371	20.9363
A0A7I2V497	A0A7I2V497_HUMAN	HNRNPA1	Heterogeneous nuclear ribonucleoprotein A1 (Fragment)	0.17451	0.42625	0.370335	0.710217	0.148609	-5.73865	NA	24.3731	23.8861	23.5678	24.7629	23.8089	24.6289	24.0991	24.3692	NA	24.6487	24.444	NA	24.8357	24.0107	24.5789
A0A7I2V4G0	A0A7I2V4G0_HUMAN	HNRNPA3	Heterogeneous nuclear ribonucleoprotein A3	0.329921	0.0782104	1.10674	0.400635	0.397251	-4.55761	21.5362	22.6741	21.653	22.2782	22.8707	22.643	22.5284	22.747	21.9816	22.3304	22.401	22.4394	22.0521	22.096	22.2017	22.7946
A0A7I2V4K5	A0A7I2V4K5_HUMAN	CTSA	Carboxypeptidase	0.0898585	0.292755	0.533495	0.611077	0.213904	-5.59586	22.8626	22.9975	22.9282	22.8108	22.6968	22.8342	22.9392	22.8652	23.0277	22.9572	22.9126	22.7525	23.1484	23.1434	23.2566	23.0841
A0A7I2V4N8	A0A7I2V4N8_HUMAN	NDUFA10	NADH dehydrogenase [ubiquinone] 1 alpha subcomplex subunit 10, mitochondrial	-0.0571334	0.445951	0.350713	0.72892	0.13732	-5.87077	24.8888	25.2737	24.8369	25.0903	25.0491	24.8397	24.898	24.8841	24.9429	24.8352	24.9641	24.9962	24.798	24.8739	24.9385	25.0896
A0A7I2V4W4	A0A7I2V4W4_HUMAN	TBK1	TANK binding kinase 1	0.140535	0.462375	0.335005	0.738613	0.131583	-5.8921	20.0246	20.416	19.9346	20.4959	20.2579	20.7288	20.4423	19.644	20.5703	19.8922	20.8153	20.5015	21.0954	20.7885	20.5663	20.2514
A0A7I2V535	A0A7I2V535_HUMAN	NONO	Non-POU domain containing octamer binding	-0.0351776	0.590921	0.228471	0.821092	0.085608	-6.02358	31.9009	32.0337	31.9235	32.0562	32.081	31.8128	32.1802	31.981	31.9875	32.0784	32.0189	32.1307	31.9975	31.9557	31.8402	32.0001
A0A7I2V560	A0A7I2V560_HUMAN	ACBD5	Acyl-CoA-binding domain-containing protein 5	-0.0645116	0.821379	0.0854563	0.923571	0.0345296	-6.1482	21.2832	21.2586	21.0474	21.4194	21.512	21.8802	21.6944	21.4936	20.5053	21.2609	20.7256	20.6619	20.3615	20.2947	19.8296	20.5803
A0A7I2V574	A0A7I2V574_HUMAN	KAT14	Lysine acetyltransferase 14	-0.133	0.575266	0.240132	0.812219	0.0903271	-5.94571	22.1716	22.338	22.4666	22.161	22.6324	22.2122	22.2653	22.3734	21.8308	NA	21.5523	22.2453	21.5422	NA	20.9574	21.8518
A0A7I2V5D2	A0A7I2V5D2_HUMAN	MKRN2	RING-type E3 ubiquitin transferase	-0.401409	0.457315	0.339784	0.735771	0.133257	-5.88566	23.9396	23.1242	24.4894	24.7725	23.8868	24.8418	24.0036	24.1373	22.3319	23.4672	22.1555	23.4255	22.1834	21.6556	21.3904	22.3956
A0A7I2V5F1	A0A7I2V5F1_HUMAN	DNMT1	DNA (cytosine-5)-methyltransferase	-0.13039	0.173504	0.760692	0.495773	0.304717	-5.20703	22.7851	22.3686	22.7751	22.6096	22.6322	22.2701	22.4565	22.2281	22.6342	22.6218	22.7382	22.5426	22.6517	22.5918	22.8109	22.3909
A0A7I2V5T7	A0A7I2V5T7_HUMAN	PTGES2	Prostaglandin E synthase 2	0.0339544	0.774005	0.111256	0.903546	0.0440496	-6.0986	21.783	22.3295	21.6682	21.9618	22.068	21.6987	22.0199	22.0797	NA	21.9022	21.8021	21.9322	21.8894	21.8811	21.5951	22.3299
A0A7I2V5U5	A0A7I2V5U5_HUMAN	TJP1	Tight junction protein 1	0.301173	0.0709102	1.14929	0.395286	0.403089	-4.47458	24.7575	25.5542	24.9934	25.0577	25.6207	25.6744	25.5103	25.4532	24.7379	25.5679	25.3745	25.7116	25.5053	25.45	25.0363	25.914
A0A7I2V5Y5	A0A7I2V5Y5_HUMAN	KIF23	Kinesin-like protein	-0.0367085	0.634759	0.197391	0.843473	0.0739286	-6.0567	26.6934	26.8869	26.7301	26.916	26.7746	26.763	26.8889	26.8392	26.6317	26.6959	26.6683	26.585	26.6114	26.4837	26.5427	26.6103
A0A7I2V5Z5	A0A7I2V5Z5_HUMAN	COQ8B	Coenzyme Q8B	0.175801	0.39191	0.406813	0.685564	0.163952	-5.75725	18.768	19.3018	18.9126	19.2571	19.6642	19.73	19.5707	19.5844	18.7461	19.4125	19.0246	20.0395	18.6979	19.0594	NA	19.2036
A0A7I2V647	A0A7I2V647_HUMAN	G3BP2	G3BP stress granule assembly factor 2	0.148867	0.472952	0.325183	0.746271	0.127104	-5.90521	24.2382	24.7751	24.3539	24.47	24.5325	24.4057	24.2257	24.235	25.062	24.4788	24.7589	24.9446	25.5907	25.3672	25.1515	24.7641
A0A7I2V697	A0A7I2V697_HUMAN	SGTA	Small glutamine rich tetratricopeptide repeat co-chaperone alpha	0.108407	0.203534	0.691363	0.526613	0.278508	-5.3298	25.12	25.3366	24.9401	25.3612	25.4996	25.2976	25.4847	25.5145	25.3187	25.3429	25.3885	25.4637	25.1828	25.2816	25.4746	25.4036
A0A7I2YQ88	A0A7I2YQ88_HUMAN	PABPC1	Polyadenylate-binding protein	-0.0424914	0.819798	0.086293	0.922985	0.0348053	-6.14771	30.045	30.2661	30.3791	30.5475	30.3196	30.8971	30.3233	30.2526	29.5927	30.2305	29.7786	30.3893	29.6267	29.9392	29.553	29.9774
A0A7I2YQ90	A0A7I2YQ90_HUMAN	PABPC1	Poly(A) binding protein cytoplasmic 1	0.399717	0.135504	0.868047	0.455653	0.341366	-4.93296	24.2761	25.899	24.7547	25.5626	25.8709	NA	25.4955	25.8923	25.2959	25.6689	25.5443	26.2338	NA	25.8927	26.0893	25.5841
A0A7I2YQG2	A0A7I2YQG2_HUMAN	RPL19	Ribosomal protein L19	-0.0994888	0.268948	0.570332	0.59099	0.22842	-5.53572	27.7899	27.8687	27.6724	28.1118	27.9157	27.6717	28.026	27.6883	28.1815	28.0533	27.9607	27.9778	27.9249	27.8208	28.0624	27.7106
A0A7I2YQI2	A0A7I2YQI2_HUMAN	EIF3I	Eukaryotic translation initiation factor 3 subunit I	0.187783	0.108104	0.966159	0.425922	0.37067	-4.82757	25.149	25.1874	25.2537	25.4857	25.3828	25.7766	25.5571	25.6551	24.8829	25.2886	25.0612	25.2145	25.1806	25.1397	25.1722	25.1612
A0A7I2YQK5	A0A7I2YQK5_HUMAN	IMPDH2	Inosine-5'-monophosphate dehydrogenase	0.180696	0.0834853	1.07839	0.406733	0.390691	-4.6126	25.1262	25.5785	25.1373	25.5171	25.7437	25.8048	25.7339	25.6827	25.4556	25.6848	25.721	25.7775	25.5805	25.6938	25.5191	25.685
A0A7I2YQL3	A0A7I2YQL3_HUMAN	WDR26	WD repeat domain 26 (Fragment)	0.209653	0.264159	0.578134	0.587508	0.230986	-5.52281	21.4455	21.7735	21.5047	21.9481	22.3117	22.4073	21.9168	22.1879	21.2555	21.6326	21.396	21.7807	21.2657	21.6137	21.105	21.6057
A0A7I2YQV5	A0A7I2YQV5_HUMAN	IDE	Insulin degrading enzyme	0.325202	0.0790417	1.10214	0.401138	0.396706	-4.56654	23.2794	23.9486	23.0705	23.5694	24.2755	24.4018	24.0211	24.0473	23.2376	23.7697	23.5994	24.1038	23.6423	23.801	23.2845	23.7064
A0A7I2YQV8	A0A7I2YQV8_HUMAN	SYNCRIP	Synaptotagmin binding cytoplasmic RNA interacting protein	-0.071877	0.614199	0.211691	0.83468	0.0784799	-5.96756	24.8691	25.4196	25.0435	25.2839	24.8436	NA	25.0186	24.9061	25.1361	25.2261	24.3625	25.082	24.9875	NA	24.9081	25.2219
A0A7I2YQW0	A0A7I2YQW0_HUMAN	HNRNPA1	Heterogeneous nuclear ribonucleoprotein A1 (Fragment)	0.412376	0.0918774	1.03679	0.411441	0.385693	-4.69281	20.8465	21.6243	21.0057	21.5298	21.7495	21.9174	21.9202	21.3338	21.7812	22.0479	22.3317	22.2212	22.4924	22.5843	22.3965	22.2934
A0A7N4I394	A0A7N4I394_HUMAN	PRPF40A	Pre-mRNA processing factor 40 homolog A	-0.160898	0.0312911	1.50458	0.355933	0.448631	-3.76354	28.4868	28.4333	28.6798	28.6289	28.2978	28.1679	28.54	28.3636	28.4735	28.4533	28.4031	28.3507	28.3795	28.3628	28.2237	28.2871
A0A7P0N5L0	A0A7P0N5L0_HUMAN	R3HCC1	R3H domain and coiled-coil containing 1	0.304788	0.262978	0.580081	0.586401	0.231805	-5.51958	21.7907	23.0793	21.8286	22.9181	23.4479	23.199	23.0212	23.0799	21.7753	22.9575	22.7844	23.2894	22.5042	22.7293	21.9593	22.9209
A0A7P0S5H5	A0A7P0S5H5_HUMAN	RPS20	40S ribosomal protein S20 (Fragment)	0.390726	0.443553	0.353055	0.726879	0.138538	-5.80194	21.7978	21.0347	21.2732	20.7241	22.6116	21.8948	21.0705	23.5175	20.6461	21.2305	23.7093	NA	21.1825	22.0587	20.8153	NA
A0A7P0T890	A0A7P0T890_HUMAN	DST	Dystonin	-0.0247767	0.671985	0.17264	0.861209	0.0648915	-6.08098	24.4773	24.6262	24.5203	24.703	24.5507	24.6697	24.618	24.5332	24.5717	24.7522	24.6479	24.6777	24.6125	24.617	24.5054	24.6715
A0A7P0T8A7	A0A7P0T8A7_HUMAN	BSG	Basigin (Ok blood group)	0.0916622	0.775393	0.110478	0.904107	0.0437804	-5.9397	NA	NA	NA	19.3289	19.7881	19.9682	19.9497	19.6912	NA	20.4837	20.5994	20.3177	20.7475	21.0625	20.0565	20.9289
A0A7P0T8N8	A0A7P0T8N8_HUMAN	TCERG1	Transcription elongation regulator 1	-0.136221	0.257064	0.589958	0.583271	0.23413	-5.50315	27.9108	27.7537	28.2346	28.1889	27.9073	28.1753	27.9487	27.9494	27.7446	27.9347	27.6813	27.8321	27.4928	27.5838	27.4841	27.6495
A0A7P0T8V8	A0A7P0T8V8_HUMAN	C2CD3	C2 domain containing 3 centriole elongation regulator	0.0437511	0.695362	0.157789	0.870514	0.0602243	-6.09457	21.9241	22.1704	21.9931	22.0939	22.1789	22.5235	22.2084	22.5115	22.1124	22.4489	22.0275	22.4989	22.1528	21.8605	22.0275	22.1562
A0A7P0T8Z2	A0A7P0T8Z2_HUMAN	SNX9	Sorting nexin	0.160486	0.253904	0.59533	0.580965	0.23585	-5.49418	25.4189	25.2222	25.5701	25.7503	25.6323	26.0195	25.5136	25.6151	24.9951	25.3492	24.9488	25.2992	25.2404	25.3936	25.3058	25.1173
A0A7P0T961	A0A7P0T961_HUMAN	WAC	WW domain containing adaptor with coiled-coil	0.46762	0.0234166	1.63048	0.35231	0.453075	-3.50571	22.6027	23.3916	22.7165	22.8638	23.8026	23.2821	23.6099	23.2883	22.7074	23.5514	23.7269	23.8027	23.7057	23.8878	23.6323	23.8952
A0A7P0T963	A0A7P0T963_HUMAN	ADGB	Androglobin	-0.365235	0.149064	0.826628	0.474002	0.32422	-4.92622	NA	26.5031	26.8442	26.7906	26.4061	26.7286	26.6238	26.8064	26.4891	NA	NA	26.3599	25.8779	25.529	25.6534	NA
A0A7P0T989	A0A7P0T989_HUMAN	CTSZ	cathepsin X	-0.0818699	0.305568	0.514892	0.621508	0.206553	-5.62572	24.6173	24.4744	24.5714	24.5232	24.4337	24.464	24.6249	24.5242	24.2839	24.5571	24.3188	24.394	24.2809	24.1921	24.2464	24.3189
A0A7P0T9C1	A0A7P0T9C1_HUMAN	ARL13B	ADP ribosylation factor like GTPase 13B	0.299401	0.367492	0.434752	0.667715	0.175409	-5.71579	20.2621	21.5395	20.6874	21.4659	22.6832	21.6113	NA	20.9077	21.8228	22.0872	21.7663	22.6021	21.7351	21.941	21.6451	22.2764
A0A7P0T9I3;A0A994J506;A0A994J509	A0A7P0T9I3_HUMAN;A0A994J506_HUMAN;A0A994J509_HUMAN	MBNL2	Muscleblind like splicing regulator 2	-0.000124088	0.999619	0.000165496	0.999888	4.87e-05	-6.14192	21.6123	22.2335	21.5118	21.55	22.0806	21.5558	21.8764	22.3395	21.8163	22.1606	20.8741	22.5852	20.921	NA	21.4373	22.3395
A0A7P0T9K5;I3L2J0	A0A7P0T9K5_HUMAN;I3L2J0_HUMAN	CIC	Capicua transcriptional repressor	0.143614	0.097194	1.01236	0.414361	0.382621	-4.73963	23.5067	24.0202	23.7736	23.8302	23.9312	23.951	23.9352	23.8299	23.6057	23.7488	23.8998	24.0157	23.815	24.1296	23.9215	24.036
A0A7P0T9N8	A0A7P0T9N8_HUMAN	DLAT	Dihydrolipoamide S-acetyltransferase	0.473768	0.0711507	1.14782	0.395934	0.402377	-4.47746	24.5627	25.8541	24.2901	24.8232	25.8205	25.4791	25.3424	25.3712	25.1041	25.5745	25.9048	26.0419	25.8087	26.1211	25.8988	26.1037
A0A7P0T9Y7	A0A7P0T9Y7_HUMAN	DIMT1	rRNA adenine N(6)-methyltransferase	-0.0373595	0.512375	0.290412	0.770442	0.11326	-5.95014	25.6676	25.659	25.8318	25.8059	25.6024	25.7757	25.7002	25.6372	25.6837	25.7475	25.7799	25.6978	25.7073	25.7971	25.5915	25.7629
A0A7P0TA16	A0A7P0TA16_HUMAN	VRK1	VRK serine/threonine kinase 1	-0.24213	0.324875	0.488284	0.637038	0.195835	-5.66778	27.922	27.2306	28.2099	28.0018	27.6404	28.0867	27.7169	27.5067	27.1728	27.2944	26.8582	27.3993	26.7934	26.9777	26.6337	26.7965
A0A7P0TA70	A0A7P0TA70_HUMAN	AAR2	Protein AAR2 homolog	0.345126	0.0371047	1.43057	0.359876	0.443847	-3.91387	22.0504	21.6646	22.3237	22.2531	21.9211	22.2562	22.1064	22.1071	21.4809	21.4376	22.2631	21.6877	22.1466	22.4492	22.2071	22.7285
A0A7P0TA71	A0A7P0TA71_HUMAN	P4HB	Protein disulfide-isomerase	-0.169481	0.262059	0.581601	0.586204	0.231951	-5.51706	26.6573	26.3149	26.5238	26.8661	26.4327	26.4484	26.6448	26.5438	26.3462	26.2966	26.0737	26.1241	26.1674	25.9192	25.8241	25.8665
A0A7P0TAE1	A0A7P0TAE1_HUMAN	HSP90B1	Heat shock protein 90 beta family member 1	-0.11677	0.271342	0.566483	0.592329	0.227437	-5.54206	28.6456	28.5468	28.6574	28.8261	28.655	28.6494	28.8043	28.6881	28.3436	28.755	28.4711	28.6175	28.3707	28.359	28.1611	28.2412
A0A7P0TAG7	A0A7P0TAG7_HUMAN	SLC1A3	Amino acid transporter	0.2728	0.270182	0.568344	0.591463	0.228073	-5.43158	19.5733	19.0926	20.3062	20.3404	20.0146	20.3383	20.2033	19.8319	19.0317	19.348	NA	19.7458	19.5229	NA	NA	19.53
A0A7P0TAH1	A0A7P0TAH1_HUMAN	ATF6	Activating transcription factor 6	0.56399	0.00773976	2.11127	0.344159	0.463241	-2.50327	22.4233	23.7459	22.5032	23.1709	23.8853	23.9456	23.7315	23.7381	22.662	23.042	23.1249	23.2809	23.0646	23.3102	23.2114	23.5783
A0A7P0TAQ3	A0A7P0TAQ3_HUMAN	CUL4B	Cullin 4B	-0.0736263	0.453051	0.343852	0.732791	0.13502	-5.88014	25.8384	25.7009	25.9412	25.8567	25.8112	25.9158	25.8324	25.7883	25.5685	25.7677	25.4797	25.6469	25.4945	25.5218	25.3612	25.4858
A0A7P0TAS2	A0A7P0TAS2_HUMAN	ARHGAP21	Rho GTPase activating protein 21	0.0796497	0.324957	0.488174	0.637038	0.195835	-5.66795	23.3375	23.7625	23.3478	23.4559	23.5052	23.5367	23.7135	23.5852	23.4812	23.7925	23.6307	23.6598	23.704	23.7351	23.6429	23.6825
A0A7P0TAV2	A0A7P0TAV2_HUMAN	MTR	Methionine synthase	0.816849	0.0638601	1.19477	0.385857	0.413574	-4.38526	22.1745	24.4035	22.9203	23.0251	24.8886	24.279	24.7213	24.928	22.283	24.5536	22.9627	24.8189	23.2683	23.9251	23.2364	24.4296
A0A7P0TB04	A0A7P0TB04_HUMAN	BSG	Basigin (Ok blood group)	0.0923266	0.370004	0.431794	0.670007	0.173921	-5.7543	23.5595	23.734	23.4903	23.5913	23.7022	23.7523	23.626	23.8103	24.0472	23.8728	24.0073	23.8785	24.0923	24.1007	23.953	23.8826
A0A7P0TB23	A0A7P0TB23_HUMAN	PRCP	Prolylcarboxypeptidase	0.211732	0.326334	0.486338	0.63779	0.195322	-5.54274	NA	20.2912	NA	NA	20.1463	20.3317	20.1466	19.7152	19.0321	20.1658	20.3626	20.1612	20.3025	20.4103	20.1248	20.5371
A0A7P0TBE5	A0A7P0TBE5_HUMAN	TTC21B	Tetratricopeptide repeat domain 21B	-0.103721	0.527501	0.277776	0.782487	0.106523	-5.9323	22.5659	21.8821	22.1203	22.2405	22.1193	22.6001	21.9605	22.2648	22.8227	22.2995	22.489	21.7325	NA	21.9844	22.3932	21.8351
A0A7P0Z400	A0A7P0Z400_HUMAN	VPS53	Vacuolar protein sorting-associated protein 53 homolog	0.0627544	0.640318	0.193604	0.845506	0.0728832	-6.06054	20.7363	20.4773	20.658	20.3463	20.807	20.9238	20.8217	20.6781	20.3109	21.042	21.1504	20.9566	20.4896	20.9467	21.0247	20.4882
A0A7P0Z497	A0A7P0Z497_HUMAN	PPIB	Peptidyl-prolyl cis-trans isomerase	-0.1529	0.381977	0.417963	0.677083	0.169358	-5.77486	30.6209	30.4841	30.8182	30.9005	30.75	30.9659	30.7179	30.8171	30.2653	30.6559	30.254	30.7167	29.9604	29.9823	29.8674	30.4313
A0A7P0Z4G4	A0A7P0Z4G4_HUMAN	DLAT	Acetyltransferase component of pyruvate dehydrogenase complex	0.0192894	0.861627	0.0646809	0.942149	0.0258804	-6.15898	25.1058	25.2599	24.6491	24.5912	25.1351	24.9819	24.9547	25.0411	25.2058	25.23	25.3286	25.2512	25.1753	25.137	25.1599	25.1909
A0A7P0Z4K4	A0A7P0Z4K4_HUMAN	PPIL2	Peptidylprolyl isomerase like 2	-0.0289162	0.630088	0.200599	0.841652	0.0748673	-6.05341	24.0472	24.2526	24.15	24.159	24.1023	24.1519	24.2655	24.1548	24.247	24.287	24.0866	24.2488	24.0208	24.2574	24.1191	24.1751
A0A804CD06	A0A804CD06_HUMAN	PTPA	Serine/threonine-protein phosphatase 2A activator	0.166835	0.144099	0.841341	0.470316	0.327611	-5.0606	23.3019	24.1261	23.4432	23.764	23.8754	23.805	23.9737	23.9605	23.3718	23.816	23.9386	23.726	23.7293	23.87	23.8586	23.7497
A0A804F6T5	A0A804F6T5_HUMAN	PKM	Pyruvate kinase	-0.0233906	0.72386	0.140346	0.882907	0.054085	-6.10951	28.3412	28.5433	28.4427	28.4569	28.542	28.4465	28.508	28.4704	28.3753	28.384	28.3227	28.3861	28.2869	28.3438	28.1851	28.2825
A0A804HHU5	A0A804HHU5_HUMAN	MANEA	Mannosidase endo-alpha	0.124636	0.688818	0.161895	0.869824	0.0605689	-6.0169	23.9392	24.7941	24.3023	24.5973	NA	25.3234	25.1875	25.1241	23.7789	24.7289	24.2445	24.8022	24.1471	24.0776	23.2787	NA
A0A804HIH4	A0A804HIH4_HUMAN	GNAS	GNAS complex locus	0.446045	0.340207	0.468257	0.64828	0.188237	-5.59279	22.0025	22.5797	21.3915	NA	NA	21.9509	21.8989	NA	23.2674	22.5749	22.8641	23.5624	24.5377	22.885	23.7688	23.2714
A0A804HIT1	A0A804HIT1_HUMAN	ATXN7L2	Ataxin 7 like 2	0.146444	0.141235	0.850058	0.465389	0.332184	-5.04456	23.285	23.3961	23.0871	23.1423	23.6388	23.2482	23.3801	23.2558	23.4173	23.4686	23.6064	23.2745	23.4428	23.5389	23.5454	23.799
A0A804HJ24	A0A804HJ24_HUMAN	MCCC2	methylcrotonoyl-CoA carboxylase	0.197383	0.150662	0.821996	0.4745	0.323764	-5.09604	23.4913	24.0924	23.4423	23.661	24.0398	24.1252	24.0231	24.0895	23.831	24.2249	24.1706	24.403	24.2074	24.1332	23.9682	24.3092
A0A804HJ70	A0A804HJ70_HUMAN	GLE1	mRNA export factor GLE1	0.0567337	0.459012	0.338176	0.736957	0.132558	-5.88783	25.7486	25.9209	25.838	25.8505	26.1174	26.1538	25.9786	26.0113	25.8242	26.0089	25.9393	25.8807	25.8799	25.7704	25.6688	25.885
A0A804HJG7	A0A804HJG7_HUMAN	CLASP2	Cytoplasmic linker associated protein 2	0.398915	0.0130589	1.88409	0.346986	0.459688	-2.97984	21.7784	22.6881	21.8234	22.1529	22.6844	22.77	22.4094	22.8853	22.0424	22.4764	22.5628	22.691	22.525	22.7742	22.4982	22.8601
A0A804HJX8;J3KPF0	A0A804HJX8_HUMAN;J3KPF0_HUMAN	HECTD4	HECT domain E3 ubiquitin protein ligase 4	0.170028	0.370469	0.431248	0.670327	0.173713	-5.75512	23.1694	23.6054	23.1378	23.5446	24.182	24.0367	23.8967	23.6621	23.0659	23.2957	23.3134	23.4359	23.0174	23.0697	22.9027	23.1608
A0A804HJY5	A0A804HJY5_HUMAN	TBCD	Tubulin-specific chaperone D	0.216171	0.115334	0.938042	0.432006	0.36451	-4.88067	22.0736	22.5652	22.0128	22.3307	22.9658	22.7288	22.5338	22.6767	22.1952	22.7611	22.5003	22.7969	22.395	22.5909	22.2753	22.7988
A0A804HJY9	A0A804HJY9_HUMAN	GLE1	mRNA export factor GLE1	0.499791	0.0750705	1.12453	0.397885	0.400243	-4.52296	24.3935	25.7445	24.6991	24.949	26.067	25.6684	25.8057	25.5483	25.4801	25.7325	26.1931	26.4677	25.9135	26.5427	25.9201	26.1923
A0A804HK50	A0A804HK50_HUMAN	BBS2	Bardet-Biedl syndrome 2	0.339636	0.361554	0.441827	0.664199	0.177702	-5.73923	18.7594	20.03	19.0057	19.6118	20.4628	20.6478	20.5239	20.3143	18.4029	20.1688	19.5638	20.4886	19.7478	19.073	18.3173	19.6611
A0A804HKE2	A0A804HKE2_HUMAN	ACTN1	Actinin alpha 1	-0.0552024	0.631614	0.199548	0.842635	0.0743603	-6.05449	27.6703	27.6885	27.7724	27.8316	27.5214	27.6843	27.7292	27.5912	27.2439	27.5276	27.1763	27.2973	27.2274	27.335	27.2816	27.3962
A0A804HKE7	A0A804HKE7_HUMAN	MAP4	Microtubule-associated protein	0.136597	0.114416	0.941512	0.431004	0.365519	-4.87413	26.3212	26.7654	26.3324	26.3975	26.5383	26.3811	26.6207	26.3115	26.3889	26.4645	26.4566	26.3889	26.6656	26.6915	26.757	26.6426
A0A804HKF1	A0A804HKF1_HUMAN	TLK2	Tousled like kinase 2	0.648064	0.00480562	2.31825	0.344159	0.463241	-1.99487	16.9751	16.506	16.7714	17.3376	17.5427	18.219	17.9409	17.8881	NA	17.2207	17.8059	17.5784	NA	17.5732	17.4645	18.1031
A0A804HKI2	A0A804HKI2_HUMAN	LRPPRC	Leucine rich pentatricopeptide repeat containing	0.02527	0.75929	0.119592	0.896392	0.0475023	-6.12571	26.7261	26.8158	26.793	27.009	27.0568	26.9304	27.0255	27.0331	27.0682	27.2081	27.0717	27.2865	27.0803	27.0403	27.0019	27.0123
A0A804HKQ1;A0A804HIR9	A0A804HIR9_HUMAN;A0A804HKQ1_HUMAN	MYCBP2	RCR-type E3 ubiquitin transferase	0.339863	0.0190526	1.72005	0.35231	0.453075	-3.32088	23.5312	24.2842	23.5681	23.8286	24.4188	24.4301	24.2874	24.1355	23.4729	23.7568	23.9845	23.9874	23.8554	24.1456	23.7161	24.1437
A0A8C8NWT4	A0A8C8NWT4_HUMAN	PLEKHG3	Pleckstrin homology and RhoGEF domain containing G3	-0.0891194	0.223061	0.651576	0.550246	0.259443	-5.39877	25.6786	25.7891	25.9466	25.9656	25.7981	25.868	25.8009	25.7927	25.738	25.833	25.6421	25.7692	25.6359	25.5883	25.5759	25.5893
A0A8I5KQC1	A0A8I5KQC1_HUMAN	ERLEC1	Endoplasmic reticulum lectin	0.195143	0.197491	0.704453	0.519895	0.284084	-5.30686	20.6772	20.6856	20.1053	20.5615	20.865	21.1691	20.9365	20.4641	20.9506	21.073	21.1476	20.9827	21.162	21.2631	20.9162	20.9688
A0A8I5KQJ4	A0A8I5KQJ4_HUMAN	FAR2	Fatty acyl-CoA reductase	0.270816	0.244866	0.611071	0.573457	0.241499	-5.46774	20.3632	21.4115	21.3628	21.6872	22.2061	22.2122	21.9978	21.9409	22.0587	21.9404	21.7586	22.3468	21.379	21.8281	21.5367	21.9951
A0A8I5KRX5	A0A8I5KRX5_HUMAN	MAP2K1	Mitogen-activated protein kinase kinase 1	-0.0559188	0.855784	0.0676358	0.93996	0.0268908	-6.03262	21.2463	20.1654	21.2995	21.1149	21.2204	20.2938	20.6396	20.7178	20.5546	20.4503	19.6689	20.1707	19.768	NA	NA	NA
A0A8I5KS94	A0A8I5KS94_HUMAN	ARHGAP11A-SCG5	Neuroendocrine protein 7B2	-0.324125	0.0728861	1.13736	0.397499	0.400664	-4.49793	23.464	23.5383	23.2613	23.4378	23.5884	23.4936	23.3314	23.3548	23.0542	23.608	23.1666	23.413	22.8929	22.4827	22.4076	22.7988
A0A8I5KSL3;E9PD50	A0A8I5KSL3_HUMAN;E9PD50_HUMAN	SMG7	Nonsense-mediated mRNA decay factor	0.0591471	0.660993	0.179803	0.85496	0.0680543	-6.07416	21.527	21.5671	21.0096	21.5858	21.5138	21.7436	21.637	21.5302	20.9844	21.4345	21.1309	21.5801	21.2604	20.983	21.0763	21.5482
A0A8I5KSQ5	A0A8I5KSQ5_HUMAN	RAB3GAP2	RAB3 GTPase activating non-catalytic protein subunit 2	0.359935	0.0774954	1.11072	0.400112	0.397819	-4.54985	21.9924	22.7714	21.8174	22.0259	22.9355	23.228	22.7432	22.9315	21.987	22.5713	22.2458	22.815	22.2949	22.0615	22.1928	22.7182
A0A8I5KSW3	A0A8I5KSW3_HUMAN	ATP5MG	ATP synthase membrane subunit g	0.227204	0.15947	0.79732	0.479581	0.319138	-5.14097	24.575	25.1621	24.9731	24.8989	25.2666	25.3669	25.1157	25.2297	25.3807	25.4242	25.5686	25.7544	25.556	25.6605	25.6743	25.685
A0A8I5KT99	A0A8I5KT99_HUMAN	EIF4G3	Eukaryotic translation initiation factor 4 gamma 3	0.0187615	0.919481	0.0364572	0.965777	0.0151232	-6.16955	21.6016	21.9562	21.6591	21.6219	21.6919	20.9128	21.7214	21.2803	21.5986	21.8124	22.0406	21.9807	22.1368	22.423	22.2062	22.0488
A0A8I5KU53	A0A8I5KU53_HUMAN	MYLK	Myosin light chain kinase, smooth muscle	0.0688279	0.260297	0.584531	0.585558	0.23243	-5.51219	25.493	25.544	25.4861	25.5119	25.4987	25.5713	25.553	25.3797	25.5701	25.4676	25.5831	25.4245	25.6805	25.7079	25.6532	25.5865
A0A8I5KU76	A0A8I5KU76_HUMAN	ERP44	Endoplasmic reticulum protein 44	-0.144195	0.0951938	1.02139	0.412635	0.384434	-4.72235	23.539	23.3696	23.4208	23.4962	23.2589	23.4996	23.2683	23.4044	23.7555	23.4764	23.6897	23.4701	23.5871	23.4092	23.5293	23.1069
A0A8I5KUB5	A0A8I5KUB5_HUMAN	KRAS	KRAS proto-oncogene, GTPase	0.10352	0.350902	0.454814	0.658223	0.181627	-5.71952	25.8511	26.6817	26.0797	26.3398	26.3559	26.4076	26.5101	26.6483	26.4087	26.4357	26.3967	26.4489	26.1548	26.482	26.3181	26.5938
A0A8I5KV60	A0A8I5KV60_HUMAN	TAF2	Transcription initiation factor TFIID subunit 2	0.0462961	0.681651	0.166438	0.866267	0.0623483	-6.08675	23.2586	23.5809	23.0837	23.3886	23.4985	23.7194	23.6893	23.6327	23.2241	23.5184	23.386	23.4791	23.2585	23.1377	23.0327	23.3209
A0A8I5KV85	A0A8I5KV85_HUMAN	CSDE1	Cold shock domain containing E1	-0.102036	0.204093	0.690171	0.527298	0.277944	-5.33188	26.0801	26.1007	26.0802	26.174	26.1659	26.0817	26.1598	26.0487	25.969	26.1914	25.9516	26.132	25.8034	25.8381	25.717	26.0481
A0A8I5KVU2	A0A8I5KVU2_HUMAN	LARP4B	La ribonucleoprotein 4B	0.258394	0.191119	0.718695	0.515386	0.287867	-5.28177	23.2764	24.4069	23.355	23.6498	23.9608	23.8828	23.8827	23.8029	23.7708	24.0867	24.2325	24.462	24.2896	24.5763	24.3132	24.5989
A0A8I5KWH8	A0A8I5KWH8_HUMAN	ARHGAP11A-SCG5	Neuroendocrine protein 7B2	-0.150577	0.37656	0.424166	0.674851	0.170792	-5.76567	21.7202	20.9496	21.5311	21.7408	21.1549	20.6276	21.4184	21.1275	21.9045	21.3764	21.3318	20.9622	21.6531	21.6645	21.3897	21.2763
A0A8I5KWH9	A0A8I5KWH9_HUMAN	KIAA1210	KIAA1210	0.188825	0.310013	0.50862	0.625592	0.203709	-5.60136	20.903	21.6652	20.6805	21.9563	21.7128	21.6288	21.0804	21.6457	20.8042	NA	21.1466	21.2757	21.2514	21.3043	21.151	21.3724
A0A8I5KWI2	A0A8I5KWI2_HUMAN	DPF1	D4, zinc and double PHD fingers family 1, isoform CRA_c	0.116286	0.609343	0.215138	0.831388	0.0801961	-5.88627	NA	20.7175	NA	NA	20.6663	20.3248	NA	20.2799	20.3674	20.7729	20.9523	20.9815	20.9599	21.4892	20.983	21.4191
A0A8I5KWQ7	A0A8I5KWQ7_HUMAN	NA	FERM domain-containing protein	-0.013836	0.903977	0.0438428	0.959907	0.0177708	-6.16728	22.0376	22.0598	22.2317	22.202	22.1437	22.6519	22.2011	22.1662	21.9349	22.1074	21.9355	22.2754	21.8737	21.8765	21.6959	22.0644
A0A8I5KX04	A0A8I5KX04_HUMAN	PCF11	PCF11 cleavage and polyadenylation factor subunit	0.116703	0.16551	0.781175	0.488828	0.310844	-5.17018	24.6737	24.9923	24.6573	24.8136	25.0421	25.1404	25.017	25.0518	24.6652	24.8446	24.8306	24.9169	24.7694	24.8163	24.7631	24.7277
A0A8I5KX72	A0A8I5KX72_HUMAN	NKRF	NFKB repressing factor	-0.141427	0.892808	0.0492421	0.956137	0.01948	-6.09179	25.1909	22.4125	26.2361	26.746	23.6111	26.622	24.5595	24.918	21.9519	23.6131	21.3205	23.1099	21.1184	NA	NA	21.2581
A0A8I5KXC3	A0A8I5KXC3_HUMAN	MOV10	RNA helicase	0.0542765	0.511261	0.291357	0.769598	0.113736	-5.94895	25.1762	25.3592	25.3727	25.4135	25.3748	25.7218	25.3134	25.3113	25.0875	25.3591	25.1429	25.3473	25.2214	25.2458	25.2278	25.2764
A0A8I5KYC4	A0A8I5KYC4_HUMAN	RAF1	non-specific serine/threonine protein kinase	0.0363501	0.745777	0.127391	0.891491	0.0498833	-6.11983	23.2063	23.4671	23.1424	23.1673	23.4422	23.294	23.3722	23.0729	23.0991	23.5306	23.6085	23.682	23.4202	23.4153	23.3773	23.8
A0A8I5QJH1	A0A8I5QJH1_HUMAN	ERMP1	Endoplasmic reticulum metallopeptidase 1	-0.0513494	0.751114	0.124294	0.892829	0.0492316	-6.04837	NA	21.9455	NA	22.0862	22.1256	21.3692	22.0499	22.2157	21.7031	22.0325	22.1119	22.4888	22.0696	22.183	21.6614	22.4056
A0A8I5QJW5	A0A8I5QJW5_HUMAN	KLHL15	Kelch-like protein 15	-0.011802	0.907351	0.0422247	0.960477	0.017513	-6.16781	26.3315	26.3967	26.3523	26.4912	26.6114	26.6481	26.5827	26.5823	26.3501	26.572	26.3676	26.4248	26.1178	26.1991	25.9804	26.4701
A0A8I5QKV5	A0A8I5QKV5_HUMAN	FAM98A	Family with sequence similarity 98 member A	-0.0971675	0.169047	0.771991	0.491976	0.308056	-5.18673	25.8065	26.0212	26.175	25.9775	25.8813	25.9625	25.8067	25.6505	25.9132	25.8366	25.8182	25.8825	25.9044	25.8174	25.8353	25.7951
A0A8Q3SHN2	A0A8Q3SHN2_HUMAN	SCMH1	Scm polycomb group protein homolog 1	-0.0890103	0.35155	0.454013	0.658383	0.181522	-5.72074	22.5317	22.5748	22.7812	22.5511	22.6958	22.5803	22.6782	22.5121	22.4238	22.5579	22.4375	22.5128	22.4378	22.1741	22.0791	22.5013
A0A8Q3SI60	A0A8Q3SI60_HUMAN	CD40	Tumor necrosis factor receptor superfamily member 5	0.222987	0.159868	0.796238	0.479743	0.318992	-5.06495	20.8887	20.6423	20.5056	20.64	20.4381	21.2129	NA	21.3076	20.6776	21.0082	21.2249	20.6961	21.2069	20.7391	21.1457	NA
A0A8Q3SIB2	A0A8Q3SIB2_HUMAN	CDCA7	Cell division cycle associated 7	0.0466803	0.675987	0.170062	0.863452	0.0637619	-6.0834	23.6489	24.0046	23.863	23.9159	23.9315	23.8804	23.9241	24.1647	23.5923	24.087	24.1851	23.9987	24.3215	24.0781	23.7686	23.6001
A0A8Q3SID6	A0A8Q3SID6_HUMAN	C5	Complement C5	0.152845	0.796372	0.098884	0.913644	0.0392229	-6.10694	21.5952	22.4692	NA	22.2372	22.5593	22.7218	22.836	22.7795	24.3827	24.5073	24.6358	24.9011	24.9914	24.8052	24.6917	24.0991
A0A8Q3SIG5	A0A8Q3SIG5_HUMAN	G6PC3	Glucose 6 phosphatase, catalytic, 3, isoform CRA_a	-0.00813248	0.979247	0.00910789	0.98992	0.00440006	-6.17455	21.0398	21.0422	20.438	21.1966	21.6475	21.6209	21.3941	21.7766	20.3055	21.5512	20.8066	21.1715	20.7527	19.8095	19.6487	20.8364
A0A8Q3SII4	A0A8Q3SII4_HUMAN	RGPD6	RANBP2 like and GRIP domain containing 6	-0.603117	0.0107274	1.9695	0.346986	0.459688	-2.80118	22.5838	21.2497	22.3186	22.1609	21.2302	21.3325	21.7012	21.5744	22.7051	21.5827	21.6749	21.3523	21.5689	21.3516	21.2054	20.8389
A0A8Q3SIK5;H7C1M0	A0A8Q3SIK5_HUMAN;H7C1M0_HUMAN	FANCL	FA complementation group L	0.199845	0.26527	0.576311	0.58765	0.230881	-5.52583	20.7224	21.4306	20.5435	20.9264	21.2915	21.1267	21.1526	20.9115	21.5695	21.4318	21.6017	21.3216	21.7114	21.6782	21.6128	21.6616
A0A8Q3SIL6	A0A8Q3SIL6_HUMAN	UBE2A	Ubiquitin conjugating enzyme E2 A	0.150554	0.440628	0.355928	0.723615	0.140493	-5.86359	25.6369	25.6784	26.0516	26.2071	26.1858	26.1757	25.9748	25.5353	24.9381	25.1379	25.6526	25.5778	25.496	25.607	25.1226	25.9877
A0A8Q3SIP9	A0A8Q3SIP9_HUMAN	MRPS5	Mitochondrial ribosomal protein S5	0.0256972	0.826957	0.0825171	0.926945	0.0329459	-6.14986	22.9517	23.086	22.8125	23.1982	23.5305	23.3122	23.2881	23.2251	23.0842	23.619	23.0356	23.4042	22.9427	22.9931	23.0025	23.103
A0A8Q3SIQ2	A0A8Q3SIQ2_HUMAN	SWI5	DNA repair protein SWI5 homolog	0.647422	0.186843	0.728524	0.510805	0.291745	-5.26438	17.8553	20.4359	17.1188	18.0912	19.5795	18.4961	19.4493	19.2338	19.9986	19.7742	20.0294	19.6879	20.1519	20.3844	20.5858	20.29
A0A8Q3SIQ8	A0A8Q3SIQ8_HUMAN	KIF7	Kinesin family member 7	-0.0824226	0.30429	0.516713	0.620046	0.207576	-5.62281	24.2183	24.5118	24.5631	24.4922	24.4752	24.4032	24.3229	24.5143	24.2692	24.5256	24.2536	24.4136	24.2337	24.2839	24.0969	24.2579
A0A8Q3WKA5	A0A8Q3WKA5_HUMAN	MTCH1	Mitochondrial carrier 1	0.549686	0.0562947	1.24953	0.379152	0.421187	-4.27695	22.2156	23.8597	22.3042	23.1285	23.7619	23.4934	23.4136	23.6278	21.6279	22.3235	22.9579	23.121	22.7603	23.0012	22.7219	23.1555
A0A8Q3WKN6	A0A8Q3WKN6_HUMAN	MTCL1	Microtubule crosslinking factor 1	0.165632	0.352485	0.452859	0.659474	0.180802	-5.7225	21.3119	22.1377	21.049	21.8469	21.9198	21.7853	21.906	21.7658	21.9866	22.2303	22.1719	22.2749	22.1803	22.2665	22.13	22.3805
A0A8Q3WKT3	A0A8Q3WKT3_HUMAN	RBFOX2	RNA binding protein fox-1 homolog 2	-0.142021	0.0935627	1.0289	0.411758	0.385358	-4.70797	26.6397	26.5297	26.7704	26.9611	26.2626	26.5386	26.569	26.5644	26.6829	26.7393	26.419	26.6449	26.6128	26.5195	26.6755	26.5086
A0A8Q3WKX9	A0A8Q3WKX9_HUMAN	SLC4A1AP	Solute carrier family 4 member 1 adaptor protein	0.0810093	0.775586	0.11037	0.90418	0.0437449	-6.09923	19.0852	20.5658	NA	19.322	19.448	19.3007	20.2051	19.6765	20.7136	20.1396	20.1478	20.0007	20.5214	20.4992	20.8522	20.1162
A0A8Q3WKZ8	A0A8Q3WKZ8_HUMAN	MRPS27	Mitochondrial ribosomal protein S27	0.159695	0.26085	0.583609	0.585558	0.23243	-5.51372	24.371	24.953	24.0406	24.4692	24.8247	24.6507	24.9703	24.8134	24.8783	24.9921	24.9925	25.0503	25.0062	24.9675	24.792	24.9997
A0A8Q3WLQ2	A0A8Q3WLQ2_HUMAN	NUP58	Nucleoporin 58 (Fragment)	-0.254999	0.275485	0.559901	0.595091	0.225416	-5.55288	26.1398	25.6863	26.6344	26.59	25.9471	26.7283	26.2972	26.1567	25.8639	26.197	25.607	25.9766	25.5179	25.1089	25.1985	25.7003
A0A8Q3WM32	A0A8Q3WM32_HUMAN	PDE4DIP	Phosphodiesterase 4D interacting protein	0.0850219	0.776057	0.110106	0.904276	0.0436992	-6.03033	19.4193	20.0157	19.1115	20.4824	20.2702	20.7584	20.2571	20.2805	19.7439	20.331	NA	20.6619	NA	NA	19.2655	19.4776
A0A8Q3WMA7	A0A8Q3WMA7_HUMAN	SFPQ	Splicing factor proline and glutamine rich	-0.0823436	0.308549	0.510676	0.623903	0.204883	-5.63244	31.6188	31.6224	31.8687	31.8718	31.7903	31.687	31.8312	31.811	31.6838	31.8534	31.6643	31.8004	31.7361	31.4682	31.3957	31.6053
A0A8Q3WMH8	A0A8Q3WMH8_HUMAN	SYDE2	Synapse defective Rho GTPase homolog 2	0.853708	0.233854	0.631056	0.563533	0.249081	-5.28745	NA	20.6606	18.4113	19.0844	22.9103	22.5503	NA	NA	NA	21.5622	19.8944	21.4899	20.1163	20.1111	20.1031	20.4339
A0A8V8TKT3	A0A8V8TKT3_HUMAN	CSNK1G3	non-specific serine/threonine protein kinase	-0.192145	0.429032	0.367511	0.712026	0.147504	-5.74265	20.9383	NA	NA	19.9434	20.6819	19.6409	20.0011	20.4666	20.8322	20.5166	19.8369	20.3966	20.4744	19.6316	NA	20.6331
A0A8V8TL47	A0A8V8TL47_HUMAN	PALD1	Phosphatase domain containing paladin 1	0.26523	0.0953774	1.02055	0.412693	0.384373	-4.68789	19.8926	NA	20.1295	20.4848	20.3644	21.1605	20.1439	20.4452	19.7661	20.2324	20.4688	20.43	20.3968	20.442	20.516	20.2578
A0A8V8TL66	A0A8V8TL66_HUMAN	POLR3F	DNA-directed RNA polymerase III subunit RPC6	0.167851	0.447094	0.349601	0.729932	0.136717	-5.87229	22.5691	22.4949	23.041	23.2974	23.1331	23.4958	23.2528	23.1801	21.9149	22.6947	22.478	22.6906	22.3551	22.3605	22.4766	22.2693
A0A8V8TL71	A0A8V8TL71_HUMAN	ACTN4	Actinin alpha 4	-0.120626	0.352546	0.452784	0.659474	0.180802	-5.72262	30.0591	29.7305	30.1375	30.2235	29.8754	29.9294	29.9662	29.992	29.6555	29.8942	29.4553	29.6443	29.4591	29.5334	29.4407	29.6387
A0A8V8TLA4	A0A8V8TLA4_HUMAN	RPSA	40S ribosomal protein SA	0.102643	0.284098	0.546531	0.602672	0.219919	-5.57473	28.749	29.3801	28.8509	29.1326	29.1675	29.3539	29.089	29.0679	28.8905	29.1028	29.0386	29.2699	29.0584	29.235	28.9892	29.2746
A0A8V8TLL2	A0A8V8TLL2_HUMAN	KPNA5	Importin subunit alpha	0.144238	0.262509	0.580856	0.586401	0.231805	-5.5183	22.8159	22.956	22.6586	23.1457	23.2944	23.3474	23.1187	23.2454	22.7664	23.2824	22.8052	23.4902	22.9016	22.9608	22.8545	23.3513
A0A8V8TLV3	A0A8V8TLV3_HUMAN	SMARCD2	SWI/SNF related, matrix associated, actin dependent regulator of chromatin, subfamily d, member 2	0.0294695	0.608176	0.21597	0.830574	0.0806219	-6.03723	27.2269	27.1676	27.3263	27.3922	27.3383	27.3329	27.3705	27.3037	27.231	27.2744	27.3357	27.327	27.2925	27.4461	27.235	27.198
A0A8V8TLX9	A0A8V8TLX9_HUMAN	HAX1	HCLS1-associated protein X-1	-0.162842	0.448376	0.348358	0.730781	0.136213	-5.76939	19.4081	NA	19.9228	20.1257	NA	20.1656	19.5263	19.7506	19.1933	20.3772	19.7973	19.4182	19.623	19.282	NA	19.1691
A0A8V8TLZ9	A0A8V8TLZ9_HUMAN	USP28	Ubiquitin specific peptidase 28	0.11315	0.439612	0.35693	0.72275	0.141012	-5.8622	20.2693	20.7557	20.8421	20.461	20.6755	20.6901	20.8568	20.8105	20.8927	20.9969	21.3078	21.2163	21.1418	21.1528	21.1751	21.1444
A0A8V8TM61	A0A8V8TM61_HUMAN	PRPF40A	HCG1811743, isoform CRA_d	0.394334	0.353302	0.451853	0.660333	0.180237	-5.68989	22.1269	22.7447	22.4313	22.52	23.8771	23.3843	23.3314	23.6391	21.4892	22.9733	21.5978	22.3615	21.5571	21.7716	NA	21.164
A0A8V8TMA8	A0A8V8TMA8_HUMAN	SKIC3	SKI3 subunit of superkiller complex	0.0202597	0.929013	0.0319781	0.968396	0.0139471	-6.17075	20.9069	19.771	20.8062	20.7559	20.2202	20.5847	20.2149	20.2402	20.7912	19.8871	21.1231	20.413	21.6057	20.6713	20.6129	20.4666
A0A8V8TMH2	A0A8V8TMH2_HUMAN	VPS45	Vacuolar protein sorting 45 homolog	-0.180578	0.439151	0.357386	0.722381	0.141234	-5.79593	21.1302	21.5298	21.917	21.7896	21.72	21.9173	21.6199	21.708	22.1668	21.6478	NA	21.381	21.4299	21.6039	NA	20.2992
A0A8V8TMN3	A0A8V8TMN3_HUMAN	CCDC8	Coiled-coil domain containing 8	-0.132391	0.103329	0.985776	0.421052	0.375664	-4.79033	21.7167	21.4622	21.8676	21.8492	21.7683	21.5223	21.6053	21.3501	21.8513	21.579	21.5709	21.6611	21.5277	21.5755	21.5935	21.5562
A0A8V8TMQ1	A0A8V8TMQ1_HUMAN	FXR1	RNA-binding protein FXR1	-0.306641	0.0186635	1.72901	0.35231	0.453075	-3.30233	28.828	28.6259	28.9634	28.9793	28.3722	28.4712	28.6069	28.2799	28.3414	28.5148	28.2494	28.3811	28.2229	28.1152	28.1849	28.1772
A0A8V8TN07	A0A8V8TN07_HUMAN	POLD2	DNA polymerase delta 2, accessory subunit	-0.0854472	0.38604	0.413367	0.67979	0.167625	-5.71553	20.682	20.8551	20.5642	21.1003	20.6029	20.5972	20.7853	20.7046	NA	20.4796	20.882	20.7998	NA	20.6974	20.8304	20.5472
A0A8V8TNM9	A0A8V8TNM9_HUMAN	TYK2	Tyrosine kinase 2	0.383035	0.153928	0.812682	0.47691	0.321563	-5.11304	18.6816	19.857	18.7666	19.1496	19.5484	19.434	19.714	19.5443	19.7683	19.8993	20.431	19.9969	20.2991	20.6109	20.3215	20.1421
A0A8V8TNU3	A0A8V8TNU3_HUMAN	CYFIP2	Cytoplasmic FMR1-interacting protein	-0.0374377	0.816951	0.0878041	0.92154	0.035486	-6.14683	22.8419	23.2467	23.3416	23.4592	23.2424	23.4943	23.4408	23.1651	22.8222	23.0215	22.807	22.9848	22.8117	22.5471	23.0796	22.4444
A0A8V8TNX9	A0A8V8TNX9_HUMAN	PKM	Pyruvate kinase	0.059374	0.720131	0.142589	0.880494	0.0552738	-6.10765	25.8903	26.3849	25.5839	25.9064	26.1488	25.474	26.2367	26.0414	26.4847	26.2294	26.4787	26.2694	26.3319	26.3744	26.6287	26.4666
A0A8V8TNY3	A0A8V8TNY3_HUMAN	FAM120A	Family with sequence similarity 120A	0.795623	0.0187572	1.72683	0.35231	0.453075	-3.26985	20.8043	19.9986	20.2606	19.5815	20.0839	21.5772	NA	20.7149	21.016	19.9457	20.7704	20.035	21.6479	21.8008	21.6516	20.2036
A0A8V8TNZ5	A0A8V8TNZ5_HUMAN	ARF1	ADP-ribosylation factor (Fragment)	-0.38871	0.0203468	1.6915	0.35231	0.453075	-3.37989	25.9078	25.4003	26.2877	26.2287	25.3199	25.3821	25.626	25.1114	25.6522	25.6116	25.3008	25.2796	25.2337	25.2274	25.5551	25.1036
A0A8V8TPB7	A0A8V8TPB7_HUMAN	MEIS2	Meis homeobox 2	0.0464169	0.685059	0.164272	0.867277	0.0618422	-6.08873	23.4144	23.7091	24.0102	23.8589	23.3263	23.964	23.5486	23.6664	23.4683	23.2227	23.6923	23.5851	23.8178	23.6535	23.6171	23.7385
A0A8V8TPE3	A0A8V8TPE3_HUMAN	TOP2B	DNA topoisomerase 2	-0.289898	0.382191	0.41772	0.677176	0.169298	-5.69969	22.2198	20.705	22.3522	21.9793	21.213	21.7857	21.1989	20.9139	21.1239	20.8932	20.5008	20.8339	20.6474	NA	NA	20.4578
A0A8V8TPG9	A0A8V8TPG9_HUMAN	ARF1	ADP ribosylation factor 1 (Fragment)	0.862127	0.0707004	1.15058	0.394744	0.403685	-4.47206	18.6466	20.8179	17.3177	18.7108	20.6786	19.4688	20.1764	20.0279	19.8112	20.3545	20.7062	20.439	20.7892	20.8432	20.7686	20.9484
A0A8V8TPQ9	A0A8V8TPQ9_HUMAN	JAK1	Tyrosine-protein kinase	0.134379	0.356454	0.447997	0.662672	0.178701	-5.72989	22.3233	23.1608	22.6824	22.851	23.2096	22.9781	22.8666	23.0429	22.7825	23.33	23.2405	23.4302	22.9917	23.3062	23.2383	23.2424
A0A8V8TPU4	A0A8V8TPU4_HUMAN	BNC2	Basonuclin 2 (Fragment)	0.0675982	0.669327	0.174362	0.859599	0.0657039	-6.00531	18.8694	18.5951	19.0347	18.599	18.7327	18.8171	18.5727	18.3805	NA	18.8949	NA	19.1223	19.2547	19.1487	19.2149	19.2403
A0A8V8TPV5	A0A8V8TPV5_HUMAN	PHIP	Pleckstrin homology domain interacting protein	0.139597	0.385076	0.414454	0.679243	0.167975	-5.78003	22.5959	23.6398	23.0457	23.5653	23.5638	23.2713	23.673	23.7291	23.2381	23.7336	23.7739	23.7199	23.5666	23.4663	23.359	23.7996
A0A8V8TQ14	A0A8V8TQ14_HUMAN	CLTC	Clathrin heavy chain	-0.16381	0.230082	0.638117	0.558222	0.253193	-5.42183	29.2089	28.6871	29.2461	29.2712	28.9554	29.1466	29.0461	29.0078	28.754	29.1009	28.6287	28.9088	28.7348	28.4319	28.4614	28.7113
A0A8V8TQ44	A0A8V8TQ44_HUMAN	PSMD8	26S proteasome non-ATPase regulatory subunit 8	0.134716	0.388652	0.410439	0.681672	0.166424	-5.78593	24.5245	24.0693	24.1273	24.5266	24.4098	24.9452	24.5518	24.6721	23.8279	24.1475	24.0653	24.3184	23.9155	24.201	23.9329	24.0564
A0A8V8TQ71	A0A8V8TQ71_HUMAN	PPP1CB	Serine/threonine-protein phosphatase	-0.269723	0.424563	0.372058	0.709455	0.149075	-5.8411	29.6192	28.6992	29.8605	29.9892	29.4254	29.8672	29.5413	29.5266	28.4295	29.1798	28.5077	28.983	28.243	28.0457	27.8617	28.5993
A0A8V8TQK0	A0A8V8TQK0_HUMAN	WDR1	WD repeat domain 1	-0.00283446	0.979136	0.00915688	0.98992	0.00440006	-6.17455	28.5773	28.5106	28.5418	28.542	28.5377	28.686	28.6874	28.5976	28.089	28.6236	28.232	28.556	28.3279	28.2114	28.0752	28.5265
A0A8V8TR21;H0YEN4	A0A8V8TR21_HUMAN;H0YEN4_HUMAN	NUP98	Nuclear pore complex protein Nup98-Nup96	-0.0802894	0.181769	0.74048	0.505212	0.296526	-5.24314	28.2397	28.2306	28.3031	28.3819	28.2437	28.2241	28.3924	28.2952	28.2988	28.4224	28.3005	28.2789	28.2332	28.1294	28.1045	28.1911
A0A994J3Q8	A0A994J3Q8_HUMAN	FUBP1	Far upstream element binding protein 1	-0.0202328	0.862599	0.0641909	0.942309	0.0258067	-6.15921	28.3039	28.0825	28.3947	28.4622	28.2923	28.3805	28.2863	28.3627	27.9268	27.9996	27.8851	28.0304	27.9804	27.929	27.8936	27.7988
A0A994J3X0	A0A994J3X0_HUMAN	TTC17	Tetratricopeptide repeat domain 17	0.138581	0.21691	0.663721	0.542893	0.265286	-5.37784	22.2441	22.5065	22.5887	22.4235	22.406	23.107	22.7353	22.3218	22.333	22.2158	22.4485	22.3202	22.4676	22.4159	22.4404	22.295
A0A994J434	A0A994J434_HUMAN	HMGA1	High mobility group AT-hook 1	-0.0718113	0.717777	0.14401	0.879148	0.055938	-6.0733	22.9069	NA	22.7263	22.6204	22.8099	22.6669	22.3859	21.8334	23.0005	23.0803	22.2821	22.7738	22.9126	23.0071	23.4583	22.5118
A0A994J436	A0A994J436_HUMAN	GRIPAP1	GRIP1 associated protein 1	0.0381649	0.762886	0.11754	0.897834	0.046804	-6.12722	20.8876	21.6585	20.7685	21.4199	21.4796	20.9013	21.4777	21.3799	21.1479	21.3503	21.3539	21.3073	21.2946	21.2467	21.0593	21.3599
A0A994J492	A0A994J492_HUMAN	QRICH1	Glutamine rich 1	0.0212619	0.931248	0.0309345	0.968932	0.0137066	-6.09743	18.9678	18.7012	20.1339	19.7751	19.682	20.0669	19.2646	19.7717	19.3867	19.4401	19.2608	19.6052	NA	18.6261	NA	19.1695
A0A994J4G5	A0A994J4G5_HUMAN	SPTAN1	Spectrin alpha, non-erythrocytic 1 (Fragment)	-0.449126	0.0105885	1.97516	0.346986	0.459688	-2.78932	21.7133	21.1185	21.6221	21.5024	21.2467	20.7072	21.3399	21.0365	22.1437	21.1972	21.2906	21.0564	21.1388	20.5372	21.1095	20.9352
A0A994J4J7	A0A994J4J7_HUMAN	MACROH2A1	Histone H2A	0.430196	0.0109114	1.96212	0.346986	0.459688	-2.81665	25.2148	26.2458	25.343	25.8151	26.2462	26.0672	26.3151	26.2775	25.611	26.085	26.2627	26.2092	26.2205	26.4963	26.3519	26.2536
A0A994J4Y8	A0A994J4Y8_HUMAN	PGAM5	PGAM family member 5, mitochondrial serine/threonine protein phosphatase	-0.748308	0.0226198	1.64551	0.35231	0.453075	-3.47476	23.7958	22.8768	23.8134	23.4936	22.9895	22.5233	23.5661	22.9716	22.9068	23.3385	22.4621	22.7957	22.1298	21.9616	21.1553	22.1992
A0A994J542	A0A994J542_HUMAN	SEC23IP	SEC23 interacting protein	0.0546718	0.547403	0.261693	0.793819	0.100278	-5.98532	21.6909	22.0725	21.7951	21.8323	21.9759	21.844	21.9632	21.9447	22.2178	21.9094	22.1431	22.1737	22.2525	22.1282	22.0607	22.103
A0A994J569	A0A994J569_HUMAN	TRIP12	E3 ubiquitin-protein ligase	-0.0586901	0.359715	0.444041	0.664154	0.177731	-5.73588	26.3582	26.3889	26.5355	26.5661	26.4156	26.5317	26.5381	26.4559	26.3761	26.5463	26.4427	26.5216	26.366	26.378	26.2209	26.3596
A0A994J595	A0A994J595_HUMAN	CACNA2D1	Calcium voltage-gated channel auxiliary subunit alpha2delta 1 (Fragment)	-0.0610154	0.53707	0.269969	0.78672	0.10418	-5.97537	24.8343	24.7547	25.0245	25.0349	24.9388	24.9497	24.958	24.8461	24.5853	24.7659	24.659	24.7094	24.5736	24.5804	24.4757	24.5575
A0A994J5B1	A0A994J5B1_HUMAN	EPB41L2	Erythrocyte membrane protein band 4.1 like 2	-0.185226	0.0117309	1.93067	0.346986	0.459688	-2.88249	25.4435	25.2744	25.5731	25.4313	25.1398	25.1584	25.2603	25.1366	25.3545	25.5148	25.2273	25.4338	25.2774	25.2902	25.3688	25.1392
A0A994J5J4	A0A994J5J4_HUMAN	SYPL1	Synaptophysin like 1	0.272678	0.12064	0.918509	0.440345	0.356207	-4.91736	23.1544	24.0894	23.2243	23.7644	23.8939	24.1059	23.9705	24.0799	23.1761	23.945	24.1173	24.1997	23.9379	24.0354	23.6028	24.2258
A0A994J6D6	A0A994J6D6_HUMAN	FIP1L1	Pre-mRNA 3'-end-processing factor FIP1	0.219727	0.0149501	1.82536	0.35231	0.453075	-3.10229	27.4598	27.619	27.4813	27.6886	27.814	27.8545	27.899	27.5719	27.4429	27.7354	27.7907	27.7939	27.8416	28.0933	27.8922	27.803
A0A994J6L2	A0A994J6L2_HUMAN	MGA	MAX dimerization protein MGA	0.219259	0.0498018	1.30275	0.373105	0.428169	-4.17097	25.1356	25.7153	25.4212	25.5264	25.9194	25.9889	25.7881	25.7403	25.2992	25.7246	25.5977	25.8742	25.6742	25.677	25.5125	25.748
A0A994J6W8	A0A994J6W8_HUMAN	GPAA1	Glycosylphosphatidylinositol anchor attachment 1	0.389745	0.016332	1.78696	0.35231	0.453075	-3.18213	22.0118	22.7284	22.0959	22.7511	22.9386	22.9212	22.8199	22.8335	22.227	22.8384	22.9276	23.0389	23.2208	22.9166	23.0635	23.0227
A0A994J782	A0A994J782_HUMAN	HNRNPK	Heterogeneous nuclear ribonucleoprotein K (Fragment)	0.369692	0.121646	0.914904	0.44211	0.354469	-4.92411	25.1236	25.8009	24.5791	24.7646	25.6959	24.9333	25.585	25.1495	25.6515	25.4889	25.7213	25.7108	26.0234	26.2922	26.1797	25.9393
A0A994J7H1;A0A994J7V4	A0A994J7H1_HUMAN;A0A994J7V4_HUMAN	SRRM1	Serine and arginine repetitive matrix 1	-0.128463	0.41534	0.381597	0.703473	0.152753	-5.8276	22.6364	22.3559	22.8868	23.0758	22.6916	23.2323	22.2191	22.2661	22.7324	22.5516	22.8601	22.1326	22.3666	22.4185	22.6336	22.376
A0A994J7H4	A0A994J7H4_HUMAN	NPLOC4	NPL4 homolog, ubiquitin recognition factor	0.0926609	0.50153	0.299703	0.762029	0.118029	-5.90476	NA	20.6864	20.4142	20.5329	20.599	20.9337	20.5275	20.7794	19.964	20.4015	20.4488	20.3614	20.4568	19.9677	20.3097	20.378
A0A994J7I5	A0A994J7I5_HUMAN	KHDRBS3	KH RNA binding domain containing, signal transduction associated 3	-0.135427	0.234455	0.62994	0.563533	0.249081	-5.43577	24.3725	24.3437	24.4645	24.5179	24.433	24.4551	24.496	24.573	24.1705	24.537	24.189	24.5152	24.069	23.8983	23.9284	24.1741
A0A994J7P9	A0A994J7P9_HUMAN	FXR2	FMR1 autosomal homolog 2	-0.194853	0.0598214	1.22314	0.381718	0.418258	-4.32924	27.2447	27.0319	27.3907	27.322	26.9627	27.0352	27.029	26.9474	26.8151	27.0532	26.7518	27.0418	26.8749	26.7583	26.7076	26.7775
A0A994J7Q8	A0A994J7Q8_HUMAN	DACH1	Dachshund family transcription factor 1 (Fragment)	0.202632	0.0866248	1.06236	0.406874	0.39054	-4.64358	22.7756	22.8351	22.4185	22.4395	22.887	22.799	22.8208	22.3575	22.2359	22.5126	22.7728	22.5666	22.8091	23.1685	22.6638	22.6722
A0A994J7X8	A0A994J7X8_HUMAN	CAMK2D	calcium/calmodulin-dependent protein kinase	-0.108616	0.53553	0.271216	0.785833	0.10467	-5.97386	23.6956	23.6636	23.7457	24.0665	23.9408	23.9852	23.6733	23.888	23.2519	23.7472	23.3255	23.6529	23.1524	23.0279	22.9103	23.7022
A0AV96-2	RBM47_HUMAN	RBM47	Isoform 2 of RNA-binding protein 47	0.0875308	0.321475	0.492852	0.635013	0.197217	-5.66062	24.7977	25.0075	24.6438	24.6083	24.958	24.7792	24.8532	24.9079	24.927	25.0241	24.8852	25.021	25.0383	24.8371	24.9839	25.2571
A0AVF1-3	IFT56_HUMAN	IFT56	Isoform 3 of Intraflagellar transport protein 56	0.332714	0.109481	0.960662	0.425922	0.37067	-4.72589	NA	19.7239	NA	18.592	19.8991	19.6431	18.9355	NA	19.548	19.0426	19.4556	19.3717	19.6422	19.7689	19.5649	19.8981
A0AVT1	UBA6_HUMAN	UBA6	Ubiquitin-like modifier-activating enzyme 6	0.235869	0.0944946	1.02459	0.412031	0.38507	-4.71622	22.9715	23.0468	23.0707	23.3316	23.5373	23.5851	23.4798	23.4756	22.5912	23.0541	23.1584	23.32	23.04	23.2074	22.7031	23.403
A0FGR8-2	ESYT2_HUMAN	ESYT2	Isoform 2 of Extended synaptotagmin-2	0.180657	0.0985467	1.00636	0.416331	0.380562	-4.75111	22.0452	22.0783	22.1329	21.9998	22.6368	22.39	22.2918	22.264	21.7419	22.0473	22.0656	22.2606	21.9263	22.2009	22.2325	21.8746
A0JLT2	MED19_HUMAN	MED19	Mediator of RNA polymerase II transcription subunit 19	-0.053896	0.763213	0.117354	0.897834	0.046804	-6.12735	21.8983	21.6055	20.8367	21.6897	22.0105	21.5845	21.5718	21.1797	21.6516	21.5965	21.1647	21.2909	21.5024	20.763	21.0647	21.6262
A0MZ66	SHOT1_HUMAN	SHTN1	Shootin-1	-0.215287	0.00315903	2.50045	0.333819	0.476489	-1.679	23.4204	23.1646	23.421	23.2863	23.1232	23.0364	23.1257	23.0951	23.5209	23.3496	23.2368	23.2432	23.2003	23.0259	23.1398	23.1742
A1A4S6	RHG10_HUMAN	ARHGAP10	Rho GTPase-activating protein 10	-0.385545	0.198955	0.701245	0.521486	0.282757	-5.31249	23.9162	23.1963	24.029	24.1003	23.5495	23.838	23.7686	23.4794	23.0461	23.2625	22.5677	23.2946	22.2592	22.5113	22.2915	22.6309
A1L020	MEX3A_HUMAN	MEX3A	RNA-binding protein MEX3A	0.330444	0.108933	0.962842	0.425922	0.37067	-4.83385	21.879	22.9269	22.0608	21.7253	22.5718	22.2374	22.4642	22.5643	22.4968	22.6298	22.8748	22.7973	23.0131	23.1395	23.0774	22.9665
A1L0T0	HACL2_HUMAN	ILVBL	2-hydroxyacyl-CoA lyase 2	0.427742	0.00603196	2.21954	0.344159	0.463241	-2.27478	22.0026	22.9256	22.4599	22.4295	23.2338	23.1591	22.841	23.0654	22.2659	22.7389	22.8669	23.0866	23.0046	23.0405	22.8886	22.9649
A1L170-2	CA226_HUMAN	C1orf226	Isoform 2 of Uncharacterized protein C1orf226	0.156059	0.379873	0.420362	0.676624	0.169652	-5.77131	21.1866	21.8661	21.3513	21.6782	21.6858	21.9594	21.7775	21.8132	22.373	22.194	22.2601	21.9871	22.3169	22.3974	22.2763	21.9182
A1X283	SPD2B_HUMAN	SH3PXD2B	SH3 and PX domain-containing protein 2B	0.655007	0.0242166	1.61589	0.35231	0.453075	-3.53571	21.7552	22.7897	21.3981	21.1924	23.0419	22.7895	22.6618	22.652	22.3195	22.6948	23.0351	23.1226	23.0211	23.278	22.8135	23.2896
A1XBS5	CBAR1_HUMAN	CIBAR1	CBY1-interacting BAR domain-containing protein 1	-0.149841	0.340358	0.468064	0.64828	0.188237	-5.6992	21.5642	21.3386	21.9018	21.9861	21.6448	21.4107	21.7247	21.7432	21.9884	21.9893	22.3576	22.0996	22.1675	21.6373	22.2705	21.4282
A2A274	A2A274_HUMAN	ACO2	Aconitase 2	0.037057	0.651443	0.186123	0.851483	0.069824	-6.068	24.7569	24.8145	24.6307	24.6329	24.8449	24.7347	24.9409	24.9718	24.8203	25.1102	24.9729	25.1015	24.9432	24.9033	24.8519	24.9458
A2AJT9	BCLA3_HUMAN	BCLAF3	BCLAF1 and THRAP3 family member 3	0.077409	0.567247	0.246228	0.808058	0.0925576	-6.00348	23.3883	23.6009	23.3	23.378	23.7834	23.9375	23.607	23.6683	23.2654	23.7935	23.6691	24.1141	23.4319	23.453	23.2806	23.9667
A2RTX5	SYTC2_HUMAN	TARS3	Threonine--tRNA ligase 2, cytoplasmic	0.14471	0.275717	0.559537	0.59516	0.225366	-5.55348	22.294	22.8173	22.2975	22.2506	22.9041	22.5806	22.9662	22.5794	23.0011	22.699	23.06	22.716	22.9971	22.6154	22.8066	22.844
A2RUB1	MEIOC_HUMAN	MEIOC	Meiosis-specific coiled-coil domain-containing protein MEIOC	0.49407	0.0343442	1.46415	0.359197	0.444668	-3.80888	19.424	20.7784	19.4529	20.0355	20.4139	NA	20.7843	20.9411	20.2597	20.6468	20.396	20.604	20.5983	20.4982	20.4199	21.2005
A2VDF0	FUCM_HUMAN	FUOM	Fucose mutarotase	-0.160989	0.533455	0.272902	0.785288	0.104971	-5.89722	20.0457	19.6322	20.0658	19.5229	19.6943	19.7799	19.9617	19.8569	19.2839	19.249	19.0651	19.749	NA	18.665	NA	18.5364
A3KMH1	VWA8_HUMAN	VWA8	von Willebrand factor A domain-containing protein 8	0.426564	0.0656069	1.18305	0.389921	0.409024	-4.40833	21.6798	22.9214	22.0909	22.4313	23.0435	23.2337	22.8062	23.0144	22.4647	23.0299	23.2408	23.457	23.0192	23.3507	22.8329	23.4278
A3KN83;A3KN83-2;A3KN83-3	SBNO1_HUMAN	SBNO1	Protein strawberry notch homolog 1	0.247818	0.18379	0.735678	0.507791	0.294315	-5.25168	22.2386	21.5336	22.2746	22.3764	22.297	22.8648	22.3964	22.3289	21.2459	21.85	22.0381	22.344	22.0109	21.8304	21.9217	22.2335
A4D1E9	GTPBA_HUMAN	GTPBP10	GTP-binding protein 10	0.208131	0.260797	0.583697	0.585558	0.23243	-5.51358	23.0597	23.7074	23.1707	23.5061	23.9712	24.1667	23.7085	23.8568	22.8736	23.7405	23.4051	24.0137	23.2414	23.4441	23.1094	23.6439
A4D1P6	WDR91_HUMAN	WDR91	WD repeat-containing protein 91	-0.0223911	0.938409	0.0276081	0.972734	0.012006	-6.02163	NA	17.7042	NA	NA	18.4924	NA	17.6906	18.2569	17.5818	18.6819	18.8264	18.9598	18.1953	18.4579	18.1442	19.0616
A5D8V6	VP37C_HUMAN	VPS37C	Vacuolar protein sorting-associated protein 37C	-0.0261381	0.821973	0.0851425	0.923941	0.034356	-6.14838	21.8664	22.2324	22.0616	22.2719	22.1107	22.0353	22.5096	22.4022	21.9101	22.2693	22.07	22.1415	22.1236	21.7776	21.6839	21.9713
A5YKK6	CNOT1_HUMAN	CNOT1	CCR4-NOT transcription complex subunit 1	0.187216	0.012612	1.89921	0.346986	0.459688	-2.94826	24.0565	24.2763	24.0429	24.2705	24.3555	24.5394	24.3589	24.3838	24.1252	24.2667	24.3657	24.2458	24.433	24.5141	24.2456	24.317
A6H8Y1;A6H8Y1-6;A6H8Y1-7	BDP1_HUMAN	BDP1	Transcription factor TFIIIB component B'' homolog	0.329005	0.105642	0.976165	0.424455	0.372168	-4.8086	21.707	22.5952	21.8699	22.4605	23.0997	23.1484	22.8	22.493	22.1283	22.7375	22.7123	23.065	22.2931	22.696	22.3908	22.9867
A6NCE7;Q9GZQ8	MLP3B_HUMAN;MP3B2_HUMAN	MAP1LC3B;MAP1LC3B2	Microtubule-associated proteins 1A/1B light chain 3 beta 2	-0.612654	0.366602	0.435805	0.666861	0.175965	-5.74829	26.6965	26.4017	27.0528	27.2855	27.1251	27.2137	27.1721	27.104	24.7776	26.1895	24.8231	26.2167	24.1909	23.8701	22.9525	24.9136
A6ND36	FA83G_HUMAN	FAM83G	Protein FAM83G	0.386447	0.127768	0.893578	0.447829	0.348888	-4.96394	18.3443	19.2391	18.6628	18.3438	19.5819	19.0212	19.348	19.0429	19.1574	19.7593	19.8614	19.7536	19.7106	19.9488	19.7905	19.7694
A6NDG6	PGP_HUMAN	PGP	Glycerol-3-phosphate phosphatase	0.130326	0.110339	0.95727	0.425952	0.370639	-4.84439	23.3081	23.7322	23.46	23.5642	23.6598	23.6195	23.6478	23.7308	23.4948	23.7605	23.6552	23.7811	23.8715	23.6691	23.7397	23.8605
A6NFI3	ZN316_HUMAN	ZNF316	Zinc finger protein 316	0.254461	0.218233	0.66108	0.544254	0.264199	-5.3824	20.6929	21.3088	21.08	21.3249	21.5691	21.6654	21.807	21.5945	20.569	21.3724	20.6261	21.2862	20.7104	20.4887	21.3735	21.0873
A6NFQ2	TCAF2_HUMAN	TCAF2	TRPM8 channel-associated factor 2	0.340032	0.206388	0.685316	0.530864	0.275017	-5.21065	NA	20.0301	19.114	20.442	21.0397	20.6494	20.6572	20.8112	NA	20.353	NA	20.7902	20.0574	20.0804	20.1583	20.4335
A6NG10;K7EIJ0	A6NG10_HUMAN;K7EIJ0_HUMAN	WBP2	WW domain binding protein 2	0.283878	0.0382362	1.41753	0.359876	0.443847	-3.94027	23.8262	24.1708	23.2934	23.6391	24.1294	24.22	24.0751	24.1503	24.3778	23.7933	23.9862	23.8764	24.1811	24.3853	24.2212	23.8719
A6NHH0	A6NHH0_HUMAN	PTGES2	Prostaglandin E synthase 2	-0.312954	0.194485	0.711114	0.518871	0.284941	-5.29514	21.9683	22.6735	21.7945	22.176	21.6233	21.1072	22.1935	21.5668	22.4796	22.7841	22.3851	22.8048	22.5064	22.3333	22.3783	22.8533
A6NHL2-2	TBAL3_HUMAN	TUBAL3	Isoform 2 of Tubulin alpha chain-like 3	0.0536246	0.793722	0.100332	0.912197	0.0399112	-6.13908	30.0612	29.6405	29.474	29.8088	30.6374	30.1753	29.8257	30.217	29.5202	30.2194	29.7414	29.7729	29.6101	29.0005	29.2093	29.9923
A6NHQ4	EPOP_HUMAN	EPOP	Elongin BC and Polycomb repressive complex 2-associated protein	0.233212	0.146357	0.834586	0.472846	0.325281	-4.9948	19.4204	20.5671	NA	20.1838	20.5547	20.2891	20.507	20.3471	20.3411	20.3561	NA	20.4999	20.5958	20.6247	20.2872	20.4846
A6NHR9	SMHD1_HUMAN	SMCHD1	Structural maintenance of chromosomes flexible hinge domain-containing protein 1	-0.0198118	0.866386	0.0622888	0.943867	0.0250891	-6.16007	26.6874	26.6181	26.8831	26.9113	26.8322	26.988	26.8552	26.8414	26.3315	26.7142	26.4881	26.6522	26.4327	26.3731	26.3029	26.5019
A6NHT5	HMX3_HUMAN	HMX3	Homeobox protein HMX3	0.550197	0.0733879	1.13438	0.397499	0.400664	-4.50375	20.6495	22.4993	20.6919	20.8256	21.9185	21.315	21.7826	21.3932	21.3267	21.5979	22.1954	21.9532	22.3691	22.3966	22.653	22.3131
A6NHV6	A6NHV6_HUMAN	PKMYT1	Protein kinase, membrane associated tyrosine/threonine 1	0.109374	0.819367	0.0865214	0.922649	0.0349635	-6.04555	22.1088	22.8757	21.6881	22.5634	22.7781	23.1296	22.8033	22.9701	20.9472	NA	21.7534	NA	21.2992	21.3377	20.3735	NA
A6NI28	RHG42_HUMAN	ARHGAP42	Rho GTPase-activating protein 42	0.236147	0.0778424	1.10878	0.400505	0.397392	-4.55363	20.7894	21.6242	21.0892	21.2108	21.4322	21.336	21.575	21.5833	21.0639	21.6329	21.3982	21.7061	21.5956	21.7182	21.4288	21.7347
A6NI79	CCD69_HUMAN	CCDC69	Coiled-coil domain-containing protein 69	-0.433491	0.00578585	2.23763	0.344159	0.463241	-2.23653	22.6105	21.9892	22.6953	22.5298	22.0569	21.6692	22.2699	21.675	22.8209	22.3162	22.3797	21.9973	22.2605	22.0641	22.107	21.7684
A6NIH7	U119B_HUMAN	UNC119B	Protein unc-119 homolog B	-0.0156915	0.842856	0.0742464	0.933945	0.0296789	-6.15431	25.1433	24.9622	25.0752	25.2108	25.0814	25.1917	25.0818	24.9443	24.7961	25.1418	24.9662	25.0207	24.7938	25.1545	24.8523	25.091
A6NIX2	WTIP_HUMAN	WTIP	Wilms tumor protein 1-interacting protein	0.132354	0.197175	0.705149	0.519895	0.284084	-5.30564	19.1711	19.8285	19.3202	19.5525	19.6369	19.6587	19.6135	19.56	19.3336	19.8528	19.4532	19.526	19.4635	19.6211	19.6615	19.8815
A6NJ78	MET15_HUMAN	METTL15	12S rRNA N4-methylcytidine (m4C) methyltransferase	-0.00963062	0.938585	0.0275263	0.972734	0.012006	-6.17179	22.5884	22.8008	22.4887	22.277	22.9336	22.5835	22.7816	22.5539	22.4619	22.9208	22.4542	22.9973	22.5186	22.4482	22.2109	22.8819
A6NK58	LIPT2_HUMAN	LIPT2	Putative lipoyltransferase 2, mitochondrial	0.0241874	0.816532	0.0880268	0.92154	0.035486	-6.1467	21.9392	22.2083	22.3313	22.2837	22.6057	22.4363	22.2441	22.5223	22.3092	22.5073	22.2674	22.2915	22.2557	21.9397	22.0063	22.3214
A6NKD9	CC85C_HUMAN	CCDC85C	Coiled-coil domain-containing protein 85C	0.195858	0.143315	0.84371	0.470226	0.327694	-5.05624	20.5705	21.1442	20.3852	20.6926	21.1607	21.1629	21.0269	20.6814	20.7806	21.032	21.0487	21.3453	21.1614	21.1867	21.0116	21.1745
A6NKF1	SAC31_HUMAN	SAC3D1	SAC3 domain-containing protein 1	0.136804	0.125689	0.900702	0.446949	0.349742	-4.95066	23.7281	24.0025	23.6066	23.5956	24.0415	24.1384	24.0044	23.9898	24.0343	24.0411	23.9454	24.129	23.9516	24.0894	23.9432	24.0184
A6NKT7	RGPD3_HUMAN	RGPD3	RanBP2-like and GRIP domain-containing protein 3	-0.110009	0.266031	0.575068	0.587946	0.230663	-5.52789	24.4446	24.591	24.7198	24.5943	24.2648	24.2331	24.485	24.5153	24.7551	24.901	24.6871	24.5622	24.8357	24.7646	24.6316	24.6448
A6NKZ2	A6NKZ2_HUMAN	RENBP	N-acylglucosamine 2-epimerase	0.4238	0.0279582	1.55349	0.352851	0.452409	-3.62669	17.272	17.7574	16.7455	17.4295	18.3335	17.9545	18.0178	17.5411	NA	17.6772	17.2203	18.0564	17.5503	17.7823	17.7505	18.0698
A6NN14	ZN729_HUMAN	ZNF729	Zinc finger protein 729	0.391139	0.415095	0.381853	0.703229	0.152903	-5.82723	23.1296	24.7912	23.5336	23.8866	25.0793	25.6312	24.7888	24.7018	22.5263	24.1666	23.3155	24.6104	23.3219	22.7897	22.2649	24.5113
A7E2V4;A7E2V4-5	ZSWM8_HUMAN	ZSWIM8	Zinc finger SWIM domain-containing protein 8	0.210961	0.0864803	1.06308	0.406874	0.39054	-4.64218	20.5931	21.3473	20.6956	21.1022	21.3182	21.3187	21.3093	21.1377	21.0384	21.2965	21.3518	21.3806	21.2789	21.5242	21.3192	21.2871
A8CG34	P121C_HUMAN	POM121C	Nuclear envelope pore membrane protein POM 121C	0.253032	0.0504684	1.29698	0.374509	0.426538	-4.1825	23.565	24.2448	23.5725	23.7658	24.1236	24.1607	24.0293	24.0922	24.0477	24.1327	24.2513	24.2472	24.2836	24.2509	24.4526	24.4583
A8MSM7	A8MSM7_HUMAN	MAP9	Microtubule associated protein 9	-0.284752	0.0611197	1.21382	0.38315	0.416631	-4.34767	21.787	21.2593	21.9303	21.334	21.3378	20.9976	21.1322	21.1022	21.7958	21.8595	21.4034	21.3185	21.722	21.588	21.5824	20.9477
A8MT69	CENPX_HUMAN	CENPX	Centromere protein X	-0.128789	0.195199	0.709522	0.518871	0.284941	-5.29794	23.9083	24.5723	24.6227	24.3094	24.1182	24.107	24.25	24.0557	24.2173	24.033	24.2634	24.108	24.0253	24.1547	24.1643	24.1289
A8MTJ6	FOXI3_HUMAN	FOXI3	Forkhead box protein I3	0.489456	0.0501123	1.30006	0.373105	0.428169	-4.13967	23.4637	23.7866	NA	23.1719	24.0976	23.9054	24.1418	24.3137	22.7886	23.7667	23.5998	22.4112	23.2739	23.4062	23.209	23.8406
A8MTT3	CEBOS_HUMAN	CEBPZOS	Protein CEBPZOS	0.0647231	0.802446	0.0955842	0.915579	0.038304	-6.04003	20.2369	20.4659	19.4136	20.6609	19.7875	20.636	21.0962	20.261	NA	21.0362	20.1599	20.0427	20.047	NA	NA	20.2887
A8MTY0	ZN724_HUMAN	ZNF724	Zinc finger protein 724	0.356941	0.0498604	1.30224	0.373105	0.428169	-4.17199	22.3815	23.082	22.1125	22.8611	23.1361	23.3911	23.3494	22.9726	23.132	22.6357	23.4118	23.0419	23.4758	23.409	22.8464	22.9338
A8MU27	A8MU27_HUMAN	SUMO3	Small ubiquitin like modifier 3	0.328521	0.252229	0.598205	0.579559	0.236902	-5.48936	26.8067	27.3547	26.0645	26.9237	27.8085	27.5566	27.2366	27.1999	26.5932	27.6635	25.6564	27.4086	26.9737	26.6682	26.3518	27.3042
A8MV53	A8MV53_HUMAN	PPAN	HCG2033702, isoform CRA_a	-0.054349	0.647196	0.188964	0.849118	0.0710321	-6.06518	27.5776	27.2632	27.8728	27.7852	27.3638	27.586	27.6271	27.2947	27.7947	27.5209	27.7379	27.2431	27.7398	27.6805	27.8376	27.231
A8MXP9	A8MXP9_HUMAN	MATR3	Matrin 3	-0.0853211	0.493565	0.306656	0.757816	0.120436	-5.92945	31.9111	31.9354	31.8609	31.8947	31.9949	31.9123	32.0631	32.1084	31.5638	32.0269	31.6771	31.9021	31.5276	31.3925	31.3133	31.7773
A8MXQ1	A8MXQ1_HUMAN	PTTG1IP	PTTG1 interacting protein	0.0269901	0.876011	0.0574906	0.947348	0.0234902	-6.0372	NA	21.4254	NA	NA	21.4084	20.9144	21.704	21.1242	21.6448	21.5927	21.3143	21.6542	21.6836	21.7563	21.9209	21.9142
A8MXV4	NUD19_HUMAN	NUDT19	Acyl-coenzyme A diphosphatase NUDT19	0.206242	0.240806	0.618332	0.568197	0.245501	-5.45547	25.4388	26.2208	25.1064	25.6719	26.4101	25.9342	26.1267	26.0517	25.3605	26.1873	25.9896	26.2399	25.8813	25.8367	25.6269	25.9976
A9IYQ1	A9IYQ1_HUMAN	PDS5B	PDS5 cohesin associated factor B (Fragment)	-0.754538	0.007501	2.12488	0.344159	0.463241	-2.47459	23.2098	22.7023	24.0347	23.1563	22.6698	21.8427	22.5776	22.352	23.1991	22.8014	21.8724	22.3994	22.0796	21.5569	22.0225	22.2379
B0QY89	B0QY89_HUMAN	EIF3L	Eukaryotic translation initiation factor 3 subunit L	0.0371282	0.75366	0.122825	0.894177	0.0485765	-6.12331	24.9524	24.9357	25.1632	25.1982	24.9952	25.181	25.0675	25.1016	24.556	24.7913	24.4718	24.9204	24.7851	24.676	24.8206	24.6589
B0QYD3	B0QYD3_HUMAN	APOBEC3B	Apolipoprotein B mRNA editing enzyme catalytic subunit 3B	-0.404807	0.133408	0.874817	0.455653	0.341366	-4.9988	27.1625	26.4128	27.4159	27.4852	26.7056	27.3295	26.9028	26.9242	26.391	26.8546	26.3271	26.6812	26.0186	25.792	25.6309	26.1883
B0QYS5	B0QYS5_HUMAN	GGA1	Golgi associated, gamma adaptin ear containing, ARF binding protein 1 (Fragment)	-0.390835	0.332929	0.477648	0.642751	0.191957	-5.52843	NA	20.9263	NA	21.6137	20.8439	20.6217	21.0895	21.1583	NA	20.9803	19.6778	20.7185	19.7463	19.1866	NA	20.1011
B0QYS6	B0QYS6_HUMAN	TFEB	Transcription factor EB	0.442792	0.0423015	1.37364	0.367073	0.435247	-3.992	18.67	19.5428	18.6572	19.1058	19.4611	19.5677	20.5753	NA	18.9075	19.3119	19.4299	19.6102	19.4407	19.3767	19.3375	19.4214
B1AH77	B1AH77_HUMAN	RAC2	Rac family small GTPase 2	-0.149571	0.281254	0.550902	0.601184	0.220993	-5.56761	24.6258	24.1787	24.9539	24.3722	24.3994	23.947	24.3315	23.7935	24.1678	24.1685	24.3081	24.4569	24.1172	24.5375	24.3984	24.5107
B1AK44	B1AK44_HUMAN	MAD2L2	Mitotic arrest deficient 2 like 2	0.0727851	0.53682	0.270171	0.78672	0.10418	-5.97513	24.9493	25.2883	24.6857	24.7475	25.2814	25.2072	25.3136	25.1379	25.3383	25.2715	25.3472	25.4685	25.0361	25.2678	25.0462	25.3883
B1AKN8	B1AKN8_HUMAN	NFIA	Nuclear factor 1	0.223398	0.164538	0.783735	0.487457	0.312064	-5.16556	23.9328	24.9133	23.8522	24.077	24.7254	24.6607	24.6729	24.5673	24.2365	24.6521	24.6698	24.9701	24.5785	24.5644	24.5901	24.7318
B1ALA9	B1ALA9_HUMAN	PRPS1	Phosphoribosyl pyrophosphate synthetase 1	0.215385	0.0631209	1.19983	0.385857	0.413574	-4.37529	25.8882	26.1656	25.5626	25.9283	26.2458	26.59	26.0054	26.3069	26.0182	26.1585	26.1251	26.2591	26.3006	25.9475	26.1221	26.3102
B1ALC0	B1ALC0_HUMAN	ARPC5	Actin-related protein 2/3 complex subunit 5	-0.238183	0.0916516	1.03786	0.410958	0.386203	-4.69076	26.7933	26.6224	26.5227	26.8156	26.3796	26.0612	26.8363	26.2394	26.1512	26.946	26.4583	26.5683	26.3297	26.5144	25.9664	26.6453
B1ALY0	B1ALY0_HUMAN	PALM2AKAP2	PALM2 and AKAP2 fusion (Fragment)	0.390195	0.107032	0.970485	0.425922	0.37067	-4.81937	22.9024	22.296	23.193	22.9095	23.5025	23.2432	23.4998	23.2831	23.5179	23.7896	24.0104	23.8264	23.9995	24.1709	23.9267	23.9411
B1ANG9	B1ANG9_HUMAN	GUK1	guanylate kinase	0.411328	0.0164435	1.78401	0.35231	0.453075	-3.18827	21.7593	22.2273	21.4133	21.7395	22.4805	22.6699	22.2181	22.2877	21.6925	22.3228	22.1912	22.6813	22.3167	22.6108	22.2781	22.4558
B2RBV5	MR1L2_HUMAN	MRFAP1L2	MORF4 family associated protein 1 like 2	-0.0166288	0.961238	0.0171692	0.982962	0.00746316	-6.14068	18.1654	17.7267	18.0923	18.215	18.0381	18.559	18.2026	18.3479	16.8742	17.8095	16.6902	17.8311	16.8165	17.0964	NA	16.552
B3KS98	B3KS98_HUMAN	EIF3H	Eukaryotic translation initiation factor 3 subunit H	-0.0706361	0.450259	0.346537	0.73133	0.135886	-5.87648	24.811	25.0517	25.011	24.962	24.8619	24.7637	25.0649	24.759	24.4529	24.9871	24.7633	24.8133	24.8133	24.7959	24.5623	24.6662
B3KTM8	B3KTM8_HUMAN	MORF4L1	Mortality factor 4 like 1	-0.153019	0.202758	0.693021	0.525798	0.279181	-5.3269	26.2389	25.7312	26.2302	26.244	25.8726	26.0844	26.1731	25.9992	25.9866	25.912	25.8108	25.7923	25.815	25.7293	25.5404	25.5078
B4DDF4	B4DDF4_HUMAN	CNN2	Calponin	0.285892	0.0194342	1.71143	0.35231	0.453075	-3.33869	22.1971	22.9434	22.0843	22.593	23.0371	22.9154	22.766	22.7326	22.4074	22.6494	22.6762	22.5248	22.6872	22.8004	22.8342	22.5899
B4DE60	B4DE60_HUMAN	REEP2	Receptor expression-enhancing protein	0.0336971	0.870872	0.0600456	0.94551	0.0243338	-6.05916	NA	20.3891	20.5216	19.1993	NA	19.7745	NA	20.0226	19.5814	19.8287	20.1516	20.1576	19.782	20.4273	19.8629	20.1865
B4DEE8	B4DEE8_HUMAN	MGMT	Methylated-DNA--protein-cysteine methyltransferase	0.328363	0.0815131	1.08877	0.40436	0.393232	-4.59249	23.7931	24.5827	23.5754	23.9386	24.7911	24.9745	24.6613	24.586	24.1064	24.6536	24.4584	24.8251	24.4381	24.3346	24.142	24.6327
B4DEZ3	B4DEZ3_HUMAN	NDUFA13	NADH dehydrogenase [ubiquinone] 1 alpha subcomplex subunit 13	-0.459005	0.308277	0.511058	0.623903	0.204883	-5.63183	24.3564	23.5533	24.4737	24.6456	23.8962	24.453	23.8613	24.0471	23.1956	22.9769	22.6937	22.8437	22.5643	21.4847	22.5225	22.2378
B4DHE8	B4DHE8_HUMAN	MSI2	Musashi RNA binding protein 2	0.046037	0.62668	0.202954	0.839913	0.0757657	-6.05097	25.0688	25.3865	25.2165	25.4854	25.357	25.3285	25.4452	25.5807	25.1548	25.4247	25.1317	25.4783	25.3032	25.3029	24.9502	25.4474
B4DLN1	B4DLN1_HUMAN	NA	cDNA FLJ60124, highly similar to Mitochondrial dicarboxylate carrier	0.293434	0.049261	1.3075	0.372988	0.428305	-4.1615	26.3851	27.3943	26.5809	26.915	27.2815	27.0469	27.4235	27.0028	26.8723	27.0713	27.3408	27.2819	27.3948	27.3701	27.2797	27.3898
B4DM50	B4DM50_HUMAN	MOB4	MOB family member 4, phocein	-0.0643173	0.690804	0.160645	0.870377	0.0602927	-6.09202	21.7243	21.6554	21.9315	21.8896	21.4737	21.487	21.0927	21.542	21.9552	21.2543	21.7226	20.9042	21.7298	21.7157	22.0697	21.412
B4DR61	B4DR61_HUMAN	SEC61A1	SEC61 translocon subunit alpha 1	0.249528	0.0645272	1.19026	0.386871	0.412434	-4.39415	24.0716	24.5465	24.1511	24.3232	24.7003	24.7365	24.6861	24.0951	24.2625	24.5862	24.7193	24.7297	24.8879	24.9193	24.6523	24.7088
B4DUA7	B4DUA7_HUMAN	MED29	Mediator of RNA polymerase II transcription subunit 29	0.14077	0.215758	0.666032	0.541182	0.266657	-5.37384	23.8934	24.1671	23.7424	23.9626	24.4753	24.0461	24.1858	24.3968	23.8279	24.2669	23.9985	24.2378	24.0019	23.8353	23.9317	24.3501
B4DWJ3	B4DWJ3_HUMAN	EAF2	ELL associated factor 2	0.359274	0.0751822	1.12388	0.397885	0.400243	-4.52422	17.8964	18.6407	17.2895	18.1246	18.2108	19.1608	18.6443	18.7354	18.2528	18.5351	18.5343	18.0644	18.0004	18.4986	18.5037	18.458
B4DY08	B4DY08_HUMAN	HNRNPC	Heterogeneous nuclear ribonucleoprotein C	-0.410591	0.00572486	2.24224	0.344159	0.463241	-2.2268	26.2862	26.3577	26.5204	26.6014	26.1334	25.4445	26.3208	26.2408	26.3852	26.5095	26.1961	25.9886	25.8741	25.5698	25.8942	26.0827
B4E0Y9	B4E0Y9_HUMAN	STK26	Serine/threonine kinase 26	-0.0994378	0.248962	0.603867	0.576334	0.239326	-5.47986	23.7145	23.3616	23.2003	23.5006	23.475	23.1699	23.4062	23.5515	23.6044	23.5602	23.3735	23.348	23.2567	23.2281	23.4631	23.3171
B5MBX0	B5MBX0_HUMAN	CDCA5	Cell division cycle associated 5	0.0898657	0.377256	0.423364	0.674851	0.170792	-5.76686	26.3169	26.6019	26.2216	26.3109	26.5994	26.4056	26.4788	26.6047	26.6536	26.7707	26.716	26.7984	26.7877	26.7078	26.7567	26.7684
B5MCF9	B5MCF9_HUMAN	PES1	Pescadillo homolog	-0.175116	0.236492	0.626183	0.565892	0.247266	-5.44216	30.0517	29.6893	30.2679	30.1672	29.8792	30.106	29.9718	29.9152	29.5974	29.8464	29.6261	29.667	29.4974	29.3735	29.2354	29.5335
B5MCQ4	B5MCQ4_HUMAN	DGCR6L	DiGeorge syndrome critical region gene 6 like	-0.0412533	0.939997	0.0268737	0.973094	0.0118451	-6.09837	16.3616	NA	19.3325	19.1969	18.1079	20.016	17.5062	17.4904	19.5284	19.2027	19.3157	NA	19.3781	19.4912	19.5543	18.7096
B5MCV2	B5MCV2_HUMAN	D2HGDH	D-2-hydroxyglutarate dehydrogenase	0.166854	0.405787	0.391702	0.697197	0.156644	-5.81314	18.1144	18.8774	17.8405	18.6425	18.6615	18.646	19.3671	18.4983	18.9629	19.1568	19.0491	19.227	19.088	19.0274	18.8623	19.0547
B5MD17	B5MD17_HUMAN	CBX1	Chromobox 1 (Fragment)	-0.180245	0.365538	0.437068	0.666423	0.17625	-5.7464	22.7872	21.9931	21.8915	22.1146	22.2549	21.6923	22.0757	22.2527	21.9801	21.8597	21.7705	21.2697	21.6574	21.1702	21.7208	21.4005
B7Z6Z4	B7Z6Z4_HUMAN	MYL6	Myosin light chain 6	-0.358594	0.0842317	1.07452	0.406733	0.390691	-4.62008	28.1578	27.9706	28.3919	28.186	27.9862	28.2423	28.2273	28.1896	27.8653	28.1043	27.6446	28.1038	27.3217	27.0952	26.9477	27.5455
B7Z9C2;F8VV59	B7Z9C2_HUMAN;F8VV59_HUMAN	NAP1L1	Nucleosome assembly protein 1 like 1	0.291496	0.134433	0.871495	0.455653	0.341366	-4.96934	21.6278	22.5798	NA	21.8796	22.4594	22.6758	22.178	22.5442	21.6637	22.0208	22.0378	22.2925	22.6803	21.6532	21.7663	22.4915
B7ZM87	B7ZM87_HUMAN	SRGAP2	SLIT-ROBO Rho GTPase activating protein 2	-0.140703	0.450066	0.346723	0.73133	0.135886	-5.84246	22.8638	22.6775	22.4237	23.1163	22.6438	22.243	22.6419	22.4805	23.4865	22.3104	NA	22.4459	22.8119	23.1656	22.7445	22.2278
B7ZM99	B7ZM99_HUMAN	MTHFD1L	formate--tetrahydrofolate ligase	0.0166884	0.870879	0.0600422	0.94551	0.0243338	-6.16106	23.7633	23.9706	23.6899	23.9307	24.0081	23.9366	24.0059	24.0797	24.1599	24.2932	24.1519	24.4064	24.1707	24.0989	23.9281	24.2714
B8ZZN6	B8ZZN6_HUMAN	SUMO1	Small ubiquitin like modifier 1	-0.205933	0.0727286	1.13829	0.397499	0.400664	-4.49609	28.4723	28.3905	28.8966	28.5838	28.4082	28.1333	28.7068	28.1406	28.447	28.5223	28.3289	28.2658	28.417	28.1082	28.329	28.0166
B8ZZW7	B8ZZW7_HUMAN	PTMA	Prothymosin alpha	-0.331445	0.330107	0.481345	0.641058	0.193103	-5.67862	24.7636	23.4285	24.3887	23.4319	24.2993	23.086	23.8299	22.251	23.0954	22.9784	23.3522	22.8508	22.8502	23.5545	23.4925	22.2746
B9A057	B9A057_HUMAN	COA5	Cytochrome c oxidase assembly factor 5	-0.0641574	0.72421	0.140136	0.883023	0.0540281	-6.10968	21.1642	21.1962	20.702	20.7015	20.9905	20.9251	21.0973	20.6829	21.7599	21.0851	21.4547	21.4124	21.3606	20.6745	21.5015	21.7303
B9EGQ5	B9EGQ5_HUMAN	WIZ	WIZ protein	-0.149069	0.40197	0.395807	0.694329	0.158435	-5.77328	22.105	21.8736	21.6684	21.4816	21.5168	NA	21.8428	21.0834	22.4309	21.879	22.0246	21.7256	21.9881	22.2622	22.0519	21.5014
C9IZ04	C9IZ04_HUMAN	PPP4R2	Protein phosphatase 4 regulatory subunit 2 (Fragment)	-0.0357841	0.729733	0.136836	0.885703	0.0527118	-6.04824	21.1347	20.8483	21.3435	21.0895	21.0869	21.0392	20.759	21.1961	NA	20.9806	21.2115	20.9174	21.0039	21.3138	NA	20.8761
C9J0K6	C9J0K6_HUMAN	SRI	Sorcin	0.013531	0.861403	0.0647936	0.942149	0.0258804	-6.15893	23.9206	23.8349	23.5265	23.7803	23.737	23.4846	23.9409	23.8429	23.6387	23.661	23.6191	23.6786	23.5923	23.7247	23.7381	23.7075
C9J126	C9J126_HUMAN	CDH2	Cadherin 2	-0.340605	0.0260634	1.58397	0.35231	0.453075	-3.60124	24.9753	24.6624	24.6806	24.7917	24.4902	24.3899	24.8702	24.7748	24.571	24.9741	24.3311	24.8168	24.2704	23.8029	24.1424	24.3375
C9J1E1	C9J1E1_HUMAN	BLVRA	Biliverdin reductase A (Fragment)	-0.382812	0.447715	0.348998	0.730375	0.136454	-5.80754	24.3854	23.3893	NA	24.9376	24.6259	NA	24.9615	24.6877	23.4607	24.1665	23.0033	24.0342	23.0342	21.9988	22.1203	23.2688
C9J2M4	C9J2M4_HUMAN	SRPK2	SRSF protein kinase 2	0.0775437	0.304555	0.516334	0.620147	0.207505	-5.62342	24.0941	24.4638	24.3646	24.3483	24.4289	24.2778	24.4989	24.3628	24.2503	24.4379	24.5055	24.5301	24.4092	24.5906	24.5407	24.5061
C9J406	C9J406_HUMAN	IMMT	MICOS complex subunit MIC60	-0.383908	0.249883	0.602263	0.57706	0.238779	-5.44787	22.3068	21.8357	22.0622	21.9913	21.6326	21.4407	21.4791	21.6615	20.5619	21.0067	20.6685	21.1088	20.5405	NA	20.0648	20.5925
C9J5A4	C9J5A4_HUMAN	KANSL3	KAT8 regulatory NSL complex subunit 3 (Fragment)	0.468613	0.212243	0.673167	0.536614	0.270338	-5.20238	19.1261	19.4789	NA	19.9874	20.3104	NA	20.5173	19.837	18.2421	19.6409	18.7965	19.6808	19.4386	NA	18.6345	NA
C9J5X9	C9J5X9_HUMAN	FANCB	FA complementation group B	0.24262	0.293468	0.532439	0.611188	0.213825	-5.59757	20.4479	21.4368	20.393	20.6798	21.4685	21.1624	21.4796	21.0837	21.5489	21.5523	21.9776	21.7191	21.6839	21.3849	21.5621	21.8711
C9J6P4	C9J6P4_HUMAN	ZC3HAV1	Zinc finger CCCH-type containing, antiviral 1	0.0664944	0.360826	0.442702	0.664154	0.177731	-5.73791	24.308	24.7126	24.4975	24.6039	24.5794	24.5986	24.7397	24.6204	24.5313	24.7096	24.7573	24.7341	24.7098	24.7202	24.7485	24.6699
C9J6S5	C9J6S5_HUMAN	KMT5B	[histone H4]-N-methyl-L-lysine20 N-methyltransferase KMT5B	0.290529	0.0263433	1.57933	0.35231	0.453075	-3.61075	23.0329	23.8049	23.0963	23.3336	23.4826	23.7934	23.5899	23.9473	23.2772	23.6338	23.7602	23.6523	23.7406	23.8528	23.694	23.8146
C9JAK5	C9JAK5_HUMAN	ARF4	ADP ribosylation factor 4	-0.122897	0.200841	0.697148	0.523358	0.281201	-5.31967	23.3383	23.3976	23.5953	23.4584	23.2457	22.9447	23.3188	23.363	23.5538	23.3887	23.4761	23.0769	23.3908	23.3903	23.5455	23.103
C9JBI3	C9JBI3_HUMAN	PSPH	phosphoserine phosphatase (Fragment)	0.247033	0.173205	0.76144	0.495738	0.304748	-5.17043	21.0901	22.2163	21.2486	21.6533	22.1697	22.1554	21.9805	22.1035	21.4727	22.1967	22.1855	21.9437	NA	21.9519	21.7015	21.9227
C9JE98	C9JE98_HUMAN	NCOR2	Nuclear receptor corepressor 2	0.316777	0.0268226	1.5715	0.35231	0.453075	-3.6268	23.2452	24.2263	23.4116	23.6748	24.2786	24.0479	24.2032	24.0663	23.7238	23.9407	24.0766	24.0737	24.0225	24.3185	23.8893	24.0807
C9JEE0	C9JEE0_HUMAN	IGLL1	Immunoglobulin lambda like polypeptide 1 (Fragment)	0.100584	0.758376	0.120115	0.896392	0.0475023	-6.12533	23.4978	24.2585	24.1119	23.8682	24.2894	24.0547	23.9705	24.2729	25.6407	24.8146	25.5937	24.7812	25.3243	25.3465	25.0093	25.1035
C9JFV4	C9JFV4_HUMAN	PELP1	Proline-, glutamic acid- and leucine-rich protein 1	0.260116	0.0843616	1.07386	0.406733	0.390691	-4.62137	27.2067	27.9677	27.444	27.6488	28.3163	28.1303	28.0755	28.0635	27.4889	28.1413	27.8405	28.1777	27.8605	27.6855	27.7523	28.1127
C9JG97	C9JG97_HUMAN	AAMP	Angio associated migratory cell protein	0.256036	0.0283714	1.54712	0.353027	0.452192	-3.6767	22.2665	22.74	22.2491	22.3646	22.7584	22.7427	22.5966	22.8362	21.9474	22.6142	22.6268	22.6852	22.5827	22.6042	22.8185	22.6029
C9JHP4	C9JHP4_HUMAN	EIF3L	Eukaryotic translation initiation factor 3 subunit L (Fragment)	0.0589768	0.534315	0.272203	0.785538	0.104833	-5.83297	21.1952	21.3156	21.1947	NA	NA	NA	21.5491	21.1658	21.0138	NA	21.176	21.194	21.2272	21.2619	21.1861	21.0532
C9JIF9	C9JIF9_HUMAN	APEH	Acylamino-acid-releasing enzyme	-0.173834	0.484887	0.31436	0.754054	0.122597	-5.91946	21.7849	21.3629	21.8411	21.9865	21.3802	22.1107	21.6587	21.9578	21.1715	21.4491	20.7974	21.2554	20.4588	20.6816	21.2681	20.7424
C9JIJ3	C9JIJ3_HUMAN	EHD1	EH domain containing 1 (Fragment)	0.319019	0.222141	0.653372	0.549214	0.260259	-5.39568	22.2932	23.768	21.6545	22.8941	23.6076	22.7241	23.4944	23.1569	23.057	23.2962	23.3095	23.5653	23.2748	23.5792	23.21	23.3429
C9JLB7	C9JLB7_HUMAN	OXNAD1	Oxidoreductase NAD binding domain containing 1	-0.313313	0.108699	0.963773	0.425922	0.37067	-4.76155	20.6865	20.9017	NA	21.106	NA	20.1964	20.7365	20.599	21.3196	21.427	21.231	20.6157	21.4225	20.498	20.5924	21.0495
C9JLR9	ZFTA_HUMAN	ZFTA	Zinc finger translocation-associated protein	0.0850421	0.662048	0.17911	0.855238	0.067913	-6.07482	22.737	22.9889	23.727	22.5893	23.6642	23.3467	22.7811	23.0561	22.5079	23.0009	22.898	23.1121	22.78	22.5784	22.5646	23.4705
C9JLW8	MCRI1_HUMAN	MCRIP1	Mapk-regulated corepressor-interacting protein 1	-0.163096	0.312018	0.505821	0.626734	0.202917	-5.64015	22.6945	22.8222	22.8769	23.0629	22.2855	22.9034	22.2472	22.6463	23.1246	22.5258	22.9382	22.3367	23.24	22.7711	22.8025	22.181
C9JNW5	C9JNW5_HUMAN	RPL24	Ribosomal protein L24	0.0143554	0.909486	0.041204	0.961508	0.0170472	-6.16813	28.9932	29.3128	29.525	29.4974	29.6225	29.5758	29.456	29.3205	28.88	29.3449	29.2184	29.3997	29.1209	29.0593	28.8376	29.2935
C9JQ41	C9JQ41_HUMAN	MIX23	Protein MIX23	0.199824	0.136909	0.863569	0.45763	0.339485	-5.01963	22.1893	22.4239	21.4184	22.2769	22.5302	22.3468	22.1539	22.3927	21.79	22.2153	22.107	21.9433	21.9698	22.1436	22.1564	22.2694
C9JS84	C9JS84_HUMAN	OSBP2	Oxysterol binding protein 2 (Fragment)	0.0339575	0.839356	0.0760537	0.932971	0.0301318	-6.0514	22.3717	22.1474	22.1154	21.8074	22.6322	NA	22.0011	21.6245	NA	21.8084	21.8022	21.7529	NA	21.7795	21.7764	22.2232
C9JZF7	C9JZF7_HUMAN	CHPF2	Hexosyltransferase	0.222999	0.144933	0.838834	0.471691	0.326342	-5.02969	21.9429	22.2162	21.5151	21.9134	22.545	NA	22.1738	21.8538	22.4342	22.0694	22.3573	22.1807	22.0458	22.4635	22.4156	22.614
C9JZG2	C9JZG2_HUMAN	GART	Trifunctional purine biosynthetic protein adenosine-3 (Fragment)	-0.945488	0.151817	0.818681	0.4745	0.323764	-5.03263	22.6154	21.7849	NA	20.818	21.5138	20.6147	20.624	NA	21.2119	22.6811	22.4226	20.5428	21.3155	17.4677	21.8012	22.1214
C9K0I9	C9K0I9_HUMAN	MYO1B	Myosin IB (Fragment)	-0.195964	0.499333	0.301609	0.760447	0.118931	-5.93594	23.6303	23.5159	23.4684	23.4338	22.7144	22.115	23.6291	23.0085	24.2609	23.4898	24.0461	22.9721	24.0707	24.053	24.3016	23.3574
D3DRR9	D3DRR9_HUMAN	PROSER2	Chromosome 10 open reading frame 47, isoform CRA_b	0.131049	0.581651	0.235337	0.815154	0.0887605	-5.86378	NA	20.9847	NA	20.5416	20.8909	20.9747	20.5214	20.8613	19.6002	NA	20.7201	20.9604	20.1247	20.6972	NA	20.777
D6R9H8	D6R9H8_HUMAN	PAIP1	Poly(A) binding protein interacting protein 1	0.589366	0.0500176	1.30088	0.373105	0.428169	-4.17472	22.4851	24.2067	22.2528	23.3912	24.2763	23.776	23.2176	23.6848	23.2729	23.598	23.9796	23.9767	23.9544	24.5914	23.9279	24.4495
D6R9W4	D6R9W4_HUMAN	DBN1	Drebrin 1 (Fragment)	-0.201321	0.159169	0.798141	0.479581	0.319138	-5.1041	22.6068	22.7078	22.6633	NA	21.7367	22.1831	22.7262	22.362	22.3314	22.7979	22.5837	22.4132	22.4939	22.5626	22.2667	22.7487
D6RA00	D6RA00_HUMAN	ENOPH1	Enolase-phosphatase 1	-0.115176	0.817324	0.0876057	0.92154	0.035486	-6.11389	20.9874	21.6936	21.1305	21.7596	21.7323	18.107	21.9871	NA	21.1298	21.5832	21.8796	21.7742	21.9543	22.2887	21.8964	21.6735
D6RA17	D6RA17_HUMAN	EXOSC9	Exosome complex component RRP45	-0.10262	0.309187	0.509779	0.624648	0.204364	-5.63386	24.5746	24.1905	24.4215	24.4021	24.174	24.0699	24.3933	24.3746	24.8495	24.5177	24.3958	24.2286	24.5536	24.2515	24.4511	24.4913
D6RB81	D6RB81_HUMAN	AMACR	Alpha-methylacyl-CoA racemase	0.223342	0.254952	0.593542	0.58221	0.23492	-5.33933	NA	20.5114	NA	NA	20.5873	NA	19.8492	20.151	19.7623	19.9678	20.2372	20.5605	20.4446	20.7829	20.4816	20.7219
D6RCD0	D6RCD0_HUMAN	HSD17B11	Hydroxysteroid 17-beta dehydrogenase 11	0.239668	0.058044	1.23624	0.379152	0.421187	-4.30331	23.5424	24.3622	23.5459	23.8189	24.0248	23.9437	24.2628	24.166	23.8488	24.051	23.5385	23.5871	23.82	24.0155	23.8899	24.0898
D6RD17	D6RD17_HUMAN	JCHAIN	Joining chain of multimeric IgA and IgM (Fragment)	-0.279212	0.489451	0.31029	0.756141	0.121397	-5.92475	23.4178	22.6202	23.0005	23.186	23.8936	23.6672	23.1398	23.644	22.3654	23.9281	22.7397	23.1018	22.2554	21.413	20.9944	23.1183
D6RD47	D6RD47_HUMAN	RPS23	40S ribosomal protein S23	0.372655	0.137993	0.860142	0.459397	0.337812	-5.02596	26.9739	28.2418	26.9902	27.5996	28.2184	28.5069	28.2093	28.2987	27.2933	28.4201	27.9498	28.5193	27.9788	27.7965	27.4832	28.4772
D6RDG3	D6RDG3_HUMAN	BTF3	Transcription factor BTF3 (Fragment)	0.0867481	0.592711	0.227157	0.821939	0.0851606	-6.02503	23.0977	23.3239	22.9687	23.0813	23.9447	23.2294	23.5285	23.3319	22.9797	23.0396	23.0857	23.1973	22.5336	22.8226	22.8078	23.2693
D6REC4	CFA99_HUMAN	CFAP99	Cilia- and flagella-associated protein 99	-0.0498719	0.77399	0.111265	0.903546	0.0440496	-6.0986	NA	26.6341	26.0321	26.8237	26.3897	26.7483	26.3067	27.0153	26.0651	26.7228	26.9425	26.6013	26.2718	26.0008	26.7858	26.4503
D6REJ3	D6REJ3_HUMAN	CDHR2	Cadherin related family member 2	0.929271	0.0158957	1.79872	0.35231	0.453075	-3.07824	20.1583	21.6112	20.0275	20.9447	22.3432	NA	22.5832	NA	20.7496	20.8247	21.6407	22.1589	20.9076	21.9405	21.8699	22.018
D6RH30	D6RH30_HUMAN	NFKB1	Nuclear factor NF-kappa-B p105 subunit	-0.0712524	0.679156	0.16803	0.864403	0.0632838	-6.01126	18.4716	18.4812	18.2753	18.4452	18.5523	NA	NA	17.7227	18.9601	18.4221	18.8203	18.3918	18.6659	18.2364	18.706	18.8899
D6RIY6	D6RIY6_HUMAN	EXOSC9	Exosome complex component RRP45	-0.0104452	0.896329	0.0475327	0.957445	0.0188864	-6.16601	27.2644	27.0927	27.4054	27.3998	27.4356	27.3901	27.2604	27.2668	27.2161	27.3427	27.1486	27.2619	27.2056	27.0775	26.9836	27.4285
D6RJ96	D6RJ96_HUMAN	HSPA4L	Heat shock protein family A (Hsp70) member 4 like (Fragment)	-0.401727	0.0209432	1.67896	0.35231	0.453075	-3.4058	21.7237	21.4345	21.8042	22.0217	21.156	20.5869	21.5536	21.5699	22.1428	21.4383	21.3546	21.2298	21.0972	21.309	21.4627	21.2006
E5RFJ1	E5RFJ1_HUMAN	NSMCE2	E3 SUMO-protein ligase NSE2	-0.187205	0.137572	0.861472	0.45844	0.338717	-5.0235	23.589	23.5618	23.8654	23.743	23.549	23.5616	23.682	23.7432	23.6557	23.7477	23.1684	23.5615	23.2609	22.959	23.1837	23.4553
E5RGW4	E5RGW4_HUMAN	NPM1	Nucleophosmin 1 (Fragment)	-0.679135	0.0526606	1.27851	0.376218	0.424561	-4.21933	24.5112	22.9534	24.6915	24.3839	23.463	23.4139	23.5915	23.7799	23.1279	23.5672	23.1174	22.9462	22.3231	22.2174	22.4822	22.5948
E5RGX2	E5RGX2_HUMAN	POLR2K	RNA polymerase II, I and III subunit K	-0.148788	0.285099	0.545005	0.602904	0.219752	-5.57721	23.3504	23.0574	22.905	22.8708	22.8238	22.6835	23.0881	23.0915	22.436	23.0619	22.9087	22.6052	22.7146	22.4954	22.317	22.7912
E5RH53	E5RH53_HUMAN	RMDN1	Regulator of microtubule dynamics 1	0.287078	0.0695563	1.15766	0.391493	0.407276	-4.45818	22.9025	23.9294	23.0111	23.1669	24.0881	23.3911	23.4496	23.6924	22.9803	23.3453	23.548	23.5966	23.4124	23.5439	23.466	23.733
E5RI56	E5RI56_HUMAN	NA	S-phase kinase-associated protein 1	-0.547019	0.0149525	1.82529	0.35231	0.453075	-3.10243	28.419	27.2808	27.9721	28.0599	27.2445	27.3045	27.3886	27.4411	27.5877	27.4231	27.0073	27.07	26.8627	26.6303	26.782	26.7903
E5RJD8	E5RJD8_HUMAN	TBCA	Tubulin-specific chaperone A	-0.361984	0.038919	1.40984	0.359876	0.443847	-3.9558	26.4271	25.7455	26.3991	26.1317	25.58	25.3756	26.066	25.6819	25.7226	25.6519	25.4877	25.4247	25.4281	25.3464	25.3244	25.2922
E5RJW4	E5RJW4_HUMAN	RBM22	RNA binding motif protein 22 (Fragment)	0.26985	0.394786	0.403638	0.688234	0.162264	-5.72043	21.5015	21.1261	20.9414	21.3175	21.9509	22.0889	21.8575	21.3532	20.2531	21.5004	20.5267	21.4315	20.5169	NA	NA	20.3003
E5RK82	E5RK82_HUMAN	CETN3	Centrin 3	-0.91247	0.0176304	1.75374	0.35231	0.453075	-3.21411	23.7246	22.5974	24.1644	23.7032	21.7601	21.8084	22.4002	22.3834	23.8847	22.7284	22.3895	22.1082	NA	23.3213	22.5519	21.5252
E7EMS2	E7EMS2_HUMAN	NPC2	NPC intracellular cholesterol transporter 2	0.234947	0.177324	0.751233	0.500037	0.300998	-5.22396	21.6818	21.8508	21.3849	21.54	21.9964	21.6477	22.217	22.2043	20.9021	21.4101	21.2996	21.5193	21.3416	21.3087	21.2667	21.4857
E7ENS2	E7ENS2_HUMAN	MEN1	Menin (Fragment)	0.084474	0.511675	0.291006	0.770054	0.113479	-5.94939	22.617	22.8931	22.0738	22.899	22.8354	22.5926	22.7338	22.6765	23.1735	22.8085	22.7906	22.6002	22.922	22.877	23.1168	22.7773
E7EPL9	E7EPL9_HUMAN	HSD17B4	Hydroxysteroid 17-beta dehydrogenase 4	0.107351	0.341874	0.466133	0.648881	0.187835	-5.70218	25.2382	25.2202	25.2109	25.5538	25.7153	25.7612	25.5267	25.4596	25.0829	25.5371	25.2331	25.6916	25.3404	25.3978	25.0933	25.3322
E7EPT4	E7EPT4_HUMAN	NDUFV2	NADH dehydrogenase [ubiquinone] flavoprotein 2, mitochondrial	-0.131323	0.460671	0.336609	0.737886	0.132011	-5.88994	24.868	24.9729	24.1636	24.8377	24.5052	24.124	24.5724	24.6305	24.1126	24.093	23.8758	24.1188	24.0154	24.1257	23.9788	24.0399
E7EQB2	E7EQB2_HUMAN	LTF	Lactotransferrin (Fragment)	0.023713	0.891633	0.049814	0.955728	0.0196657	-6.16518	24.2484	24.8884	23.8999	24.0821	24.8261	24.6832	24.3059	24.2233	24.572	24.6227	24.2609	24.1582	24.4876	24.5174	23.5489	24.3299
E7EQB3	E7EQB3_HUMAN	TSEN34	tRNA-splicing endonuclease subunit Sen34	0.0622903	0.731504	0.135784	0.886609	0.0522677	-6.11322	22.6903	22.9665	23.1327	23.383	23.249	23.4827	23.2279	23.2275	22.4332	23.0698	22.3841	23.2056	22.6144	22.4436	22.6187	22.8999
E7EQT4	E7EQT4_HUMAN	ACIN1	Apoptotic chromatin condensation inducer 1	0.270694	0.0973463	1.01168	0.414361	0.382621	-4.74094	26.6682	26.714	26.6923	26.6919	26.8641	27.0547	26.8974	27.0719	25.7645	26.5379	26.2587	26.5832	26.7118	26.8556	26.185	26.436
E7ERS3	E7ERS3_HUMAN	ZC3H18	Zinc finger CCCH-type containing 18	0.0195094	0.746864	0.126759	0.891888	0.0496896	-6.12032	25.6487	25.5023	25.7107	25.4806	25.4856	25.5512	25.5466	25.6157	25.5951	25.5911	25.6711	25.545	25.6347	25.7272	25.747	25.5926
E7ES60	E7ES60_HUMAN	RAB34	RAB34, member RAS oncogene family	0.326247	0.109816	0.959333	0.425922	0.37067	-4.84049	21.2466	22.2778	20.8713	21.4596	22.0849	21.67	22.2019	21.7007	21.8789	21.7243	22.2175	22.1675	22.3474	22.3404	22.1915	21.9165
E7ESA6	E7ESA6_HUMAN	PTK2	non-specific protein-tyrosine kinase	-0.218879	0.116918	0.932118	0.433524	0.362986	-4.89181	20.7893	21.1905	20.9513	21.2557	21.2024	20.7336	21.2504	20.9347	20.8569	21.08	20.77	21.1017	20.6954	20.4504	20.3138	20.6636
E7ESJ3	E7ESJ3_HUMAN	ANKRD26	Ankyrin repeat domain containing 26	-0.0504549	0.541129	0.266699	0.789487	0.102655	-5.97932	22.2209	22.0981	22.1973	22.3332	22.3537	22.2849	22.239	22.3088	22.0522	22.2184	22.1256	22.2001	21.9925	22.0044	22.0064	21.8525
E7ESZ7	E7ESZ7_HUMAN	NDUFA10	NADH dehydrogenase [ubiquinone] 1 alpha subcomplex subunit 10, mitochondrial	-0.254156	0.08839	1.0536	0.408694	0.388602	-4.66048	22.5164	22.3852	22.3844	22.0411	21.8241	21.4134	22.1548	22.032	21.9754	21.8727	21.7298	21.6211	21.6866	21.9713	21.7327	21.678
E7ETB3	E7ETB3_HUMAN	DNPEP	Aspartyl aminopeptidase	0.212377	0.296208	0.528403	0.613004	0.212537	-5.60407	20.2646	21.1466	20.37	20.8689	21.2488	20.6425	21.4468	20.7041	20.4702	21.6069	21.1701	21.1888	21.1853	21.4381	20.7628	21.3567
E7ETU9	E7ETU9_HUMAN	PLOD2	procollagen-lysine 5-dioxygenase	0.0489643	0.803984	0.0947526	0.916039	0.0380859	-6.14263	21.3957	21.3381	21.3238	21.4014	21.1851	21.6548	21.4157	21.6978	21.2641	20.5571	20.5434	20.8106	21.0374	20.5782	20.8049	20.652
E7ETZ4	E7ETZ4_HUMAN	BZW2	Basic leucine zipper and W2 domains 2 (Fragment)	-0.0282057	0.915985	0.0381118	0.964136	0.0158617	-6.16907	23.095	23.2965	23.0758	23.4838	23.4838	23.6365	23.6061	23.3034	22.3446	23.0197	22.3047	23.252	22.4204	22.3949	21.8658	22.9353
E7EUI6	E7EUI6_HUMAN	ITGB1	Integrin beta	0.111514	0.33263	0.478038	0.642397	0.192197	-5.68376	23.4809	23.988	23.5992	23.701	24.1294	24.0296	23.9258	23.9195	23.417	23.9089	23.8663	24.081	23.7781	23.7707	23.4774	23.904
E7EUN2	E7EUN2_HUMAN	AGAP1	ArfGAP with GTPase domain, ankyrin repeat and PH domain 1	-0.162187	0.458224	0.338923	0.73637	0.132904	-5.88682	18.1961	19.1109	20.0607	19.9605	19.294	19.1671	19.3712	19.3807	19.757	19.513	19.2883	19.4954	19.6201	18.9192	19.3889	18.9432
E7EUU4	E7EUU4_HUMAN	EIF4G1	Eukaryotic translation initiation factor 4 gamma 1	-0.0694092	0.297881	0.525957	0.614152	0.211724	-5.60801	26.397	26.6007	26.5057	26.4926	26.4207	26.4253	26.3199	26.3074	26.3021	26.3734	26.2408	26.3615	26.2661	26.3833	26.1948	26.4013
E7EV01	E7EV01_HUMAN	CAPN5	Calpain 5	-0.0568892	0.714216	0.146171	0.876894	0.057053	-6.10465	21.7423	22.2483	22.6892	22.6223	21.741	22.5156	22.1026	22.171	22.4754	22.2841	22.6953	22.2157	22.6371	22.5118	22.6046	22.234
E7EV07	E7EV07_HUMAN	ARHGEF4	Rho guanine nucleotide exchange factor 4	0.130116	0.628482	0.201707	0.841249	0.0750754	-5.94932	17.4642	17.7747	17.5892	18.294	18.1468	18.9474	17.9701	18.1759	NA	18.1555	17.5481	18.0875	16.9442	NA	NA	17.6647
E7EVH7	E7EVH7_HUMAN	NA	Kinesin light chain	-0.133901	0.0756866	1.12098	0.398076	0.400034	-4.52988	23.4316	23.5195	23.4959	23.5178	23.3268	23.0999	23.4744	23.3271	23.6052	23.3557	23.3435	23.2108	23.375	23.2296	23.3249	23.2512
E7EW59	E7EW59_HUMAN	SALL2	Spalt like transcription factor 2	0.332865	0.0624288	1.20462	0.385748	0.413697	-4.36585	21.558	22.668	22.1813	22.3483	22.9362	23.1528	22.5389	22.59	22.5693	22.7418	22.7319	22.9522	22.6239	22.7279	22.9488	22.8953
E7EWW7	E7EWW7_HUMAN	TBC1D31	TBC1 domain family member 31	0.0922594	0.673386	0.171736	0.862062	0.0644617	-6.00779	19.0096	18.9873	18.8486	18.8308	19.1355	NA	18.3559	18.8462	19.136	18.9567	18.407	17.6701	NA	18.5986	19.2027	18.7994
E9PAV3	NACAM_HUMAN	NACA	Nascent polypeptide-associated complex subunit alpha, muscle-specific form	-0.20855	0.113025	0.946825	0.430125	0.366406	-4.86411	26.0577	25.8289	26.1917	26.1119	26.0732	25.5635	25.9395	25.841	25.7021	25.7099	25.6498	25.6199	25.5288	25.5767	25.3181	25.3627
E9PB61	E9PB61_HUMAN	ALYREF	Aly/REF export factor	-0.283772	0.0685843	1.16378	0.390559	0.408314	-4.4462	30.6042	30.1284	30.7085	30.7861	30.3298	30.0342	30.4562	30.2996	30.002	30.4711	29.9019	30.278	29.6837	29.9831	29.8857	29.9377
E9PBC6	E9PBC6_HUMAN	TACC2	Transforming acidic coiled-coil containing protein 2	-0.138334	0.271137	0.566811	0.592329	0.227437	-5.54152	23.1849	23.095	23.0985	23.1528	22.85	23.5023	23.3615	23.1218	23.2981	23.2635	23.27	22.8525	22.8146	22.7432	23.1116	22.6037
E9PC69	E9PC69_HUMAN	MARK2	non-specific serine/threonine protein kinase	0.112674	0.102095	0.990996	0.419225	0.377553	-4.7804	26.1984	26.4282	26.1877	26.2895	26.3223	26.3914	26.3759	26.4562	26.284	26.4022	26.4799	26.4411	26.5398	26.515	26.5896	26.4222
E9PDE8	E9PDE8_HUMAN	HSPA4L	Heat shock protein family A (Hsp70) member 4 like	0.115015	0.112382	0.949305	0.429438	0.367099	-4.85944	24.7504	25.0721	24.8138	24.9536	25.1477	25.0123	25.1041	25.0999	25.0102	24.943	24.9618	24.8205	24.9038	25.0841	24.8112	25.0826
E9PDM8	E9PDM8_HUMAN	SEC24D	SEC24 homolog D, COPII coat complex component	0.316702	0.137087	0.863004	0.45763	0.339485	-5.02067	20.6067	21.8208	20.819	21.0615	22.0062	21.7941	21.7577	21.6415	21.1083	21.7278	21.7577	21.9679	21.5602	21.6624	21.0198	21.9614
E9PEE8	E9PEE8_HUMAN	ITGB6	Integrin beta	-0.415337	0.554039	0.256459	0.799096	0.0974008	-5.92666	20.9427	23.2908	23.2584	23.7988	23.4183	23.3277	23.6599	18.8744	23.5553	23.4508	23.4709	NA	23.5036	22.6195	NA	23.4568
E9PF19	E9PF19_HUMAN	TBL2	Transducin beta like 2	0.147405	0.0610743	1.21414	0.38315	0.416631	-4.34704	23.0098	23.2954	22.9172	23.0991	23.4399	23.1606	23.3714	23.2691	23.1107	23.1947	23.285	23.2876	23.3248	23.1869	23.2007	23.4251
E9PF32	E9PF32_HUMAN	DENND3	DENN domain containing 3	0.46664	0.0732774	1.13503	0.397499	0.400664	-4.42291	19.7079	20.2082	NA	NA	21.154	20.5849	21.0511	21.0639	19.7276	20.5584	21.1873	20.7384	20.8037	20.6188	20.0851	21.2085
E9PGC8	E9PGC8_HUMAN	MAP1A	Microtubule associated protein 1A	0.317463	0.195266	0.709372	0.518871	0.284941	-5.29821	22.1366	23.2235	22.2043	22.5941	23.3212	23.282	23.2734	22.9941	21.9489	22.1304	22.3897	22.3356	22.0419	22.3655	22.1131	22.1115
E9PGT1	E9PGT1_HUMAN	TSN	Translin	-0.179304	0.24029	0.619265	0.567547	0.245998	-5.45389	23.7547	23.6256	23.8448	23.8982	23.614	23.5941	23.6377	23.6222	23.2081	23.5225	22.9748	23.476	22.9893	23.2594	23.059	23.0945
E9PIT3	E9PIT3_HUMAN	F2	Prothrombin	0.0645266	0.907533	0.0421375	0.960477	0.017513	-6.16784	24.6719	24.502	24.7596	24.7324	25.3453	25.2262	24.6681	25.0642	27.1681	27.1134	27.1096	27.2671	26.8821	26.7673	26.9009	26.9862
E9PK54	E9PK54_HUMAN	HSPA8	Heat shock protein family A (Hsp70) member 8 (Fragment)	-0.135145	0.524957	0.279876	0.781473	0.107086	-5.92971	29.4771	29.7823	29.2715	29.5792	29.3251	29.0534	29.743	29.1303	30.2875	29.6779	30.2799	29.5654	NA	30.2515	30.1914	29.5399
E9PKC0	E9PKC0_HUMAN	PLEKHA7	Pleckstrin homology domain containing A7	0.118568	0.193344	0.71367	0.517653	0.285961	-5.29064	24.0305	24.3014	24.2226	24.4158	24.3158	24.448	24.4687	24.2316	24.1266	24.3095	24.4517	24.5645	24.5873	24.5718	24.2156	24.5322
E9PKH5	E9PKH5_HUMAN	RELA	RELA proto-oncogene, NF-kB subunit (Fragment)	0.280791	0.0363196	1.43986	0.359876	0.443847	-3.89506	22.4784	22.7314	22.3739	22.8638	23.2132	23.4444	23.0188	22.9838	22.7748	22.9568	23.0709	23.1902	23.089	22.7009	23.0669	23.1696
E9PKL7	E9PKL7_HUMAN	RAB2A	RAB2A, member RAS oncogene family	-0.24937	0.275634	0.559668	0.59516	0.225366	-5.55326	23.9994	23.7485	24.5572	24.5911	24.0743	24.7554	24.2742	24.0594	23.7444	24.2873	23.6614	24.185	23.5884	23.2044	23.1399	23.6834
E9PKP7	E9PKP7_HUMAN	UBTF	Upstream binding transcription factor	-0.228442	0.196356	0.706955	0.519442	0.284463	-5.30246	27.7523	27.3232	27.9068	28.0133	27.5152	27.738	27.7486	27.6605	27.3819	27.4745	27.1307	27.3407	27.0294	26.8924	26.8719	27.0398
E9PL17	E9PL17_HUMAN	CLP1	Polyribonucleotide 5'-hydroxyl-kinase Clp1	0.306847	0.0269564	1.56934	0.35231	0.453075	-3.63123	23.8309	24.1707	23.6482	24.0999	24.6347	24.4729	24.2578	24.575	23.6929	24.2606	24.2717	24.0902	24.1168	24.0775	23.9172	24.4677
E9PL19	E9PL19_HUMAN	PUF60	Poly(U)-binding-splicing factor PUF60	-0.162656	0.0594616	1.22576	0.381121	0.418937	-4.32406	28.3826	28.1787	28.4588	28.5682	28.1959	28.0735	28.3494	28.3568	28.4347	28.33	28.0723	28.2198	28.091	28.0612	28.0847	28.1315
E9PLC4	E9PLC4_HUMAN	ANP32E	Acidic leucine-rich nuclear phosphoprotein 32 family member	0.114812	0.684117	0.16487	0.867102	0.0619297	-6.08819	23.8947	23.344	24.3535	23.771	23.5998	23.9515	23.4756	23.3584	22.862	23.2021	22.7566	22.9707	23.6028	23.8947	24.0769	22.1132
E9PLX3	E9PLX3_HUMAN	LAMTOR5	Ragulator complex protein LAMTOR5	0.080787	0.661626	0.179388	0.855046	0.0680105	-6.07456	24.7395	25.413	24.4545	24.9915	25.295	24.695	25.1458	25.0233	25.2312	25.6891	25.4801	25.4872	25.4293	25.5212	25.2436	25.7791
E9PLY5	E9PLY5_HUMAN	MACF1	Microtubule actin crosslinking factor 1 (Fragment)	-0.450552	0.0110264	1.95756	0.346986	0.459688	-2.82619	22.4355	21.7531	22.3103	22.351	21.3063	21.0401	22.0236	21.7822	22.2771	21.5639	21.648	21.9086	21.615	21.6785	21.5547	21.6426
E9PM72	E9PM72_HUMAN	MED17	Mediator of RNA polymerase II transcription subunit 17	-0.138221	0.171502	0.76573	0.493864	0.306392	-5.16272	22.28	22.4128	22.3592	22.4446	22.3364	22.2902	22.5656	22.2832	22.794	22.5991	22.3562	22.3355	22.2806	21.9693	NA	22.4409
E9PMD7	E9PMD7_HUMAN	PPP1CA	Serine/threonine-protein phosphatase	0.134492	0.378104	0.422389	0.6752	0.170568	-5.76831	28.8975	29.2512	28.7304	29.187	29.3738	29.6189	29.396	29.4632	28.5856	29.4136	29.1071	29.4474	28.8509	29.0694	28.7952	29.1282
E9PMQ6	E9PMQ6_HUMAN	HSF1	Heat shock transcription factor 1	-0.175707	0.574829	0.240461	0.812072	0.0904057	-6.01009	22.3551	22.1467	23.403	22.6848	22.6281	22.9191	23.3419	22.3863	24.5762	22.4617	22.0909	22.3211	22.1537	22.3356	22.477	22.3922
E9PMS6	E9PMS6_HUMAN	LMO7	LIM domain 7	-0.0205735	0.811329	0.0908028	0.919167	0.0366055	-6.14505	24.6796	24.7725	24.5642	24.8749	24.6384	24.4775	25.0009	24.634	24.7455	24.907	24.9005	24.6476	24.8995	24.9256	24.7061	24.645
E9PN81	E9PN81_HUMAN	RNASEH2C	Ribonuclease H2 subunit C	0.023405	0.816669	0.0879537	0.92154	0.035486	-6.14674	24.908	25.2907	24.718	25.0594	25.2929	24.8081	25.2433	24.9812	25.1582	25.2037	25.0976	25.3812	25.1977	25.0626	25.1232	25.295
E9PNF7	E9PNF7_HUMAN	PRCP	Prolylcarboxypeptidase	-0.00730026	0.957125	0.0190312	0.98106	0.00830425	-6.17339	23.4561	23.6823	23.1005	23.5389	23.6658	23.4005	23.7312	23.7216	23.0431	23.59	23.1692	23.5884	22.974	23.2108	23.1141	23.2921
E9PNN3	E9PNN3_HUMAN	PTS	6-pyruvoyl tetrahydrobiopterin synthase	0.579308	0.0611457	1.21363	0.38315	0.416631	-4.23377	19.6855	21.244	NA	19.6889	21.228	NA	20.9362	20.8906	20.1681	20.8005	21.1586	21.2538	21.0268	21.3683	NA	21.454
E9PQR4	E9PQR4_HUMAN	TUB	Tubby-like protein	-0.000219817	0.999	0.000434347	0.999718	0.0001226	-6.11116	19.907	19.5407	19.6514	NA	NA	20.3512	19.977	19.3828	19.9416	20.2608	20.039	19.9821	19.6632	20.519	19.825	19.6028
E9PQW4	E9PQW4_HUMAN	MAPK3	Mitogen-activated protein kinase	0.160461	0.0866578	1.06219	0.406874	0.39054	-4.6439	24.0965	24.4357	24.1366	24.3995	24.741	24.4857	24.4456	24.5495	24.2598	24.2806	24.2113	24.1027	24.3591	24.2291	24.1945	24.2021
E9PRG8	CK098_HUMAN	C11orf98	Uncharacterized protein C11orf98	0.341831	0.00500573	2.30053	0.344159	0.463241	-2.1034	24.7241	25.1572	24.7363	25.0578	25.4854	25.5156	25.1595	25.4286	25.1099	25.0919	25.2943	25.5009	25.5035	25.5776	25.3293	25.4077
E9PRY8	E9PRY8_HUMAN	EEF1D	Eukaryotic translation elongation factor 1 delta	0.0881898	0.635289	0.197028	0.843473	0.0739286	-6.05707	28.5097	28.667	28.747	28.9498	28.9659	29.1276	29.1168	29.0314	28.3587	28.2175	28.3815	28.3838	28.0362	28.2311	28.2066	28.205
F2Z2W5	F2Z2W5_HUMAN	SMPD4	Sphingomyelin phosphodiesterase 4	0.399402	0.187174	0.727755	0.510805	0.291745	-5.26574	23.8848	25.6276	24.2747	25.0684	25.981	25.998	25.8	26.0489	24.8799	25.7362	25.3475	25.7693	24.952	24.9083	24.9148	25.1803
F2Z2X0	F2Z2X0_HUMAN	NME4	Nucleoside diphosphate kinase	0.0789399	0.568691	0.245124	0.808065	0.0925537	-6.00475	23.2107	23.2901	23.4117	23.2667	23.6367	23.7358	23.8035	23.7293	23.7894	24.2457	23.8302	23.9808	23.6681	23.7554	23.5926	23.7354
F5GX23	F5GX23_HUMAN	PSMD9	Proteasome 26S subunit, non-ATPase 9	-0.0651878	0.462826	0.334583	0.738824	0.131459	-5.89267	22.2129	22.3186	22.1491	22.1789	21.8669	22.1172	22.3568	22.2534	22.3659	22.0848	22.09	21.9095	22.0679	22.2058	22.0667	21.8536
F5GX61	F5GX61_HUMAN	RAB6A	RAB6A, member RAS oncogene family	-0.576845	0.027544	1.55997	0.352851	0.452409	-3.6504	23.9819	23.3302	23.5672	24.0468	22.8618	21.706	23.5406	22.9415	24.0385	22.9491	23.5944	23.0471	23.4147	23.1878	23.1097	23.1784
F5GXE4	F5GXE4_HUMAN	ATE1	Arginyl-tRNA--protein transferase 1	-0.229625	0.126191	0.89897	0.446949	0.349742	-4.95389	20.9592	20.5968	21.0815	20.482	20.6776	19.8166	20.6865	20.512	21.1719	20.8215	20.6925	20.7986	20.7249	20.9145	20.8305	20.6046
F5GXF5	F5GXF5_HUMAN	BPTF	Bromodomain PHD finger transcription factor (Fragment)	-0.0793571	0.561435	0.250701	0.804292	0.094586	-5.99829	22.5169	22.3249	22.2347	22.3956	22.2482	22.0093	22.5657	22.0533	22.9274	22.5659	22.7094	22.6745	22.659	22.7143	22.7809	22.6836
F5GY88	F5GY88_HUMAN	MED24	Mediator of RNA polymerase II transcription subunit 24	0.0460539	0.575588	0.239888	0.812219	0.0903271	-6.01075	23.2139	23.5837	23.4647	23.602	23.6473	23.7609	23.6829	23.6203	23.4141	23.6636	23.5839	23.6072	23.4106	23.4284	23.3652	23.5859
F5GZ90	F5GZ90_HUMAN	DTL	Denticleless E3 ubiquitin protein ligase homolog	0.0231266	0.846634	0.0723044	0.93581	0.0288124	-6.1553	23.3019	23.4088	23.5358	23.5127	23.1866	23.3324	23.3285	23.0995	23.3375	23.3649	23.7327	23.5468	23.7181	23.9637	23.7223	23.575
F5GZG1	F5GZG1_HUMAN	RAP1B	RAP1B, member of RAS oncogene family (Fragment)	0.309822	0.26679	0.573831	0.588847	0.229997	-5.42245	18.8529	19.3117	NA	17.5563	NA	NA	19.208	18.9863	19.5387	19.2298	19.4	19.1677	19.4	19.3003	19.5565	19.4566
F5H124	F5H124_HUMAN	MAGOHB	Mago homolog B, exon junction complex subunit	0.14018	0.178062	0.749429	0.500165	0.300886	-5.22718	27.2965	27.957	27.4204	27.5669	27.5367	27.7802	27.7112	27.8172	27.8491	27.5483	27.6661	27.6192	27.7759	28.0582	27.8264	27.5391
F5H2C9	F5H2C9_HUMAN	NAA40	N-alpha-acetyltransferase 40, NatD catalytic subunit	0.259761	0.0611147	1.21385	0.38315	0.416631	-4.3476	26.2131	26.645	25.9928	26.0943	26.9768	26.4439	26.2015	26.8127	26.2081	26.5973	26.6229	26.3903	26.4714	26.4021	26.6633	26.8702
F5H2X7	F5H2X7_HUMAN	CIZ1	CDKN1A interacting zinc finger protein 1	0.170221	0.133654	0.874017	0.455653	0.341366	-5.00029	26.2606	26.6721	26.3701	26.3498	26.6028	26.3789	26.6511	26.5154	26.5212	26.7162	26.8021	26.7102	26.9334	27.0012	26.9145	26.7666
F5H3K2	F5H3K2_HUMAN	C12orf43	Protein CUSTOS (Fragment)	-0.362311	0.332415	0.47832	0.642397	0.192197	-5.68332	22.2511	21.8846	22.2838	22.4618	22.7551	22.417	22.6668	22.6503	22.1544	22.6348	21.999	22.9231	21.7671	21.5436	19.6143	22.28
F5H3K7	F5H3K7_HUMAN	RAB6A	RAB6A, member RAS oncogene family (Fragment)	0.125129	0.409516	0.387729	0.699046	0.155494	-5.81884	23.7375	24.0483	23.9199	24.5697	24.6983	24.7471	24.2524	24.5394	24.1244	24.4665	24.2595	24.6768	24.3165	24.0804	24.0509	24.1186
F5H4R1	F5H4R1_HUMAN	MAP3K4	Mitogen-activated protein kinase kinase kinase 4	0.686696	0.100185	0.999197	0.417001	0.379863	-4.72877	17.829	20.3446	NA	18.2511	20.705	19.5454	20.6053	19.6926	19.6344	19.7283	20.7166	20.3418	20.291	20.3696	20.6424	20.0374
F5H5D3	F5H5D3_HUMAN	TUBA1C	Tubulin alpha chain	-0.0913003	0.47498	0.323325	0.747323	0.126492	-5.90768	30.8177	30.9718	30.9269	31.1054	31.0687	31.1841	31.1496	31.016	30.6558	31.1767	30.7541	31.1897	30.6844	30.4342	30.4827	30.8479
F5H6E2	F5H6E2_HUMAN	MYO1C	Myosin IC	0.00844182	0.898855	0.0463104	0.958453	0.0184292	-6.16644	26.674	26.8123	26.85	26.9314	26.8395	26.8998	26.8643	26.8739	26.8175	27.0794	26.9237	27.0739	26.9007	26.9121	26.9263	27.0134
F5H6Z0	F5H6Z0_HUMAN	CDK17	Cyclin dependent kinase 17	0.0968999	0.7818	0.106904	0.907335	0.0422322	-6.00957	NA	20.1174	NA	NA	21.1045	20.5861	20.7757	20.7678	21.6654	20.5419	21.0526	21.0173	21.5527	21.8256	21.525	19.6691
F5H7Y6	F5H7Y6_HUMAN	RAP1B	small monomeric GTPase	-0.0459545	0.618433	0.208707	0.8373	0.0771187	-6.04496	25.7373	25.5386	25.3535	25.4795	25.2781	25.2294	25.3452	25.3741	25.4465	25.34	25.4008	24.9692	25.3442	25.5113	25.3027	25.5128
F5H8B7	F5H8B7_HUMAN	C12orf43	Protein CUSTOS (Fragment)	0.0246611	0.775837	0.110229	0.904276	0.0436992	-6.13242	24.7504	24.9105	24.9644	24.8503	24.8643	24.7277	24.9744	24.8141	25.1068	25.0402	25.1376	24.9749	25.1546	25.2261	25.1581	25.0132
F6U0I4	F6U0I4_HUMAN	AGBL2	AGBL carboxypeptidase 2	0.268592	0.358023	0.446089	0.663486	0.178168	-5.57737	22.113	22.1624	21.3166	22.722	23.0843	NA	22.5233	22.5024	NA	22.4009	21.6645	21.9103	21.5931	NA	NA	21.8468
F6WQW2	F6WQW2_HUMAN	RANBP1	RAN binding protein 1	-0.153555	0.363973	0.43893	0.66517	0.177067	-5.74359	26.4087	26.0113	26.1012	26.3634	26.2892	26.2723	26.3544	26.4048	26.2801	26.0286	25.74	25.8405	25.6231	25.4871	25.4947	25.6198
F6X3N5	F6X3N5_HUMAN	GNB1	G protein subunit beta 1	0.162369	0.450062	0.346727	0.73133	0.135886	-5.87622	28.1331	29.2065	28.8585	29.3269	29.2779	29.4309	29.5412	29.3841	28.3536	29.5297	29.4593	29.5848	29.0916	29.0948	28.6094	29.3216
F8VQD4	F8VQD4_HUMAN	C12orf75	Chromosome 12 open reading frame 75 (Fragment)	-0.308796	0.16051	0.794497	0.480841	0.317999	-5.14609	24.1149	23.7565	24.8188	24.0923	23.764	22.8948	23.9038	23.4698	24.5228	23.9486	24.367	23.7813	24.3298	24.3283	24.3562	23.8851
F8VQP2	F8VQP2_HUMAN	ATXN2	Ataxin 2	0.159585	0.235553	0.627911	0.564227	0.248546	-5.43922	23.4349	24.3693	23.8762	24.136	24.2211	24.0781	24.2013	24.3058	23.4987	24.2372	24.0122	24.2476	23.9403	24.0513	24.039	24.2517
F8VS11	F8VS11_HUMAN	AK4	Adenylate kinase 8	0.0920302	0.627899	0.20211	0.841061	0.0751727	-6.01853	22.5553	23.0048	22.5956	23.1596	23.347	23.4606	23.3859	23.3264	22.6798	23.5167	23.1408	23.5299	22.88	22.4701	NA	22.9337
F8VS12	F8VS12_HUMAN	SARNP	SAP domain containing ribonucleoprotein	-0.45677	0.00337033	2.47233	0.333819	0.476489	-1.7388	28.7824	28.583	28.7241	29.2081	28.3478	27.7817	28.7404	28.4375	28.685	28.974	28.4237	28.4622	28.3853	28.1095	28.238	28.148
F8VW21	F8VW21_HUMAN	RPLP0	Ribosomal protein lateral stalk subunit P0 (Fragment)	0.0394881	0.709293	0.149174	0.87599	0.0575007	-6.10209	28.2982	28.5531	28.4068	28.6864	28.5967	28.7485	28.8026	28.8044	28.2522	28.7224	28.4826	28.6118	28.2509	28.3884	28.2767	28.4613
F8VW96	F8VW96_HUMAN	CSRP2	Cysteine and glycine rich protein 2	0.0396584	0.696092	0.157333	0.870959	0.0600022	-6.09498	25.8405	26.2788	25.9863	26.2321	26.2138	25.9036	26.3466	26.2181	25.8112	26.0454	25.9798	25.9417	25.8527	26.1807	25.736	25.9816
F8VWE0	F8VWE0_HUMAN	TSPAN31	Tetraspanin 31	0.29012	0.259367	0.586085	0.584877	0.232935	-5.31354	14.759	15.8509	15.7074	15.7706	NA	NA	16.1203	15.5693	14.6964	15.8303	15.8655	15.5461	NA	NA	15.7813	15.7026
F8VWK8	F8VWK8_HUMAN	CD63	Tetraspanin (Fragment)	0.025365	0.875106	0.0579392	0.946927	0.0236835	-6.16196	23.5951	23.1085	23.5288	23.8077	23.0719	23.5651	23.4909	23.2959	23.8367	23.3272	23.8545	22.9907	23.5991	24.067	23.8684	23.2939
F8VWL3	F8VWL3_HUMAN	FGD4	FYVE, RhoGEF and PH domain containing 4	0.113947	0.195019	0.709923	0.518871	0.284941	-5.29724	25.3293	25.5782	25.3034	25.4773	25.6104	25.4709	25.6824	25.4918	25.5475	25.7383	25.6883	25.7556	25.8483	25.764	25.7418	25.7198
F8VWV4	F8VWV4_HUMAN	RPLP0	Ribosomal protein lateral stalk subunit P0 (Fragment)	-0.0685322	0.510074	0.292367	0.769598	0.113736	-5.94768	26.7107	26.8819	26.4067	26.7247	26.6729	26.3651	26.611	26.8918	26.5905	26.8171	26.7856	26.3586	26.6708	26.2304	26.6289	26.6564
F8VX10	F8VX10_HUMAN	KANSL2	KAT8 regulatory NSL complex subunit 2	0.0655837	0.640468	0.193503	0.845544	0.072864	-6.06064	23.3294	23.1993	23.6744	23.6917	23.6587	23.5725	23.7073	23.8242	23.0993	23.2824	23.1282	23.3626	23.012	22.9876	23.3667	23.1628
F8VXR1	F8VXR1_HUMAN	COPZ1	Coatomer subunit zeta (Fragment)	-0.390763	0.165784	0.780458	0.488828	0.310844	-5.17148	22.6398	21.4587	23.1996	23.1609	22.1032	22.4188	22.5006	21.9985	21.8897	22.0995	21.6617	22.0233	21.7262	21.5396	21.1139	21.6064
F8W031	F8W031_HUMAN	NA	DUF3456 domain-containing protein (Fragment)	-0.0317727	0.7872	0.103915	0.908598	0.041628	-6.13672	23.6454	23.6103	23.3254	23.5289	23.5332	23.0299	23.453	23.2775	23.6065	23.2908	23.8269	23.2972	23.7317	23.4667	23.8917	23.4935
F8W038	F8W038_HUMAN	C17orf49	Chromosome 17 open reading frame 49	0.490746	0.0276956	1.55759	0.352851	0.452409	-3.65528	26.3195	27.2597	26.7129	26.8142	27.5361	27.4312	27.2295	27.4367	27.3833	27.4034	27.9444	27.5288	27.6835	28.0501	27.8553	28.0699
F8W0Q9	F8W0Q9_HUMAN	PPHLN1	Periphilin 1	-0.432941	0.012855	1.89093	0.346986	0.459688	-2.96557	25.132	24.4321	25.1468	25.1442	24.1992	24.1578	24.8907	24.2898	24.8378	24.5253	24.3496	24.2915	24.3686	24.1714	24.2329	24.0855
F8W1A0	F8W1A0_HUMAN	PPP1CC	Protein phosphatase 1 catalytic subunit gamma (Fragment)	-0.271982	0.053429	1.27222	0.376218	0.424561	-4.19521	24.5788	24.7279	NA	24.4774	24.6705	24.0397	24.2899	24.3835	25.2619	24.8858	24.7733	24.399	24.5396	24.4435	24.6388	24.6519
F8W1H0	F8W1H0_HUMAN	C17orf49	Chromosome 17 open reading frame 49	-0.104913	0.39596	0.402349	0.689635	0.161381	-5.79774	25.3957	25.0841	25.7293	25.5648	25.1419	25.5503	25.2078	25.4092	25.2433	25.2491	24.9895	25.0546	25.1357	24.8053	25.1255	25.0954
F8W1P7	F8W1P7_HUMAN	SLC11A2	Solute carrier family 11 member 2	0.461838	0.0463309	1.33413	0.369966	0.431838	-4.10819	21.0521	21.6125	21.1627	21.3277	21.9252	21.6988	21.6639	21.5056	21.8694	21.2322	22.2173	22.2605	22.4296	22.652	22.0812	22.4726
F8W696	F8W696_HUMAN	APOA1	Apolipoprotein A1	-0.477853	0.000866473	3.06224	0.194761	0.710498	-0.418985	23.6758	23.2454	NA	NA	23.0491	22.7586	23.2643	23.0472	23.7971	23.7738	23.4052	23.4289	23.3671	23.0845	22.9093	23.1321
F8W7C6	F8W7C6_HUMAN	RPL10	Ribosomal protein L10	-0.111817	0.11507	0.939039	0.432006	0.36451	-4.87879	28.9848	28.9463	29.0198	29.262	28.7762	28.8458	28.9631	28.7955	28.9404	28.8745	28.8804	28.9431	28.9267	28.7565	28.8802	29.0128
F8W8I8	F8W8I8_HUMAN	SEPTIN8	Septin	0.0997408	0.496131	0.304404	0.759122	0.119689	-5.93235	25.551	26.0858	25.109	25.5729	26.1907	25.7576	26.0779	25.9077	25.5242	25.8227	25.9425	26.1597	25.5981	25.6327	25.5734	25.8274
F8W9L8	F8W9L8_HUMAN	PHF20L1	PHD finger protein 20-like protein 1	0.142369	0.0891261	1.04999	0.409447	0.387803	-4.66742	23.8714	24.232	23.9445	24.1103	24.2731	24.4826	24.2286	24.363	24.1911	24.2979	24.3048	24.2502	24.1947	24.1309	24.2787	24.3896
F8W9S8	F8W9S8_HUMAN	L3MBTL4	L3MBTL histone methyl-lysine binding protein 4	0.192885	0.366483	0.435946	0.666861	0.175965	-5.64238	22.636	22.2802	22.6546	22.0751	22.3209	22.4961	22.22	22.2526	21.2672	22.3517	NA	22.5787	NA	22.6476	NA	22.8001
F8WD26	F8WD26_HUMAN	LMO7	LIM domain 7	-0.0896232	0.0965634	1.01519	0.413555	0.383467	-4.73423	26.6998	26.7016	26.6823	26.6523	26.6079	26.4794	26.6898	26.6476	26.6124	26.7257	26.6538	26.6739	26.5854	26.5956	26.5155	26.5636
F8WE36	F8WE36_HUMAN	WDR6	WD repeat domain 6	-0.146384	0.52399	0.280677	0.781165	0.107257	-5.96227	21.3231	21.7342	20.2286	21.004	21.1747	20.3953	21.3919	21.3165	22.0567	21.5017	21.8126	21.484	21.4375	21.4982	21.4431	21.3167
G3V0E5	G3V0E5_HUMAN	TFRC	Transferrin receptor protein 1	0.210121	0.154481	0.811126	0.477772	0.320779	-5.11587	23.4374	23.7955	24.0608	24.1495	24.2761	24.4358	24.1821	24.1337	23.3374	24.0032	23.6941	24.1179	23.6918	23.934	23.8121	23.8111
G3V140	G3V140_HUMAN	CEP57L1	Centrosomal protein 57 like 1	-0.00677496	0.968227	0.0140227	0.985482	0.0063515	-6.17407	21.3063	22.0369	21.5705	21.7644	21.5696	21.3844	21.9469	22.1416	22.1833	22.276	22.3277	22.024	22.1246	22.3779	22.1463	21.7437
G3V1L9	G3V1L9_HUMAN	TJP1	Tight junction protein 1	-0.135235	0.0839182	1.07614	0.406733	0.390691	-4.61695	26.7157	26.5312	26.766	26.8115	26.5953	26.689	26.7456	26.6445	26.5901	26.7715	26.5451	26.6846	26.4137	26.4022	26.4267	26.4169
G3V1S4	G3V1S4_HUMAN	FCF1	Chromosome 14 open reading frame 111, isoform CRA_a	-0.0976576	0.633672	0.198135	0.843473	0.0739286	-6.05594	26.9936	26.1924	27.1589	27.1377	27.0592	27.0511	26.7604	26.7536	26.289	26.5456	26.3139	26.3533	26.3976	26.0241	26.1506	26.0067
G3V1U3	G3V1U3_HUMAN	METAP2	Methionyl aminopeptidase 2	-0.387284	0.0224802	1.6482	0.35231	0.453075	-3.46922	21.9616	21.4662	21.9132	21.7415	21.4684	21.3779	21.9219	21.1127	21.8724	21.7413	21.3749	21.1991	21.2312	21.1329	21.2431	20.684
G3V2F7	G3V2F7_HUMAN	UBE2V1	Ubiquitin conjugating enzyme E2 V1	0.0209119	0.860616	0.0651906	0.942	0.025949	-6.15875	25.3392	26.111	25.4024	25.65	25.863	25.3073	26.0314	25.5812	25.5262	25.7655	25.5696	25.821	25.6507	25.637	25.5348	25.7469
G3V2M5	G3V2M5_HUMAN	FCF1	FCF1 rRNA-processing protein (Fragment)	0.313067	0.542702	0.265438	0.790205	0.10226	-5.98084	21.0723	21.5159	18.9328	19.3685	21.4349	19.6177	20.4928	21.2247	22.2984	21.9213	21.8754	21.034	21.9371	21.2343	22.2552	22.3266
G3V2U7	G3V2U7_HUMAN	ACYP1	Acylphosphatase	0.18176	0.222643	0.65239	0.549744	0.259839	-5.39737	20.6095	21.3453	20.7246	21.1933	21.2994	21.3704	21.0532	21.0335	20.3946	20.8429	20.8587	20.9057	20.4363	21.0267	20.9476	21.1616
G3V325	G3V325_HUMAN	ATP5MF-PTCD1	ATP5MF-PTCD1 readthrough	0.190072	0.0969892	1.01328	0.414225	0.382764	-4.73788	23.1485	23.6466	23.3319	23.509	23.7807	24.0271	23.5232	23.6249	23.1361	23.7149	23.5505	23.6638	23.518	23.5303	23.4505	23.7671
G3V3J9	G3V3J9_HUMAN	GNG2	Guanine nucleotide-binding protein subunit gamma	-0.152408	0.57643	0.239254	0.812411	0.0902241	-5.97805	20.3185	20.8028	NA	20.1519	20.4104	19.359	20.0918	20.0363	21.1868	20.6084	20.7723	20.9948	21.1304	21.0384	21.047	21.1939
G3V471	G3V471_HUMAN	DLX6	Distal-less homeobox 6	-0.00409917	0.985584	0.00630642	0.993109	0.00300295	-6.17473	23.3603	23.994	23.4771	23.5788	24.1832	23.6421	24.4396	23.8814	23.0758	23.9395	23.3214	23.7681	23.1564	22.9646	22.7828	23.4321
G3V4C1	G3V4C1_HUMAN	HNRNPC	Heterogeneous nuclear ribonucleoprotein C	-0.123383	0.0813387	1.0897	0.40436	0.393232	-4.59068	33.1357	33.0537	33.0869	33.2982	33.1316	32.9806	33.2235	32.9556	33.1464	33.1561	33.1516	33.0209	33.0084	33.0238	32.8117	32.9274
G3V4K3	G3V4K3_HUMAN	VIPAS39	Spermatogenesis-defective protein 39 homolog	0.0388098	0.953179	0.0208253	0.979301	0.00908375	-6.09954	19.9951	19.9435	21.4628	21.4826	20.6945	21.3187	18.6515	19.0303	18.0304	20.3276	18.5445	18.9285	NA	18.344	NA	21.2301
G3V4T2	G3V4T2_HUMAN	PABPN1	Poly(A) binding protein nuclear 1	-0.955796	0.0116599	1.9333	0.346986	0.459688	-2.87698	23.4638	21.9358	23.4712	22.925	21.6723	21.0094	22.2909	21.9444	23.1628	22.06	21.673	21.2962	21.7949	20.8447	21.8894	20.8955
G3V5M2	G3V5M2_HUMAN	PNP	Purine nucleoside phosphorylase	0.0731111	0.755817	0.121583	0.895974	0.0477048	-6.12424	23.2957	23.5983	23.6246	23.9591	23.9576	24.4265	23.7904	23.8572	22.7154	23.3913	23.313	23.5428	23.1241	23.0538	22.6534	23.1621
G3XAI2	G3XAI2_HUMAN	LAMB1	Laminin subunit beta 1	0.0778415	0.516079	0.287284	0.773841	0.111348	-5.95406	24.2709	24.1719	24.1351	24.4328	24.7026	24.6786	24.6611	24.7015	24.3258	24.4433	24.3745	24.6977	24.3127	24.2239	24.0433	24.1508
G3XAN4	G3XAN4_HUMAN	TRAM1	Translocation associated membrane protein 1	0.111481	0.593368	0.226676	0.821985	0.0851361	-6.02557	24.375	24.8491	24.5258	24.8068	25.3304	25.4717	25.1531	24.7891	25.3681	24.689	25.8299	24.7346	24.6474	24.8547	25.3911	24.4327
G5E948	G5E948_HUMAN	MAP4K4	Mitogen-activated protein kinase kinase kinase kinase 4	0.0168035	0.87127	0.0598474	0.945787	0.0242066	-6.16115	23.7618	23.5759	23.5691	23.6711	23.5801	23.5537	23.7783	23.7198	24.2362	23.648	23.8826	23.7114	23.9458	24.0055	23.9493	23.658
G5E998	G5E998_HUMAN	CREM	cAMP responsive element modulator	-0.544846	0.00267351	2.57292	0.32119	0.493238	-1.49036	20.6493	20.0527	20.6591	20.3137	19.4985	NA	19.6586	19.693	20.3127	20.1736	20.1184	19.4975	20.0144	19.4325	19.6024	19.8415
G5E9I4	G5E9I4_HUMAN	BRMS1	BRMS1 transcriptional repressor and anoikis regulator	-0.0244226	0.759581	0.119426	0.896392	0.0475023	-6.12584	23.1083	23.0727	22.9786	23.4242	23.0171	23.1239	23.115	23.1203	23.2164	23.0341	23.1296	22.9776	23.1732	23.1568	22.8047	23.2352
G5E9Z2	G5E9Z2_HUMAN	CLPTM1L	CLPTM1 like	-0.212809	0.493683	0.306552	0.757816	0.120436	-5.82549	21.5354	NA	22.2296	22.166	20.2678	22.0615	21.1477	21.9005	22.0853	21.692	21.8819	NA	22.2312	22.414	22.0095	NA
G5EA09	G5EA09_HUMAN	SDCBP	Syndecan binding protein	0.542586	0.0265054	1.57667	0.35231	0.453075	-3.61621	21.2707	22.6535	21.3101	21.7729	22.7191	22.5551	22.4985	22.2383	22.0387	22.4728	22.6324	22.8303	22.7222	23.0418	22.6697	22.8773
G5EA30	G5EA30_HUMAN	CELF1	CUG triplet repeat, RNA binding protein 1, isoform CRA_c	-0.358697	0.0621727	1.2064	0.385748	0.413697	-4.36232	24.2681	24.2054	24.2963	24.2136	24.434	23.9249	24.1962	24.1702	23.864	24.187	23.9576	24.3748	23.6028	23.1621	23.0447	23.9624
G8JLB6	G8JLB6_HUMAN	HNRNPH1	Heterogeneous nuclear ribonucleoprotein H1	-0.226302	0.0121254	1.9163	0.346986	0.459688	-2.91254	31.5176	31.375	31.5034	31.5098	31.1685	30.9011	31.3841	31.2537	31.6851	31.4824	31.3783	31.3422	31.4306	31.1864	31.4035	31.2556
H0Y3N9	H0Y3N9_HUMAN	PHF8	PHD finger protein 8	0.351737	0.0239684	1.62036	0.35231	0.453075	-3.52652	23.801	24.6011	24.0125	24.0831	24.7411	24.7023	24.4306	24.3587	24.0825	24.6232	24.6304	24.751	24.7812	24.8937	24.6759	24.8153
H0Y3R8	H0Y3R8_HUMAN	TJP1	Tight junction protein 1 (Fragment)	-0.0579306	0.699359	0.1553	0.872347	0.0593107	-6.06358	19.667	19.697	19.5977	19.1641	19.1767	NA	19.548	20.2171	19.4711	19.844	19.5452	19.6452	19.7801	19.1959	19.3959	19.3332
H0Y400	H0Y400_HUMAN	DDX39B	DExD-box helicase 39B (Fragment)	-0.484519	0.120895	0.917592	0.440877	0.355682	-4.76761	22.2305	21.0528	22.5244	22.085	20.7773	21.8689	20.8389	21.9258	21.521	21.2308	NA	NA	NA	21.2025	NA	21.1241
H0Y459	H0Y459_HUMAN	NCOR1	Nuclear receptor corepressor 1	0.213039	0.0416553	1.38033	0.365855	0.436691	-4.01534	23.9202	24.5432	24.1393	24.3128	24.6051	24.6268	24.6389	24.5329	24.1444	24.4779	24.4982	24.6325	24.4476	24.5058	24.4126	24.6031
H0Y4W2	H0Y4W2_HUMAN	TRRAP	Transformation/transcription domain associated protein	-0.00279637	0.976576	0.0102942	0.989489	0.00458885	-6.17445	20.8052	20.7861	20.7238	20.5933	20.8589	20.4689	20.6771	20.6018	20.2711	20.8316	20.9308	20.7361	20.5687	20.7635	20.8675	20.8492
H0Y5C6	H0Y5C6_HUMAN	FLNA	Filamin A (Fragment)	-0.385461	0.607615	0.216371	0.830332	0.0807482	-5.9337	18.0749	21.4456	19.2048	NA	19.6536	19.0619	19.7404	18.065	17.585	20.4215	17.6801	NA	NA	16.8321	17.248	20.1814
H0Y5D5	H0Y5D5_HUMAN	CIZ1	CDKN1A interacting zinc finger protein 1 (Fragment)	0.301558	0.256559	0.590813	0.583263	0.234135	-5.50172	20.2944	21.419	20.7958	20.975	21.5928	22.0907	21.3198	21.4638	20.1379	21.3385	21.3387	21.9456	21.1515	21.3433	20.3898	21.3058
H0Y5I5	H0Y5I5_HUMAN	ZNF687	Zinc finger protein 687 (Fragment)	0.640085	0.0867809	1.06158	0.406924	0.390487	-4.64509	20.31	21.6961	20.3236	21.3241	22.1367	20.4875	20.9452	21.1934	20.0517	21.3404	21.7172	21.9265	21.9243	22.5698	22.5025	22.0511
H0Y6D8	H0Y6D8_HUMAN	TBP	TATA-box binding protein (Fragment)	-0.206034	0.0796195	1.09898	0.402677	0.395043	-4.57268	24.5843	23.9029	24.5107	24.5987	24.3259	24.2725	23.9535	24.1771	24.2589	24.2579	23.9968	24.2049	24.0675	23.8681	23.9392	24.0628
H0Y8H8	H0Y8H8_HUMAN	LEMD2	LEM domain nuclear envelope protein 2 (Fragment)	0.249878	0.0211959	1.67375	0.35231	0.453075	-3.41655	21.7127	21.686	21.3612	21.7912	22.0949	21.9544	22.1166	21.8033	21.6316	21.6191	21.9251	22.0007	22.1911	22.0617	21.6915	21.8132
H0Y8U8	H0Y8U8_HUMAN	AFDN	Afadin, adherens junction formation factor	-0.318146	0.00285189	2.54487	0.32577	0.487089	-1.58449	22.3773	22.5096	22.7251	22.9683	22.4997	22.3243	22.4048	22.252	22.4475	22.6226	22.5504	22.448	22.2588	22.1139	22.0453	22.2048
H0Y8W1	H0Y8W1_HUMAN	ZFR	Zinc finger RNA binding protein (Fragment)	0.402968	0.145754	0.83638	0.472484	0.325613	-4.99149	19.675	21.285	NA	NA	21.4032	21.3106	20.9142	20.9695	20.8219	20.828	21.1714	21.8986	21.6141	21.4918	21.483	21.6104
H0Y8W9	H0Y8W9_HUMAN	OSMR	Oncostatin M receptor (Fragment)	-0.155063	0.323681	0.489883	0.636572	0.196152	-5.55888	24.0114	NA	23.9907	23.83	23.5329	23.2119	23.8857	23.558	24.0686	23.3749	23.8257	NA	24.1513	23.7287	23.7976	NA
H0Y8X6	H0Y8X6_HUMAN	NEDD4	HECT-type E3 ubiquitin transferase (Fragment)	-0.439418	0.0280608	1.5519	0.352851	0.452409	-3.62995	19.8306	19.1527	19.8612	19.952	18.8432	NA	19.4741	19.014	20.3162	19.6289	19.4949	19.233	19.5663	19.3549	19.6239	18.8336
H0Y933	H0Y933_HUMAN	ANK2	Ankyrin 2	0.191999	0.146782	0.833328	0.472846	0.325281	-5.0753	20.9877	21.5035	21.6839	21.1083	21.4943	21.6398	21.1989	21.3636	21.0303	21.198	21.6288	21.5017	21.6497	21.7058	21.2788	21.8473
H0Y941	H0Y941_HUMAN	CC2D2A	Coiled-coil and C2 domain containing 2A	0.56311	0.0612968	1.21256	0.383408	0.416339	-4.15413	17.5195	19.3888	NA	NA	18.8241	19.1579	18.9348	19.3346	18.6962	18.7458	NA	NA	18.9583	19.4906	18.9861	19.5191
H0Y974	H0Y974_HUMAN	ZNF131	Zinc finger protein 131 (Fragment)	-0.260437	0.642263	0.192287	0.846791	0.0722238	-5.98772	NA	18.2407	NA	16.0235	17.8365	16.5617	18.9699	17.5505	19.8548	18.393	18.9662	19.5839	18.7115	18.8641	18.9272	18.5778
H0Y990	H0Y990_HUMAN	ABCE1	ATP binding cassette subfamily E member 1 (Fragment)	-0.0311468	0.840696	0.0753608	0.933095	0.030074	-6.08007	21.5721	22.2404	NA	NA	22.0857	21.4093	21.8934	21.8151	21.9558	22.1515	22.0825	21.9997	21.7481	22.1045	22.2432	22.4542
H0Y9K7	H0Y9K7_HUMAN	SFPQ	Splicing factor proline and glutamine rich (Fragment)	-0.156335	0.206771	0.684509	0.531262	0.274691	-5.34176	25.3189	25.5678	25.5194	25.3	25.0825	24.8952	25.2828	25.2466	25.8032	25.5826	25.505	25.6456	25.6741	25.6921	25.606	25.5127
H0Y9L2	H0Y9L2_HUMAN	SLAIN2	SLAIN motif family member 2 (Fragment)	0.515477	0.0187114	1.72789	0.35231	0.453075	-3.30463	19.2961	19.7805	19.2863	19.8789	20.4497	19.964	20.2698	19.9677	19.3263	20.0904	20.6358	20.4309	20.4192	20.558	20.6143	20.6062
H0Y9X1	H0Y9X1_HUMAN	TMA16	Translation machinery-associated protein 16 (Fragment)	-0.207735	0.542969	0.265225	0.790205	0.10226	-5.9811	25.2563	24.135	25.6402	25.5035	25.0315	25.3613	25.1142	25.2241	24.2035	24.5847	23.8129	24.4861	23.8213	23.7866	23.9806	23.6407
H0Y9Y2	H0Y9Y2_HUMAN	BOD1L1	Biorientation of chromosomes in cell division 1 like 1	-0.0532493	0.3446	0.462684	0.651236	0.186262	-5.70748	24.9983	24.9657	25.0064	24.9468	24.8663	24.869	25.0087	24.8251	25.1286	24.996	24.9954	24.9655	24.9718	25.019	25.0316	24.9853
H0YAK1	H0YAK1_HUMAN	GRSF1	G-rich RNA sequence binding factor 1 (Fragment)	-0.129016	0.200584	0.697704	0.523079	0.281433	-5.3187	25.6324	25.1379	25.4981	25.4707	25.0521	25.3501	25.2996	25.2214	25.8208	25.3123	25.4929	25.2422	25.4262	25.5373	25.3925	25.296
H0YAP0	H0YAP0_HUMAN	ZC2HC1A	Zinc finger C2HC-type containing 1A	0.300076	0.164704	0.783297	0.487668	0.311875	-5.16635	21.5792	22.9559	21.9433	22.1719	22.8625	22.6123	22.546	22.6111	21.5095	22.7192	22.8572	22.825	22.5143	22.5901	22.4001	22.8253
H0YC18	H0YC18_HUMAN	TMEM67	Transmembrane protein 67	0.00167492	0.991707	0.00361657	0.995852	0.00180532	-6.04999	NA	22.5747	NA	NA	22.4096	22.6196	22.533	22.0109	22.326	22.552	22.763	22.6539	22.6845	22.8957	23.1007	22.3507
H0YC42	H0YC42_HUMAN	NA	Tumor protein D52	0.639633	0.00333135	2.47738	0.333819	0.476489	-1.72806	22.6984	23.7021	22.2349	23.0108	23.8358	23.6297	23.5077	23.581	22.7895	23.245	23.421	23.7261	23.7195	24.0466	23.6816	23.9431
H0YCG1	H0YCG1_HUMAN	SF3B2	Splicing factor 3b subunit 2 (Fragment)	0.46214	0.0448009	1.34871	0.369441	0.432455	-4.07893	21.4745	22.5428	21.5407	21.3268	22.6812	22.2807	22.2541	22.0542	22.2223	22.4207	22.374	22.7399	22.519	22.9821	22.7739	22.7936
H0YCT3	H0YCT3_HUMAN	POGZ	Pogo transposable element derived with ZNF domain (Fragment)	0.18546	0.590448	0.228818	0.820733	0.085798	-5.87116	23.4524	24.5312	23.193	23.3156	23.9557	NA	24.0795	23.1737	24.1752	24.3855	NA	24.6008	24.7766	NA	NA	24.6945
H0YDU9	H0YDU9_HUMAN	CLINT1	Clathrin interactor 1 (Fragment)	0.16293	0.200051	0.698859	0.522668	0.281774	-5.23928	23.6213	23.8079	23.7392	23.8794	NA	23.9264	23.9327	NA	23.5351	24.2726	24.2282	24.1022	24.1436	24.0522	24.1435	24.1687
H0YEF7;H0YEH1	H0YEF7_HUMAN;H0YEH1_HUMAN	PICALM	Phosphatidylinositol binding clathrin assembly protein (Fragment)	0.267739	0.294689	0.530635	0.612041	0.21322	-5.60048	22.2853	23.04	22.0082	22.1784	22.686	22.0248	22.6582	22.6304	22.8049	23.1213	23.108	23.2066	23.4547	23.4476	23.5565	23.4364
H0YEL0	H0YEL0_HUMAN	GEMIN2	Gem nuclear organelle associated protein 2 (Fragment)	0.506585	0.285576	0.544278	0.602904	0.219752	-5.5112	18.685	20.3861	17.6566	18.8828	19.769	18.8679	19.7879	19.6517	20.8407	19.9328	19.8463	NA	20.377	NA	21.143	20.1797
H0YFN2	H0YFN2_HUMAN	GPRC5A	G protein-coupled receptor class C group 5 member A (Fragment)	-0.189978	0.211304	0.675092	0.535601	0.271158	-5.32319	22.1022	22.4594	21.576	22.1064	22.0715	NA	21.8935	22.0545	22.0964	22.5074	22.2481	22.2676	21.9335	21.7667	21.6154	22.5281
H0YFQ0	H0YFQ0_HUMAN	UCP2	Uncoupling protein 2 (Fragment)	0.162967	0.51325	0.289671	0.771425	0.112706	-5.95107	20.6158	21.3101	20.6031	21.192	21.619	21.542	21.5576	21.4932	20.2353	21.3844	20.7961	21.5009	20.367	20.7478	20.2418	21.373
H0YFY6	H0YFY6_HUMAN	NUMA1	Nuclear mitotic apparatus protein 1 (Fragment)	0.238005	0.31366	0.503541	0.628825	0.20147	-5.56766	22.3415	23.9029	NA	NA	23.6909	23.4441	23.3844	23.7709	23.155	23.5459	23.88	24.0687	23.772	23.8088	23.8458	24.0459
H0YG99	H0YG99_HUMAN	FOXM1	Forkhead box M1 (Fragment)	-0.111118	0.350517	0.45529	0.658221	0.181628	-5.68464	19.9581	20.1747	19.8286	19.966	19.7716	NA	20.1178	20.1161	20.5239	19.6904	20.3427	20.0141	19.9933	19.9321	19.9264	19.801
H0YGD6	H0YGD6_HUMAN	QKI	QKI, KH domain containing RNA binding (Fragment)	0.547548	0.0233944	1.63089	0.35231	0.453075	-3.50486	22.9668	24.1806	23.0991	23.2618	24.1547	23.2638	23.9084	24.1111	23.6146	23.6587	24.2297	23.9206	24.3144	24.7371	24.5493	24.2733
H0YGL4	H0YGL4_HUMAN	DDX11	DEAD/H-box helicase 11 (Fragment)	0.21621	0.339239	0.469495	0.647976	0.188441	-5.62112	NA	20.0476	NA	19.7241	20.6606	20.1225	20.3182	19.812	19.1943	20.3604	20.3821	20.7297	20.1212	20.553	20.0409	20.6855
H0YHG0	H0YHG0_HUMAN	NA	DnaJ homolog subfamily C member 14 (Fragment)	0.0281061	0.787407	0.103801	0.908687	0.0415859	-6.1368	30.0033	30.5692	30.1755	30.2305	30.1494	29.9582	30.3534	30.3817	30.4341	30.4696	30.4428	30.3104	30.4984	30.6106	30.5251	30.3833
H0YHX3	H0YHX3_HUMAN	HOXA4	Homeobox A4 (Fragment)	0.722342	0.0883816	1.05364	0.408694	0.388602	-4.62425	21.6991	23.6091	21.5113	22.3758	23.6117	NA	22.9929	23.2744	22.557	23.4955	24.1532	24.0767	23.6834	24.406	24.0322	23.5987
H0YIS7	H0YIS7_HUMAN	RNASEK-C17orf49	RNASEK-C17orf49 readthrough (Fragment)	0.12754	0.343177	0.464482	0.649655	0.187317	-5.70472	25.3221	25.9077	25.5614	25.3838	25.7004	25.8878	25.6319	26.0692	26.0354	26.014	26.2135	25.8833	26.0538	26.1155	25.8314	26.0515
H0YIV4	H0YIV4_HUMAN	NAP1L1	Nucleosome assembly protein 1 like 1 (Fragment)	-0.220611	0.123776	0.907364	0.444399	0.352227	-4.93821	26.6887	26.3238	26.5366	26.4899	26.3221	26.3443	26.4924	26.3833	26.1425	26.3686	25.9515	26.1986	25.8669	25.7533	25.6917	26.0813
H0YJH7	H0YJH7_HUMAN	TMPO	Thymopoietin (Fragment)	0.156912	0.595834	0.224874	0.823607	0.08428	-5.96289	16.1706	17.7617	NA	16.7717	16.5943	17.4233	16.7222	17.3753	15.6058	17.4673	16.7286	16.6169	16.7281	16.4505	16.9274	NA
H0YJW4	H0YJW4_HUMAN	COCH	Cochlin (Fragment)	0.361166	0.00454207	2.34275	0.344159	0.463241	-1.93891	19.4754	19.7347	19.8229	19.8261	20.2215	20.2899	20.0991	19.7658	19.5973	19.6118	19.5444	19.87	NA	20.1707	NA	19.7321
H0YKB5	H0YKB5_HUMAN	MFGE8	Milk fat globule EGF and factor V/VIII domain containing	0.21398	0.313094	0.504325	0.628171	0.201922	-5.64252	21.3541	21.9424	21.8872	21.4689	22.234	22.4518	22.2296	22.0441	21.8594	22.8877	22.4077	22.8271	22.3894	22.1385	22.1677	22.6912
H0YLH0	H0YLH0_HUMAN	WDR73	WD repeat domain 73 (Fragment)	-0.8234	0.188716	0.724192	0.512459	0.290341	-5.12389	16.5715	NA	18.4339	16.1123	17.4262	16.2162	17.7691	NA	19.5419	17.187	NA	19.444	16.7795	17.5874	NA	16.5717
H0YMG0	H0YMG0_HUMAN	ZFAND6	Zinc finger AN1-type containing 6 (Fragment)	-0.504622	0.194072	0.712036	0.518518	0.285236	-5.21604	21.303	NA	NA	21.6786	21.3709	21.1025	21.8057	21.3506	20.6989	21.296	20.8744	21.5288	20.2461	20.4991	18.8664	20.5614
H0YNA8	H0YNA8_HUMAN	MEIS3	Meis homeobox 3	-0.261008	0.644133	0.191025	0.848067	0.0715697	-6.02984	NA	18.8761	22.453	22.4707	22.1497	19.1407	22.4665	22.1764	21.9632	22.0828	21.6766	21.3084	21.3087	21.0238	20.6346	21.3896
H0YNJ6	H0YNJ6_HUMAN	GMPR2	GMP reductase	0.396264	0.0198897	1.70137	0.35231	0.453075	-3.3595	21.4858	22.3129	21.0913	21.387	22.099	22.205	22.1757	22.2312	21.4432	22.0051	22.1415	22.0766	22.098	22.1473	22.0015	22.1558
H0YNR0	H0YNR0_HUMAN	IGF1R	Insulin like growth factor 1 receptor (Fragment)	0.0681227	0.722905	0.140918	0.882612	0.0542299	-5.97126	20.2083	21.344	NA	20.8715	21.3151	NA	21.2283	21.1877	NA	21.2976	21.2151	21.3998	21.0893	20.8407	NA	21.084
H3BLU7	H3BLU7_HUMAN	AKR7A2	Aldo-keto reductase family 7 member A2 (Fragment)	0.321481	0.150705	0.821873	0.4745	0.323764	-5.09627	24.0769	25.0023	24.0254	24.3493	25.2117	25.2865	25.0191	25.0081	23.7807	24.7512	24.5497	25.0952	24.5513	24.4199	24.093	24.613
H3BMQ0	H3BMQ0_HUMAN	TSC2	TSC complex subunit 2	0.104363	0.185691	0.73121	0.510008	0.292423	-5.25961	21.1695	21.4147	21.2924	21.4182	21.5291	21.4669	21.3892	21.3087	21.3808	21.4048	21.1427	21.4567	21.3052	21.661	21.5808	21.2738
H3BN59	H3BN59_HUMAN	NA	RNA helicase (Fragment)	-0.462342	0.282209	0.549429	0.601356	0.220869	-5.41289	22.0825	NA	NA	NA	21.9494	20.2726	NA	21.7708	22.6787	22.9825	22.522	22.8506	22.9034	22.6539	22.5669	23.0094
H3BNC9	H3BNC9_HUMAN	NA	40S ribosomal protein S17	-0.0864816	0.248908	0.603962	0.576334	0.239326	-5.4797	28.8236	28.841	28.6321	28.7507	28.8292	28.3635	28.8405	28.6941	28.8407	28.9048	28.7914	28.8577	28.7924	28.7858	28.7016	28.7428
H3BND4	H3BND4_HUMAN	PDXDC1	Pyridoxal dependent decarboxylase domain containing 1	0.177601	0.21554	0.666472	0.54083	0.26694	-5.37308	23.1405	23.2682	22.8238	23.3452	23.6582	23.82	23.4775	23.5042	22.8161	23.3742	23.3534	23.4926	23.1174	23.2759	22.857	23.3246
H3BNI4	H3BNI4_HUMAN	ATP6V0C	V-type proton ATPase proteolipid subunit	0.347637	0.0962572	1.01657	0.413005	0.384045	-4.73159	23.5613	24.2861	23.4766	23.5968	24.5591	24.4307	24.3229	24.2599	23.4944	24.5908	23.9316	24.7491	24.1988	23.9175	24.0208	24.758
H3BNT4	H3BNT4_HUMAN	MPHOSPH6	M-phase phosphoprotein 6	0.0510098	0.803534	0.0949958	0.916039	0.0380859	-6.14248	26.1615	26.4098	26.9658	27.0127	26.5336	27.373	26.559	26.5392	25.8795	26.4538	26.238	26.3746	26.0231	26.3918	25.8286	26.6555
H3BPA3	H3BPA3_HUMAN	CFAP20	Cilia and flagella associated protein 20 (Fragment)	0.395477	0.226857	0.644249	0.554102	0.25641	-5.25269	16.185	18.1089	NA	17.3515	17.9519	NA	18.0644	17.8473	16.8513	17.9707	17.745	18.1676	17.7717	NA	NA	17.7563
H3BPF6	H3BPF6_HUMAN	PFDN5	Prefoldin subunit 5	0.339551	0.0438269	1.35826	0.369441	0.432455	-4.05975	23.3826	24.3364	23.1494	23.5643	24.1541	23.8944	24.2246	24.1471	23.5905	24.0602	23.9693	24.3387	24.1716	24.1306	24.184	24.2014
H3BPG6	H3BPG6_HUMAN	ZNF598	RING-type E3 ubiquitin transferase	0.0420051	0.517201	0.286341	0.775023	0.110686	-5.95524	25.0473	25.1924	25.2352	25.1575	25.1774	25.3965	25.2183	25.1982	25.0247	25.2196	25.0132	25.1296	25.081	25.1033	25.0924	25.0885
H3BPJ2	H3BPJ2_HUMAN	ARL6IP1	ADP ribosylation factor like GTPase 6 interacting protein 1 (Fragment)	0.145602	0.402394	0.395348	0.694425	0.158375	-5.80788	22.4273	22.523	22.3891	22.917	23.066	22.4581	22.9169	22.1386	22.2516	22.8403	22.8519	22.2929	22.9449	23.1687	22.8739	22.0909
H3BPJ9	H3BPJ9_HUMAN	NDUFB10	NADH dehydrogenase [ubiquinone] 1 beta subcomplex subunit 10	-0.184791	0.434035	0.362475	0.717182	0.144371	-5.85451	23.9541	23.6726	24.277	23.9223	23.3771	24.5678	23.4287	23.3365	23.3155	23.192	23.2644	22.8983	23.1619	23.0324	23.1005	23.013
H3BPL6	H3BPL6_HUMAN	SULT1A3	Sulfotransferase (Fragment)	-0.124047	0.714833	0.145796	0.877083	0.0569592	-6.10496	20.6723	20.9023	20.1916	21.0397	20.9788	21.1045	21.3551	21.2519	19.7289	21.0416	19.8186	21.1859	19.7628	19.5456	19.322	20.2681
H3BQK0	H3BQK0_HUMAN	DDX19B	RNA helicase	0.0547121	0.436623	0.359893	0.719309	0.143085	-5.8581	26.0219	25.9609	25.9105	26.0242	26.2361	26.0834	26.0613	26.103	25.8918	26.0276	25.9304	25.9312	25.8767	25.9663	25.7488	26.0604
H3BQK9	H3BQK9_HUMAN	MACF1	Microtubule actin crosslinking factor 1	-0.0499584	0.403018	0.394676	0.694855	0.158106	-5.80885	25.3124	25.2804	25.413	25.5103	25.2893	25.468	25.3614	25.298	25.3614	25.4155	25.235	25.3362	25.2459	25.2742	25.2319	25.2958
H3BQQ9	H3BQQ9_HUMAN	UBE2I	SUMO-conjugating enzyme UBC9 (Fragment)	-0.00929536	0.935252	0.0290711	0.970498	0.0130053	-6.17145	27.8384	27.6635	27.8601	27.8132	28.0077	28.1608	28.0907	28.0187	27.7287	27.8977	27.7974	27.9327	27.7161	27.417	27.3941	27.6522
H3BQW1	H3BQW1_HUMAN	ANTKMT	Adenine nucleotide translocase lysine methyltransferase (Fragment)	0.0738917	0.749299	0.125345	0.892829	0.0492316	-5.9838	17.0248	NA	NA	17.0763	18.0059	17.5538	NA	17.4022	18.0283	17.6242	18.0096	18.0691	18.2145	17.3546	17.7448	NA
H3BQZ7	H3BQZ7_HUMAN	HNRNPUL2-BSCL2	HCG2044799	-0.143595	0.119514	0.92258	0.43904	0.357496	-4.90972	30.0734	29.899	30.3023	30.1405	29.8862	30.0681	29.9982	29.979	29.9432	29.9886	29.8828	29.7711	29.8254	29.6404	29.6496	29.8055
H3BRU6	H3BRU6_HUMAN	PCBP2	Poly(rC) binding protein 2 (Fragment)	0.432962	0.107989	0.966622	0.425922	0.37067	-4.82669	24.9933	26.2557	25.2586	25.673	26.6494	26.6677	26.234	26.3643	25.1364	26.0776	25.8483	26.6862	25.7904	26.0979	25.2037	26.3856
H3BRY2	H3BRY2_HUMAN	ZNF771	Zinc finger protein 771	0.114572	0.829685	0.0810865	0.928146	0.0323835	-6.08676	NA	22.589	20.0224	21.4852	20.0758	20.0505	22.4188	21.4756	19.8762	21.5689	21.2599	20.1884	NA	22.6939	20.9382	20.1394
H3BSC1	H3BSC1_HUMAN	RAB11A	RAB11A, member RAS oncogene family	0.272497	0.0149889	1.82423	0.35231	0.453075	-3.10463	25.1826	25.6236	25.3621	25.5031	25.8712	25.5948	25.806	25.6341	25.2787	25.5458	25.8675	25.7668	25.8005	26.0474	25.7967	25.7595
H3BSK9	H3BSK9_HUMAN	ATXN2L	Ataxin 2 like (Fragment)	0.468847	0.267759	0.572256	0.589869	0.229244	-5.49796	18.2797	20.676	NA	18.4908	20.2458	18.8961	19.6122	19.6231	20.0025	20.1094	20.3017	20.3078	20.7099	20.9062	20.8867	20.777
H3BSZ2	H3BSZ2_HUMAN	PRDM11	PR/SET domain 11	0.235449	0.189762	0.72179	0.514145	0.288915	-5.2763	21.3864	22.0684	20.9517	21.5323	22.2159	21.6912	21.5833	22.0649	21.6181	22.0604	21.901	22.1025	21.7814	21.9532	21.7345	22.4799
H3BU16	H3BU16_HUMAN	JPT2	Jupiter microtubule associated homolog 2 (Fragment)	-0.146147	0.743382	0.128788	0.890942	0.0501506	-6.08562	20.7828	20.2703	19.9368	20.0546	20.8699	NA	21.8136	21.4339	20.8717	21.2388	21.4751	21.5187	20.6929	21.3582	18.4856	19.703
H3BUB6	H3BUB6_HUMAN	SCAMP2	Secretory carrier-associated membrane protein (Fragment)	0.0886444	0.728931	0.137313	0.885031	0.0530414	-6.11199	22.3728	22.9537	21.9769	22.8651	22.9898	23.0506	23.0471	23.3276	21.9377	22.853	22.393	22.8939	22.0986	21.8747	21.6908	22.8764
H3BUF6	H3BUF6_HUMAN	ATXN2L	Ataxin 2 like	0.479894	0.0806776	1.09325	0.402983	0.394713	-4.58381	20.8169	22.4683	21.8097	21.4919	22.008	22.1162	21.906	22.315	22.1576	22.3705	22.3406	22.7094	22.7376	22.9662	22.9715	22.9836
H3BUJ7	H3BUJ7_HUMAN	E4F1	E4F transcription factor 1	0.0781413	0.397435	0.400734	0.691122	0.160445	-5.80009	22.3048	22.1757	22.3711	22.3735	22.2154	22.3493	22.3214	22.5085	21.9046	22.0373	22.1212	21.967	22.0747	22.0448	22.2376	22.1287
H3BVE0	H3BVE0_HUMAN	BOLA2-SMG1P6	BOLA2-SMG1P6 readthrough	0.0102259	0.923636	0.0344991	0.966473	0.0148101	-6.17009	23.6762	23.5558	23.1187	23.643	23.2044	23.6376	23.6884	23.3934	23.7416	23.3656	23.2594	23.1698	23.317	23.448	23.4942	23.4288
H7BY16	H7BY16_HUMAN	NCL	Nucleolin	-0.36709	0.00671202	2.17315	0.344159	0.463241	-2.37278	31.25	30.576	31.4898	31.1347	30.5966	30.6607	30.809	30.7775	30.9664	30.9759	30.6387	30.8535	30.5287	30.5566	30.3833	30.6357
H7BY36	H7BY36_HUMAN	EWSR1	EWS RNA binding protein 1 (Fragment)	0.275279	0.156487	0.805523	0.479211	0.319473	-5.12607	24.1886	24.5309	23.5687	23.4693	24.5832	24.2895	24.6041	24.5135	23.5545	24.5528	24.3587	24.4806	24.4737	24.0486	23.8641	24.5297
H7BYP4	H7BYP4_HUMAN	SP140L	SP140 nuclear body protein like	0.309269	0.0619734	1.20779	0.385748	0.413697	-4.35957	23.7866	24.6743	24.0885	24.3131	24.7913	24.8375	24.4746	24.5988	23.6666	24.7884	24.6432	24.5463	24.6928	24.5454	24.399	24.6417
H7BYV1	H7BYV1_HUMAN	NA	Uncharacterized protein (Fragment)	0.207291	0.165846	0.780295	0.488828	0.310844	-5.13645	21.7529	22.0171	21.8828	22.0439	21.9629	21.9912	22.1536	NA	22.0481	22.4194	22.4406	22.4411	22.5752	22.6709	22.5552	22.4571
H7BYY1	H7BYY1_HUMAN	TPM1	Tropomyosin 1	-0.517598	0.0176132	1.75416	0.35231	0.453075	-3.25021	27.7071	26.9569	28.0664	27.8909	26.7755	26.9501	27.203	26.9435	27.3556	26.9884	26.791	26.65	26.6383	26.5281	26.6093	26.6177
H7BZU5	H7BZU5_HUMAN	NBAS	NBAS subunit of NRZ tethering complex (Fragment)	-0.0855107	0.831421	0.0801788	0.929016	0.0319767	-6.07748	20.9303	19.8123	21.0863	20.7305	21.5131	21.419	21.296	20.4711	20.0061	20.5502	20.7242	20.9649	19.418	NA	NA	18.9735
H7C093	H7C093_HUMAN	DOK1	Docking protein 1 (Fragment)	0.0845763	0.797823	0.0980935	0.914352	0.0388864	-6.03842	19.3979	NA	19.7038	20.1449	20.4341	NA	20.2893	20.0132	18.551	19.9584	19.4169	19.9755	19.7169	18.932	18.6778	NA
H7C0E5	H7C0E5_HUMAN	ZPR1	ZPR1 zinc finger (Fragment)	0.100085	0.605952	0.217562	0.830082	0.0808789	-5.97091	18.0404	19.2845	NA	19.0622	18.8835	NA	19.041	19.3169	18.8568	19.2984	18.8805	19.5539	18.9184	19.0839	19.0185	19.415
H7C0H1	H7C0H1_HUMAN	LHX2	LIM homeobox 2 (Fragment)	0.0230928	0.894114	0.0486069	0.956431	0.0193466	-6.13261	18.8272	18.7854	18.537	19.0856	18.7397	18.861	18.6454	19.1118	17.9983	18.2179	18.9824	18.5837	18.6139	18.1603	NA	18.4198
H7C0H7	H7C0H7_HUMAN	ARL6IP6	ADP ribosylation factor like GTPase 6 interacting protein 6	-0.140699	0.248292	0.605038	0.575938	0.239624	-5.4779	26.5904	26.0026	26.3488	26.1412	26.1705	25.8965	26.3356	25.8194	26.695	26.1988	26.3409	26.0172	26.3074	26.311	26.3617	26.0072
H7C0N4	H7C0N4_HUMAN	SF1	Splicing factor 1 (Fragment)	0.334546	0.0863965	1.0635	0.406874	0.39054	-4.64137	24.8129	25.8293	24.9527	25.3654	25.9158	25.8565	25.8973	25.9092	24.9128	25.8666	25.5514	25.9967	25.48	25.7261	25.2103	25.9689
H7C144	H7C144_HUMAN	ACTN4	Actinin alpha 4	0.0156235	0.966806	0.0146606	0.984792	0.00665534	-6.174	26.2998	25.7542	26.2881	26.8195	26.5145	27.2492	26.2521	27.0871	25.8888	26.0698	24.9563	25.497	25.2156	25.2151	24.5529	25.6122
H7C1I6	H7C1I6_HUMAN	BAZ2B	Bromodomain adjacent to zinc finger domain 2B (Fragment)	0.151513	0.432744	0.363769	0.71602	0.145075	-5.74792	NA	22.5512	NA	21.7098	22.3415	22.0631	22.3782	22.2739	21.7612	22.5757	22.3502	22.6601	NA	22.982	22.4502	22.448
H7C231	H7C231_HUMAN	BCOR	BCL6 corepressor	0.0272444	0.661274	0.179618	0.85496	0.0680543	-6.07433	26.2059	26.441	26.2347	26.4225	26.4097	26.3632	26.4779	26.4372	26.1997	26.4041	26.3259	26.4245	26.2904	26.3088	26.2844	26.3045
H7C238	H7C238_HUMAN	POGZ	Pogo transposable element derived with ZNF domain (Fragment)	0.0776186	0.810689	0.0911455	0.919116	0.0366299	-5.95238	22.1838	21.6661	23.4327	23.3066	NA	22.5714	22.9827	NA	23.0357	21.9613	22.8053	22.4805	22.3145	NA	22.878	NA
H7C2Z6	H7C2Z6_HUMAN	GCA	Grancalcin (Fragment)	0.281675	0.249418	0.603073	0.577017	0.238811	-5.4812	22.0483	21.7892	21.2111	21.7091	22.1194	22.1629	22.4613	21.9244	20.5216	21.5757	21.0326	22.184	21.3318	21.6152	21.3555	21.3543
H7C3I0	H7C3I0_HUMAN	CREB1	cAMP responsive element binding protein 1 (Fragment)	0.0406699	0.730025	0.136662	0.885762	0.0526832	-6.11251	24.8476	25.336	25.2357	25.3041	25.2087	25.8708	25.0577	25.4012	25.1711	25.169	25.2912	25.5349	25.1049	25.1387	25.1763	25.2564
H7C3M7	H7C3M7_HUMAN	FARP2	FERM, ARH/RhoGEF and pleckstrin domain protein 2 (Fragment)	-0.0130155	0.927926	0.0324865	0.968368	0.0139597	-6.17062	23.2029	23.8075	23.129	23.3728	23.5712	22.9598	23.6226	23.0925	23.4901	23.6271	23.8452	23.701	23.7271	23.5747	23.756	23.7676
H7C410	H7C410_HUMAN	GPC1	Glypican 1	0.203769	0.0153657	1.81345	0.35231	0.453075	-3.12707	23.6835	24.1414	23.8489	23.909	24.2036	23.9875	24.1723	24.2953	23.9155	24.1313	23.9786	24.1011	24.1959	24.1375	24.09	24.2572
H7C446	H7C446_HUMAN	PPAN	Peter pan homolog (Fragment)	-0.46102	0.0172848	1.76233	0.35231	0.453075	-3.23325	23.7776	23.3887	23.3124	23.5126	22.8695	22.2842	23.1301	23.0073	24.0808	23.4466	23.3946	22.7911	23.5383	22.99	23.2009	22.996
H7C4C9	H7C4C9_HUMAN	FAM161A	FAM161 centrosomal protein A (Fragment)	0.545049	0.0696519	1.15707	0.391714	0.40703	-4.38759	20.5012	21.8339	NA	20.846	21.8889	21.5186	21.6597	NA	21.4727	21.8408	22.1236	22.3182	22.2589	22.4795	22.3587	22.5874
H7C4G5	H7C4G5_HUMAN	RUVBL1	RuvB-like helicase (Fragment)	0.225816	0.291528	0.53532	0.609318	0.215156	-5.44833	19.0627	20.0397	NA	20.2189	20.0813	20.1392	20.2498	20.1254	NA	20.0687	19.5747	20.4819	NA	19.8719	NA	20.334
H7C4U2	H7C4U2_HUMAN	SCAI	Suppressor of cancer cell invasion (Fragment)	0.180132	0.269813	0.568937	0.591131	0.228316	-5.46147	19.5344	18.6691	19.6735	18.9256	19.0307	NA	19.4135	NA	19.1644	19.4855	19.3974	19.0533	19.3593	19.6804	19.5942	19.4303
H9KV45	H9KV45_HUMAN	UBE2D3	Ubiquitin conjugating enzyme E2 D3	0.35647	0.0349056	1.4571	0.359197	0.444668	-3.86009	27.3901	28.2226	27.1527	27.4673	28.3411	27.846	28.0467	28.3053	27.3611	27.9883	28.1503	27.884	28.0247	27.8758	27.8502	28.1785
I3L0E3	I3L0E3_HUMAN	hCG_1984214	HCG1984214, isoform CRA_a	0.139701	0.206655	0.684753	0.53116	0.274775	-5.34133	24.2673	24.6547	24.6002	24.3586	24.9177	24.7278	24.6746	24.5967	24.3087	24.8622	24.615	24.9583	24.615	24.5821	24.6517	24.9772
I3L0H8	I3L0H8_HUMAN	DDX19A	DEAD-box helicase 19A	-0.294918	0.0656381	1.18284	0.389921	0.409024	-4.40874	22.8801	22.3661	22.6136	22.329	22.5932	21.6399	22.1364	22.5099	22.5655	22.2431	22.4108	22.3032	22.3452	22.022	21.629	22.4766
I3L1G9	I3L1G9_HUMAN	CORO7	Coronin	-0.281389	0.0746407	1.12702	0.397885	0.400243	-4.51809	23.3847	23.1158	23.6242	23.3784	23.0724	22.9589	23.3544	23.4278	23.3787	23.0135	23.0349	22.796	22.8318	22.5972	22.5159	22.7168
I3L1P8	I3L1P8_HUMAN	SLC25A11	Solute carrier family 25 member 11 (Fragment)	0.188405	0.191131	0.718668	0.515386	0.287867	-5.28182	24.2214	24.75	24.2562	24.4936	24.8147	24.8675	24.6942	24.6764	23.7537	24.4054	24.3494	24.5259	24.3479	24.3555	24.0798	24.4268
I3L1Q2	I3L1Q2_HUMAN	BCL7C	BAF chromatin remodeling complex subunit BCL7C (Fragment)	-0.247485	0.00812543	2.09015	0.344159	0.463241	-2.54774	27.7677	27.502	27.8152	27.7232	27.3931	27.3771	27.4482	27.4612	27.5485	27.5333	27.2951	27.4259	27.3346	27.1963	27.172	27.2485
I3L1U7	I3L1U7_HUMAN	PAM16	Mitochondrial import inner membrane translocase subunit TIM16	0.308417	0.253243	0.596463	0.58065	0.236086	-5.49228	22.2961	23.8319	23.6374	22.6219	23.1341	22.7436	23.3728	23.4579	23.438	23.4306	23.777	23.6258	24.0637	24.1165	24.251	23.9862
I3L212	I3L212_HUMAN	CORO7	Coronin-7 (Fragment)	0.045447	0.651721	0.185938	0.851587	0.0697709	-6.06818	22.1373	22.4784	22.1718	22.3029	22.3728	22.596	22.204	22.4734	22.0638	22.4456	22.3375	22.3413	22.2334	21.9067	22.2882	22.5679
I3L2B2	I3L2B2_HUMAN	EPN2	Epsin 2	-0.251695	0.0564223	1.24855	0.379152	0.421187	-4.2789	21.5224	21.658	21.6635	21.8453	21.4032	21.0886	21.5705	21.4669	22.2472	22.0246	21.833	21.5331	21.6419	21.7904	21.8659	21.486
I3L2X7	I3L2X7_HUMAN	CEP131	Centrosomal protein 131 (Fragment)	-0.202813	0.362775	0.440363	0.66517	0.177067	-5.74144	21.1349	21.8108	21.9457	22.1348	21.7242	21.3903	21.6493	21.9435	21.1382	21.9685	21.2561	21.1707	21.1724	21.2478	20.3577	21.4521
I3L328	I3L328_HUMAN	CDC27	Cell division cycle 27 (Fragment)	0.526643	0.0577737	1.23827	0.379152	0.421187	-4.29929	21.684	22.6855	21.5637	22.3513	22.7436	23.3083	22.732	23.0473	21.2031	22.3276	22.1082	22.1299	22.3988	22.006	21.3934	22.6369
I3L3Q8	I3L3Q8_HUMAN	SRRM2	Serine/arginine repetitive matrix 2 (Fragment)	0.284138	0.159354	0.797638	0.479581	0.319138	-5.14039	20.2496	21.3393	20.2308	20.8049	20.9927	20.6829	20.989	20.826	21.2372	20.9667	21.2996	21.1104	21.5837	21.4268	21.598	21.4127
I3L419	I3L419_HUMAN	PIMREG	PICALM interacting mitotic regulator	0.0116464	0.866923	0.0620195	0.944305	0.0248878	-6.16019	25.1849	25.3271	25.2119	25.26	25.0819	25.244	25.2003	25.4348	25.3011	25.3454	25.4303	25.2306	25.4271	25.478	25.2894	25.2291
I3L426	I3L426_HUMAN	CORO7	Coronin (Fragment)	-0.389739	0.0590434	1.22883	0.380907	0.419182	-4.16252	22.4353	21.8537	21.9933	22.2952	22.1566	21.4632	22.2699	21.912	NA	22.129	NA	22.0556	21.4015	NA	NA	21.2204
I3L442	I3L442_HUMAN	CORO7	Coronin-7 (Fragment)	0.0585504	0.685522	0.163979	0.867682	0.0616395	-6.089	22.6984	23.3318	22.3706	22.8656	22.8541	22.9697	22.9021	23.2513	22.9068	23.077	23.2528	23.0905	23.2369	23.0874	23.279	22.4813
J3KNA0	J3KNA0_HUMAN	OXA1L	OXA1L mitochondrial inner membrane protein	0.577574	0.15376	0.813156	0.476855	0.321614	-4.95101	21.0599	20.8192	20.692	21.4232	21.4459	22.0761	20.6736	21.6889	19.3672	20.7482	NA	20.2844	NA	NA	NA	20.142
J3KND1	J3KND1_HUMAN	SAAL1	Serum amyloid A like 1	0.0598767	0.815296	0.0886847	0.920892	0.0357913	-6.11325	17.0363	17.2167	15.9602	16.6532	17.4189	16.7283	17.5673	17.7226	17.3557	17.3962	16.9471	17.6424	16.5389	16.4757	NA	17.1493
J3KNI5	J3KNI5_HUMAN	TRIML2	Tripartite motif family like 2 (Fragment)	1.71942	0.0185902	1.73071	0.35231	0.453075	-3.11145	16.3078	18.1134	17.8381	19.5782	19.4119	NA	NA	NA	19.4579	17.3859	19.7501	18.6452	19.7601	19.6924	21.5515	NA
J3KNN7	J3KNN7_HUMAN	BRAP	BRCA1 associated protein	0.0338163	0.785737	0.104723	0.908434	0.0417068	-6.13618	24.2354	24.2001	24.2176	24.2975	24.2994	24.6944	24.2635	24.4758	23.9683	24.1523	23.9031	24.148	23.97	24.0682	23.7204	23.9013
J3KNS1	J3KNS1_HUMAN	AGTPBP1	tubulin-glutamate carboxypeptidase	0.265478	0.158395	0.800259	0.479496	0.319215	-5.13564	22.9151	23.1678	22.822	23.2356	23.7264	24.0776	23.4178	23.5525	22.6347	23.1403	22.988	23.2894	22.8301	22.9403	22.7095	23.0627
J3KNV1	J3KNV1_HUMAN	ZNF292	Zinc finger protein 292	0.124422	0.155848	0.807299	0.479024	0.319642	-5.12284	23.6638	24.042	23.7261	23.8329	24.0035	23.969	23.9331	24.0617	23.474	23.8858	23.7238	23.9211	23.7297	23.8048	23.7563	24.0069
J3KNZ9	J3KNZ9_HUMAN	FBRS	Fibrosin	0.620964	0.0141394	1.84957	0.35231	0.453075	-3.05185	21.9108	23.065	21.8924	22.0083	23.1225	23.0702	22.9716	22.9285	22.3552	22.9565	23.369	23.0296	23.2657	23.928	23.0641	23.204
J3KPP4	J3KPP4_HUMAN	LUC7L3	Cisplatin resistance-associated overexpressed protein, isoform CRA_b	-0.176432	0.260966	0.583417	0.585558	0.23243	-5.51404	28.1058	27.7914	28.103	28.2094	28.0214	27.9888	28.0731	27.9629	27.6653	27.8565	27.3881	27.8406	27.421	27.2661	27.286	27.5294
J3KPS0	J3KPS0_HUMAN	DNAJB12	DnaJ (Hsp40) homolog, subfamily B, member 12, isoform CRA_c	0.0883475	0.309706	0.50905	0.625324	0.203895	-5.63502	21.769	22.1008	21.8319	22.1478	21.9768	22.0848	22.1231	21.9911	22.036	22.1131	22.1623	22.1984	22.2232	22.2583	22.4003	22.0085
J3KPZ4	J3KPZ4_HUMAN	C1D	Nuclear nucleic acid-binding protein C1D	-0.050325	0.705399	0.151565	0.873661	0.0586568	-6.10003	25.3468	25.4716	25.7583	25.6665	25.4165	25.6977	25.4959	25.848	25.335	25.4431	25.041	25.4189	25.2262	25.2174	25.3117	24.8652
J3KQ18	J3KQ18_HUMAN	DDT	D-dopachrome decarboxylase	0.0308461	0.926493	0.0331579	0.967306	0.0144359	-6.17044	25.1995	25.1325	24.7572	25.6887	25.7363	26.0401	25.4721	25.6431	24.0279	25.0635	24.5945	25.036	24.2315	24.0015	23.8266	24.7954
J3KQ32	J3KQ32_HUMAN	OLA1	Obg-like ATPase 1	0.311887	0.0278094	1.55581	0.352851	0.452409	-3.65892	24.8852	25.6758	25.1773	25.4007	25.8707	25.7646	25.662	25.7177	25.0323	25.6053	25.6219	25.8664	25.6789	25.63	25.5102	25.9262
J3KQJ1	J3KQJ1_HUMAN	SUMF2	Sulfatase modifying factor 2	-0.228074	0.188126	0.725552	0.511855	0.290853	-5.26964	21.3115	21.0399	21.3869	21.3774	20.6922	21.2217	20.9353	20.7383	21.2077	20.8192	20.6126	20.2782	20.2725	20.9337	20.7797	20.6356
J3KQN4	J3KQN4_HUMAN	RPL36A	Ribosomal protein L36a	-0.00281131	0.98109	0.00829137	0.990758	0.00403231	-6.17461	27.6676	27.5845	27.5431	27.9333	27.5586	27.8366	27.6147	28.1146	27.3599	27.6134	27.4278	27.7446	27.6614	27.2278	27.3731	27.4649
J3KQY6;E9PDV3	E9PDV3_HUMAN;J3KQY6_HUMAN	DPF1	Double PHD fingers 1	-0.0752731	0.336437	0.473096	0.646203	0.189631	-5.69143	23.5209	23.3742	23.5479	23.3377	23.3865	23.191	23.3596	23.2664	23.7298	23.5255	23.5165	23.4418	23.522	23.5515	23.5755	23.5395
J3KR35	J3KR35_HUMAN	CCDC12	Coiled-coil domain containing 12	-0.200719	0.0268375	1.57126	0.35231	0.453075	-3.62729	25.04	24.8501	25.0906	24.9492	24.8378	24.5724	24.8886	25.0013	24.8889	25.0375	24.6506	24.9573	24.6765	24.6551	24.5485	24.6782
J3KR69	J3KR69_HUMAN	TTC12	Tetratricopeptide repeat domain 12	0.0208797	0.942948	0.0255121	0.97541	0.0108127	-6.07043	17.7444	17.7416	17.0636	17.1251	17.9416	17.5198	18.0662	18.2285	NA	18.2998	17.2217	18.0723	16.4826	NA	NA	17.5453
J3KRH0	J3KRH0_HUMAN	INTS2	Integrator complex subunit 2 (Fragment)	0.138228	0.757934	0.120368	0.896392	0.0475023	-5.9876	20.6197	22.2953	NA	NA	20.9741	NA	21.4542	22.419	22.8043	22.3988	22.6864	21.7171	22.6458	22.5454	23.3125	NA
J3KRK4	J3KRK4_HUMAN	CDK5RAP3	CDK5 regulatory subunit associated protein 3	-0.156791	0.402424	0.395316	0.694425	0.158375	-5.74198	22.2747	21.8925	22.4267	22.1537	NA	22.3305	21.9633	22.6092	22.4481	22.0258	22.0031	NA	22.0527	22.1199	21.9111	21.1404
J3KRZ5	J3KRZ5_HUMAN	SHMT1	glycine hydroxymethyltransferase (Fragment)	0.174571	0.609097	0.215314	0.831388	0.0801961	-5.88608	23.9867	25.0924	NA	24.0217	25.1411	NA	25.1652	24.7163	25.1523	25.4887	25.7198	25.7899	NA	25.6001	NA	25.4298
J3KSC4;J3QLK0	J3KSC4_HUMAN;J3QLK0_HUMAN	RAC3	Rac family small GTPase 3 (Fragment)	0.133026	0.255093	0.593302	0.58221	0.23492	-5.49757	28.1898	28.5697	27.8232	28.0633	28.4616	28.3013	28.334	28.3246	27.953	28.479	28.3676	28.5423	28.3805	28.2473	28.3102	28.6928
J3KT65	J3KT65_HUMAN	ACTG1	Actin gamma 1	0.222866	0.636354	0.196302	0.843473	0.0739286	-6.05781	29.3047	29.8202	27.6156	28.2779	29.1984	27.4304	29.3371	29.4769	30.4268	29.9396	30.1621	29.3194	30.5723	30.129	30.5965	29.9088
J3KTA1	J3KTA1_HUMAN	FBXL20	F-box and leucine rich repeat protein 20	-0.734096	0.0591087	1.22835	0.380907	0.419182	-4.28238	21.3791	20.9094	21.575	21.312	20.9133	21.2393	NA	20.7731	20.0044	20.8614	20.5151	20.6977	19.1925	18.8079	19.6173	20.6653
J3KTI4	J3KTI4_HUMAN	ZNF521	Zinc finger protein 521	0.378284	0.0251825	1.5989	0.35231	0.453075	-3.5706	20.9689	21.9355	21.3207	21.3708	21.9484	21.6639	21.7599	21.7916	20.8565	21.7922	21.8362	21.871	22.1041	21.8542	21.9908	21.8653
J3KTL2	J3KTL2_HUMAN	SRSF1	Serine/arginine-rich splicing factor 1	-0.499701	0.018124	1.74175	0.35231	0.453075	-3.27594	31.1575	30.0762	31.3889	30.9089	30.0128	30.1582	30.512	30.23	30.4173	30.3736	30.072	30.1559	30.0724	29.8123	29.847	29.9078
J3QKY3	J3QKY3_HUMAN	NFE2L1	NFE2 like bZIP transcription factor 1	0.255406	0.0683827	1.16505	0.390559	0.408314	-4.44369	21.7446	22.0302	21.9596	22.4201	22.517	22.715	22.3493	22.6539	21.9029	22.2478	22.1477	22.4229	22.2834	22.0516	21.8903	22.4587
J3QQ67	J3QQ67_HUMAN	RPL18	Ribosomal protein L18 (Fragment)	0.298265	0.0268535	1.571	0.35231	0.453075	-3.62782	29.8078	30.5416	29.9121	30.2782	30.6385	30.6091	30.5826	30.5494	30.1976	30.5902	30.6662	30.6937	30.6445	30.6893	30.614	30.7459
J3QQK4	J3QQK4_HUMAN	BPTF	Bromodomain PHD finger transcription factor	0.0499808	0.453903	0.343037	0.733306	0.134715	-5.88125	26.5299	26.7772	26.653	26.7727	26.7768	26.8763	26.8407	26.8064	26.793	26.9495	26.8952	26.9085	26.8368	26.9002	26.7969	26.8448
J3QR07	J3QR07_HUMAN	YTHDC1	YTH domain-containing family protein	0.265341	0.0160912	1.79341	0.35231	0.453075	-3.16873	26.4223	26.9484	26.7065	26.9185	27.222	27.3579	27.0563	27.2578	26.7643	26.9708	27.07	27.1682	27.0629	27.1445	26.9875	27.0029
J3QR62	J3QR62_HUMAN	DDX5	DEAD-box helicase 5 (Fragment)	0.304425	0.211546	0.674595	0.535737	0.271048	-5.359	23.4468	23.9466	23.251	23.6534	24.0829	24.3733	24.3886	24.413	22.9619	24.2961	23.9777	24.3486	24.5875	23.2364	23.4592	23.7766
J3QRS3	J3QRS3_HUMAN	MYL12A	Myosin light chain 12A	-0.26758	0.391359	0.407425	0.685009	0.164304	-5.79034	27.4267	27.0632	27.5452	27.8522	27.6154	28.4555	27.2757	27.5827	27.4903	26.8957	26.6987	27.4092	26.2288	26.2148	26.1893	26.6784
J3QRU1	J3QRU1_HUMAN	YES1	Tyrosine-protein kinase	-0.0256603	0.853562	0.0687648	0.93923	0.0272279	-6.15705	27.2813	27.3428	27.2586	27.5918	27.5497	27.247	27.4015	27.6486	26.8524	27.5162	26.965	27.511	27.1384	27.0188	26.7482	27.3617
J3QRY3	J3QRY3_HUMAN	NUP85	Nucleoporin 85 (Fragment)	-0.206544	0.554108	0.256406	0.799096	0.0974008	-5.92672	26.2726	26.5302	NA	26.0727	26.2735	24.5805	26.3133	NA	27.1481	26.6303	27.0142	26.8609	27.1529	27.0111	27.0368	26.7152
J3QSV6	J3QSV6_HUMAN	RSL1D1	Ribosomal L1 domain containing 1 (Fragment)	-0.101183	0.360354	0.44327	0.664154	0.177731	-5.59424	23.3455	23.2896	23.6035	NA	NA	23.3624	NA	23.4763	23.7534	23.3939	23.4446	NA	23.4553	23.2765	23.0953	23.5575
J3QTB1	J3QTB1_HUMAN	STING1	Stimulator of interferon response cGAMP interactor 1	0.116489	0.581917	0.235139	0.815295	0.0886855	-6.01613	19.6562	20.5077	19.1383	20.172	20.5946	20.0654	20.4522	20.1463	19.9115	20.5214	20.2022	20.7542	20.0073	20.2968	19.651	20.5819
J9JID5	J9JID5_HUMAN	ZNF236	Zinc finger protein 236	0.375992	0.274947	0.560752	0.594424	0.225904	-5.40641	NA	21.4536	20.5313	20.529	21.6802	21.8254	NA	21.3795	20.2716	NA	21.2389	22.4819	NA	21.5673	20.9441	21.3658
K7EIL0	K7EIL0_HUMAN	TEN1	TEN1 subunit of CST complex (Fragment)	0.163239	0.752861	0.123285	0.893685	0.0488154	-6.08984	17.8306	19.7291	17.7767	NA	18.8102	17.8694	18.8699	18.4364	20.1683	19.1846	20.1775	19.7345	21.019	19.7147	20.6485	19.7679
K7EJU9	K7EJU9_HUMAN	JMJD6	Jumonji domain containing 6, arginine demethylase and lysine hydroxylase	-0.0757989	0.808284	0.0924362	0.917882	0.0372134	-6.14406	23.9598	23.6111	23.8673	24.3075	24.301	24.3535	24.1871	24.1961	22.8758	23.742	23.2575	23.7521	23.1678	22.6774	22.2286	23.6553
K7EK33	K7EK33_HUMAN	DAZAP1	DAZ associated protein 1	0.0729017	0.619915	0.207668	0.838209	0.0766475	-6.04605	28.4346	28.4678	28.8146	28.9897	28.8027	29.2793	28.808	28.9712	28.3531	28.7436	28.493	28.5827	28.4932	28.1986	28.2996	28.6097
K7EKE6	K7EKE6_HUMAN	LONP1	Lon protease homolog, mitochondrial	0.0237938	0.979614	0.00894499	0.990078	0.0043308	-6.10101	22.5564	20.0991	23.7566	23.3983	22.6601	23.5169	23.0054	20.6956	18.922	20.8951	19.8602	21.1799	19.3707	NA	NA	18.8948
K7EL26	K7EL26_HUMAN	TARDBP	TAR DNA binding protein (Fragment)	-0.166223	0.453374	0.343544	0.733126	0.134821	-5.88056	24.6166	24.5778	24.5272	24.5586	24.4116	23.8032	24.1543	24.3664	25.4022	24.6794	24.6888	24.883	25.7286	24.595	24.9796	24.5652
K7EL43	K7EL43_HUMAN	TRIM16	Tripartite motif containing 16 (Fragment)	-0.182415	0.129456	0.887879	0.448915	0.347836	-4.93888	24.0652	24.3916	24.4058	24.7424	NA	23.8933	24.5355	24.2034	24.5842	24.6888	24.5325	24.3767	24.4042	24.4797	24.1761	24.3445
K7ELC2	K7ELC2_HUMAN	RPS15	40S ribosomal protein S15	-0.124742	0.233089	0.632478	0.562189	0.250118	-5.43145	27.4814	27.2893	27.0539	26.8732	26.7546	27.1715	26.8259	27.2401	27.1348	27.1109	27.0957	27.1248	27.3071	26.9546	27.0954	26.8169
K7ELG9	K7ELG9_HUMAN	LSM12	LSM12 homolog	0.0657998	0.645075	0.19039	0.848091	0.0715575	-6.06376	25.6874	25.7769	25.5565	25.6924	25.372	25.9402	25.6399	25.3793	25.9722	25.8668	25.788	25.7051	25.929	26.2871	26.3967	25.6275
K7ELP6	K7ELP6_HUMAN	NCBP3	Nuclear cap binding subunit 3 (Fragment)	0.224308	0.291279	0.53569	0.609134	0.215287	-5.59232	20.4487	21.0874	20.2077	20.7009	21.2739	20.9899	21.3224	21.488	20.1703	21.2687	20.7646	21.1387	20.8843	20.2572	20.3554	21.0104
K7EM18	K7EM18_HUMAN	EIF1	Eukaryotic translation initiation factor 1	-0.0992841	0.0936287	1.02859	0.411758	0.385358	-4.70855	25.899	25.9169	25.9957	25.9544	25.8988	25.8971	25.9712	25.852	25.9244	26.1019	25.9231	25.9015	25.8523	25.7853	25.712	25.854
K7EM38	K7EM38_HUMAN	ACTG1	Actin, cytoplasmic 2 (Fragment)	0.537414	0.263712	0.578871	0.587074	0.231307	-5.48699	20.8229	20.9137	21.4264	21.4894	20.6166	21.4563	21.3223	21.7209	22.2055	20.9917	NA	22.0771	24.6983	21.6945	22.3419	21.7933
K7EM46	K7EM46_HUMAN	KIAA1328	KIAA1328 (Fragment)	0.0351596	0.808109	0.0925299	0.917833	0.0372364	-6.08006	20.6264	20.8891	NA	21.1108	21.209	NA	21.2448	20.6888	20.7455	21.3751	21.2397	21.4451	21.2968	21.1491	20.913	21.1762
K7EMU7	K7EMU7_HUMAN	PIN1	Peptidyl-prolyl cis-trans isomerase	-0.304254	0.0289484	1.53838	0.353027	0.452192	-3.69457	24.147	23.949	24.2458	24.0327	23.5759	23.2857	23.9084	23.5942	24.3207	23.8798	23.7646	23.4746	23.6865	23.4869	24.0057	23.8369
K7ENQ8	K7ENQ8_HUMAN	CYTH1	Cytohesin 1	-0.690183	0.325291	0.487728	0.637038	0.195835	-5.66865	19.0623	18.558	19.3757	19.1449	20.1078	19.2068	18.7129	22.4036	22.3007	20.1437	18.4955	21.8064	18.3581	18.4155	17.8305	18.3307
K7EPC8	K7EPC8_HUMAN	ELOF1	Transcription elongation factor 1 homolog	-0.348467	0.192862	0.714754	0.517353	0.286213	-5.28873	24.5167	25.1794	25.0289	25.1909	24.3805	24.5019	24.8371	25.2656	24.2281	25.2452	25.445	24.9146	25.479	24.6862	24.4988	23.312
K7EQB6	K7EQB6_HUMAN	LIG3	DNA ligase 3 (Fragment)	1.28923	1.21e-05	4.91713	0.00602345	2.22015	3.41734	21.3307	NA	21.2722	21.7756	23.4444	22.8513	22.8161	22.1307	21.7302	NA	21.9966	22.0537	23.3805	22.8576	23.1873	23.1913
K7EQN6	K7EQN6_HUMAN	ZNF536	Zinc finger protein 536	0.305632	0.0990235	1.00426	0.416641	0.380238	-4.75511	22.8234	23.4474	22.7988	23.2515	23.9274	23.721	23.4348	23.5129	22.5706	23.2087	22.9755	23.5058	23.0253	22.8468	22.9503	23.6084
K7ER00	K7ER00_HUMAN	FARSA	Phenylalanine--tRNA ligase alpha subunit	-0.0397192	0.687945	0.162446	0.869816	0.0605724	-6.09039	23.6226	23.5918	23.4974	23.7145	23.6891	23.8442	23.6206	23.4703	23.2784	23.4784	23.4581	23.5507	23.3142	23.272	23.162	23.5016
K7ER90	K7ER90_HUMAN	EIF3G	Eukaryotic translation initiation factor 3 subunit G (Fragment)	-0.616206	0.0312586	1.50503	0.355933	0.448631	-3.76262	24.759	23.7394	24.302	23.8339	23.6101	23.5389	23.9621	23.9864	23.4742	23.872	23.0979	23.7953	22.8014	22.7489	22.3894	22.9068
K7ERI7	K7ERI7_HUMAN	RPL22	Ribosomal protein L22	0.222883	0.0567498	1.24604	0.379152	0.421187	-4.28389	29.4172	29.8011	29.253	29.4736	29.7831	29.7059	29.7445	29.7162	29.6923	29.8769	29.909	29.883	30.0547	30.0936	29.9072	30.0841
K7ERX7	K7ERX7_HUMAN	ATP5F1A	ATP synthase F1 subunit alpha (Fragment)	-0.423588	0.00150389	2.82278	0.247633	0.606192	-0.991916	26.0736	25.7441	25.8665	25.8591	25.3623	25.0462	25.4815	25.7818	26.0302	25.9442	25.4303	25.5577	25.4994	25.3122	25.4046	25.229
K7ES25	K7ES25_HUMAN	PEPD	Peptidase D	0.0115969	0.945288	0.0244358	0.975756	0.010659	-6.17244	22.5413	22.74	22.9638	21.6779	22.4411	22.0257	22.401	22.2687	22.6756	22.5399	22.5188	22.2473	22.7641	22.8677	22.8467	22.3826
M0QY67	M0QY67_HUMAN	ETFB	Electron transfer flavoprotein subunit beta (Fragment)	0.404957	0.189747	0.721825	0.514145	0.288915	-5.16686	NA	21.4533	20.0709	20.7785	21.9483	21.9021	21.0608	21.728	21.2821	21.5566	21.5682	22.0906	21.1688	NA	NA	22.1648
M0QYA2	M0QYA2_HUMAN	PIH1D1	PIH1 domain containing 1 (Fragment)	0.0570724	0.598478	0.222952	0.825291	0.0833927	-6.02966	22.2974	22.272	22.0592	22.4621	22.4218	22.5432	22.4023	22.4092	22.0345	22.0352	21.9768	22.2219	21.9605	22.0167	22.1133	21.9488
M0QYT0	M0QYT0_HUMAN	NA	RRM domain-containing protein (Fragment)	0.165377	0.443668	0.352942	0.726894	0.138529	-5.8677	21.2898	21.1394	21.5188	21.2972	21.2419	21.7168	21.4736	21.616	19.8952	20.8996	20.9879	21.4453	20.8426	21.178	20.9953	20.732
M0QZ52	M0QZ52_HUMAN	CALM3	Calmodulin 3	-0.306298	0.276831	0.557785	0.596123	0.224664	-5.55635	29.9242	29.5407	29.3462	29.7093	29.0274	28.3548	29.4023	29.3477	30.8394	29.7672	30.0387	29.2738	30.2433	30.0264	30.2512	29.336
M0QZM1	M0QZM1_HUMAN	HNRNPM	Heterogeneous nuclear ribonucleoprotein M (Fragment)	0.0868305	0.668541	0.174872	0.859599	0.0657039	-6.07887	21.013	22.1072	21.5301	21.5435	21.665	20.9846	21.6998	21.3169	21.3276	21.8969	21.9912	22.0526	21.9582	22.2491	22.1685	22.1147
M0R0R2	M0R0R2_HUMAN	RPS5	Ribosomal protein S5	0.0802918	0.353823	0.451214	0.660333	0.180237	-5.72501	29.9644	30.1956	29.8109	30.1416	30.1382	30.0272	30.1018	30.339	30.3392	30.3266	30.2115	30.2009	30.3189	30.3483	30.3241	30.2356
M0R189	M0R189_HUMAN	MPND	MPN domain containing (Fragment)	0.10842	0.377138	0.423499	0.674851	0.170792	-5.76666	22.1947	21.5254	21.325	21.3462	21.9197	21.6713	21.595	22.0111	21.8627	21.6027	21.6985	21.4017	21.5588	21.7323	21.5858	21.7504
M0R1T5	M0R1T5_HUMAN	CHMP2A	Charged multivesicular body protein 2A	0.0619997	0.633722	0.198101	0.843473	0.0739286	-6.05597	25.6674	25.7019	25.5137	25.7221	25.9585	26.0976	26.0392	25.935	25.6689	25.6307	25.4787	25.6069	25.3001	25.4373	25.2437	25.475
M0R226	M0R226_HUMAN	MRPL34	39S ribosomal protein L34, mitochondrial	0.434609	0.0941296	1.02627	0.412031	0.38507	-4.713	21.8966	23.3979	22.2091	22.4753	23.4608	23.5273	23.4253	23.2734	21.9621	22.853	22.7721	22.9755	22.7194	22.6067	22.0789	22.9266
M0R2C6	M0R2C6_HUMAN	NA	serine--tRNA ligase (Fragment)	-0.153009	0.0855635	1.06771	0.406733	0.390691	-4.63325	22.2454	22.0917	22.0458	22.3166	22.1487	21.861	22.2208	22.3123	22.1681	22.1654	22.1413	22.4186	22.0918	21.9807	21.7955	21.958
M0R2I7	M0R2I7_HUMAN	HNRNPM	Heterogeneous nuclear ribonucleoprotein M (Fragment)	0.467969	0.0332455	1.47827	0.358543	0.445459	-3.73697	20.9329	21.8253	20.4994	NA	21.8883	21.8834	21.705	21.5799	21.5941	21.7022	21.8886	NA	21.8043	22.1265	21.9421	22.0709
M0R2L6	M0R2L6_HUMAN	RPL37A	Ribosomal protein L37a	0.477107	0.239852	0.620056	0.567433	0.246085	-5.45255	26.3846	26.6072	26.4535	27.4053	27.9229	28.5611	27.2243	28.3179	25.8043	27.3971	26.4202	27.0171	26.4437	26.1289	25.6689	27.0382
M0R2P6	M0R2P6_HUMAN	SHKBP1	SH3KBP1 binding protein 1	0.390003	0.0398717	1.39933	0.360813	0.442717	-3.97701	22.5489	23.8201	23.0403	23.3187	23.8005	23.8728	23.6537	23.6535	23.1248	23.5421	23.7675	24.0707	23.8177	24.0289	23.6255	23.9004
M0R2V0	M0R2V0_HUMAN	HAS1	Hyaluronan synthase 1	0.124187	0.482151	0.316817	0.752267	0.123628	-5.91624	26.0541	26.5951	26.2107	26.5635	26.9704	26.7362	26.7739	26.4214	25.6323	26.4903	26.2734	26.4677	26.1533	26.0036	25.8689	26.3532
M0R2Z9	M0R2Z9_HUMAN	SUGP2	SURP and G-patch domain containing 2	0.0751637	0.379436	0.420861	0.676192	0.16993	-5.77057	26.4374	26.6554	26.4275	26.4965	26.696	26.5894	26.6538	26.6164	26.7299	26.8367	26.8642	26.8396	26.8504	26.8487	26.8169	26.8168
M1S623	M1S623_HUMAN	POU5F1	POU domain protein	-0.389622	0.252043	0.598526	0.579559	0.236902	-5.48883	22.3036	21.5663	22.3722	22.4269	21.9203	22.1774	21.9843	21.9458	20.7953	21.7106	21.0496	21.4056	20.7959	20.7175	20.1417	20.83
N0DVX5	N0DVX5_HUMAN	ZDBF2	DBF4-type zinc finger-containing protein 2	-0.0172484	0.807479	0.0928688	0.917566	0.0373628	-6.14379	23.5151	23.5437	23.3901	23.495	23.6524	23.5059	23.5449	23.5864	23.6656	23.7485	23.4098	23.6455	23.4449	23.3306	23.6025	23.6079
O00115;O00115-2	DNS2A_HUMAN	DNASE2	Deoxyribonuclease-2-alpha	0.332502	0.0110585	1.9563	0.346986	0.459688	-2.82883	22.3285	23.0161	22.1416	22.5492	22.9759	22.8878	22.9741	22.9285	22.2076	22.5994	22.7123	22.6647	22.9149	22.7739	22.5182	22.906
O00116	ADAS_HUMAN	AGPS	Alkyldihydroxyacetonephosphate synthase, peroxisomal	-0.211821	0.0525715	1.27925	0.376218	0.424561	-4.21786	23.6122	23.3364	23.9857	23.8086	23.5966	23.5429	23.5024	23.5811	23.5136	23.6406	23.367	23.7897	23.4098	23.2884	23.1456	23.2926
O00139-2	KIF2A_HUMAN	KIF2A	Isoform 2 of Kinesin-like protein KIF2A	0.378815	0.0235464	1.62808	0.35231	0.453075	-3.51065	22.8991	23.0658	23.2058	22.8993	23.8197	23.2571	23.3458	23.1187	23.3836	23.43	23.617	23.4958	23.7803	23.9275	24.0898	23.688
O00139-4;O00139	KIF2A_HUMAN	KIF2A	Kinesin-like protein KIF2A	-0.20928	0.0424216	1.37241	0.367073	0.435247	-4.03128	26.6273	26.3457	26.6694	26.7834	26.5995	26.612	26.5707	26.4031	26.5286	26.6141	26.4539	26.6305	26.3051	26.0341	26.1225	26.3316
O00148	DX39A_HUMAN	DDX39A	ATP-dependent RNA helicase DDX39A	-0.00272237	0.988474	0.00503468	0.994214	0.00252021	-6.1748	27.7606	28.2038	27.9457	27.5019	28.2273	28.3276	28.1891	27.2025	27.3258	28.3309	28.2671	28.2935	27.6768	27.8018	27.8791	28.3034
O00151	PDLI1_HUMAN	PDLIM1	PDZ and LIM domain protein 1	0.0215368	0.846102	0.0725771	0.935667	0.0288785	-6.15516	27.3205	27.6687	27.3886	27.6233	27.3544	27.2144	27.5259	27.4345	26.9085	27.2148	26.995	27.169	27.1107	27.342	27.1775	27.3012
O00154-4	BACH_HUMAN	ACOT7	Isoform 4 of Cytosolic acyl coenzyme A thioester hydrolase	-0.141954	0.35538	0.449307	0.661755	0.179303	-5.53281	22.1253	NA	NA	NA	21.84	21.3777	21.4916	22.1077	21.9319	21.6989	21.766	NA	21.6917	21.5985	22.0844	21.7171
O00154-6	BACH_HUMAN	ACOT7	Isoform 6 of Cytosolic acyl coenzyme A thioester hydrolase	0.114241	0.543284	0.264973	0.790479	0.10211	-5.9814	24.9389	25.2525	25.1895	25.2251	25.3558	25.8538	25.2958	25.7335	24.6386	25.073	24.7635	25.0839	24.7668	24.7117	24.5201	24.8414
O00159-2	MYO1C_HUMAN	MYO1C	Isoform 2 of Unconventional myosin-Ic	0.0869938	0.786576	0.104259	0.908434	0.0417068	-6.06274	22.4904	21.8213	22.3027	22.6042	NA	NA	22.4778	21.5585	23.0964	22.0451	23.195	21.6844	23.2147	22.8454	23.1577	21.6976
O00161	SNP23_HUMAN	SNAP23	Synaptosomal-associated protein 23	-0.0511108	0.589079	0.229826	0.819629	0.0863824	-6.02207	25.8571	25.8002	26.0178	25.9344	25.7612	25.926	25.9543	25.9577	26.4313	26.1181	26.1059	25.8973	26.2354	26.0964	25.9826	25.8395
O00170	AIP_HUMAN	AIP	AH receptor-interacting protein	0.0941074	0.479886	0.318862	0.751426	0.124114	-5.91356	24.5722	24.6537	24.5316	24.8352	24.8902	24.919	24.8711	24.8316	24.1589	24.6223	24.2044	24.5515	24.3671	24.1807	24.3877	24.4354
O00178	GTPB1_HUMAN	GTPBP1	GTP-binding protein 1	0.0913044	0.749161	0.125425	0.892829	0.0492316	-6.12134	23.962	23.9898	24.2936	24.5521	24.6367	24.943	24.6977	24.4816	22.965	23.9376	23.831	24.0318	23.477	23.3631	23.3458	23.3485
O00186	STXB3_HUMAN	STXBP3	Syntaxin-binding protein 3	0.2713	0.149522	0.825294	0.474362	0.32389	-5.09001	22.6092	23.7828	22.9176	22.9889	23.8462	23.7582	23.5752	23.474	22.8171	23.4479	23.5058	23.7475	23.1899	23.4015	23.0337	23.7085
O00192	ARVC_HUMAN	ARVCF	Splicing regulator ARVCF	-0.0671664	0.792967	0.100745	0.911631	0.0401809	-5.98824	18.0768	18.9814	NA	NA	19.3869	18.249	18.917	19.1932	19.2686	19.3585	NA	19.4033	NA	18.6709	19.0008	19.2361
O00193	SMAP_HUMAN	SMAP	Small acidic protein	-0.105296	0.503893	0.297662	0.764118	0.116839	-5.94097	23.2337	22.689	22.6233	23.2702	22.6876	22.552	22.7893	23.0073	22.7826	22.5352	22.1659	22.4294	22.5239	22.3717	22.716	22.2393
O00203	AP3B1_HUMAN	AP3B1	AP-3 complex subunit beta-1	0.311758	0.0577545	1.23841	0.379152	0.421187	-4.29901	22.8607	23.5488	23.0706	23.3607	24.0583	23.9522	23.779	23.5369	22.8038	23.5916	23.431	23.6984	23.4338	23.4012	23.2747	23.4234
O00217	NDUS8_HUMAN	NDUFS8	NADH dehydrogenase [ubiquinone] iron-sulfur protein 8, mitochondrial	-0.120911	0.646629	0.189345	0.849118	0.0710321	-6.06481	23.1558	23.0625	23.5887	23.3525	22.8078	23.0819	22.6147	22.8831	22.3634	22.2221	21.8143	21.9151	22.184	21.9713	22.4507	22.5137
O00231;O00231-2	PSD11_HUMAN	PSMD11	26S proteasome non-ATPase regulatory subunit 11	0.0993666	0.253891	0.595353	0.580965	0.23585	-5.49414	24.6584	25.0405	24.4971	24.7319	25.0582	24.7647	25.0517	24.9549	24.7196	24.9355	24.7558	24.9759	24.765	24.877	24.7957	24.8424
O00232	PSD12_HUMAN	PSMD12	26S proteasome non-ATPase regulatory subunit 12	-0.157015	0.110159	0.95798	0.425922	0.37067	-4.84305	24.4287	24.1559	24.4386	24.6027	24.3307	24.2026	24.4215	24.1214	24.1967	24.2082	24.2269	24.1289	24.0809	24.1472	23.9721	23.8541
O00233-3	PSMD9_HUMAN	PSMD9	Isoform 3 of 26S proteasome non-ATPase regulatory subunit 9	0.529183	0.0579725	1.23678	0.379152	0.421187	-4.30225	23.72	24.7802	23.3745	23.9487	25.4334	24.9566	24.6373	25.0738	23.509	24.6294	24.4184	24.7655	24.4624	24.0604	23.8635	24.8918
O00244	ATOX1_HUMAN	ATOX1	Copper transport protein ATOX1	0.0749044	0.838308	0.0765963	0.932673	0.0302706	-6.15309	23.1655	22.4632	23.3128	23.0619	23.1704	23.0023	23.025	23.0062	21.8965	22.7397	20.9675	22.4936	21.1518	23.0953	22.653	21.5962
O00255-3	MEN1_HUMAN	MEN1	Isoform 3 of Menin	0.0317645	0.685866	0.163761	0.867682	0.0616395	-6.0892	26.018	26.144	26.1352	26.1429	26.1847	26.2547	26.2743	25.9669	26.1861	26.23	26.4479	26.3185	26.2869	26.4662	26.1621	26.2809
O00257	CBX4_HUMAN	CBX4	E3 SUMO-protein ligase CBX4	0.352398	0.0860989	1.065	0.406874	0.39054	-4.63848	22.9922	23.9264	23.055	23.4276	24.1178	24.2451	23.893	23.951	22.8607	23.8053	23.6967	24.1602	23.5304	23.647	23.3354	24.0236
O00264	PGRC1_HUMAN	PGRMC1	Membrane-associated progesterone receptor component 1	-0.209327	0.417674	0.379163	0.704856	0.151899	-5.83105	24.4661	23.4964	23.8855	24.0652	23.2924	23.1912	23.8054	23.4384	24.8317	23.6323	24.2255	23.3474	24.2496	24.4083	24.5923	23.2981
O00267-2	SPT5H_HUMAN	SUPT5H	Isoform 2 of Transcription elongation factor SPT5	-0.0214633	0.725402	0.139421	0.883363	0.0538607	-6.11027	27.1551	27.2756	27.2773	27.3445	27.3349	27.3482	27.3141	27.2942	27.1656	27.3504	27.322	27.282	27.2397	27.1764	27.0499	27.2436
O00268	TAF4_HUMAN	TAF4	Transcription initiation factor TFIID subunit 4	0.212659	0.0692949	1.1593	0.390559	0.408314	-4.45498	24.1347	24.8998	24.3084	24.4309	24.79	24.7567	24.8707	24.6783	24.5168	24.7559	24.8687	24.8879	24.7739	24.928	24.8215	24.8851
O00273	DFFA_HUMAN	DFFA	DNA fragmentation factor subunit alpha	-0.180217	0.584224	0.233421	0.816306	0.0881469	-6.01806	23.0851	22.5347	22.8324	23.0489	22.965	23.2284	23.1821	23.2628	21.9798	22.6919	21.8462	22.573	21.6006	21.4766	21.2572	22.1775
O00287	RFXAP_HUMAN	RFXAP	Regulatory factor X-associated protein	0.0128057	0.935314	0.0290426	0.970498	0.0130053	-6.17145	23.6027	24.1755	23.3832	23.7845	23.8602	23.3541	23.8744	23.4417	24.0836	23.9742	24.1775	24.0139	24.1971	24.2885	24.1992	24.0823
O00291	HIP1_HUMAN	HIP1	Huntingtin-interacting protein 1	0.182807	0.0585452	1.23251	0.380189	0.42	-4.31071	25.4285	25.6201	25.2161	25.4749	25.8105	25.7497	25.5718	25.7847	25.5127	25.821	25.6995	25.8517	25.6751	25.7928	25.7609	25.9415
O00299	CLIC1_HUMAN	CLIC1	Chloride intracellular channel protein 1	-0.0579076	0.502504	0.298861	0.763175	0.117376	-5.93945	26.3087	26.3182	26.0426	26.1679	26.3017	25.7761	26.2522	26.1562	26.3274	26.3536	26.2629	26.2295	26.2842	26.4415	26.1697	26.1658
O00303	EIF3F_HUMAN	EIF3F	Eukaryotic translation initiation factor 3 subunit F	0.202092	0.133643	0.874053	0.455653	0.341366	-5.00022	25.798	26.8902	26.3507	26.3753	26.7351	26.7042	26.5253	26.4295	26.1228	26.4651	26.5335	26.7117	26.6177	26.7954	26.4129	26.6438
O00308	WWP2_HUMAN	WWP2	NEDD4-like E3 ubiquitin-protein ligase WWP2	0.0542033	0.430273	0.366256	0.713504	0.146603	-5.84924	22.6602	22.7318	22.6279	22.7056	22.9789	22.7935	22.9303	22.6447	22.7003	22.7078	22.6267	22.7585	22.666	22.6207	22.7347	22.5837
O00311	CDC7_HUMAN	CDC7	Cell division cycle 7-related protein kinase	-0.0988473	0.322342	0.491683	0.635703	0.196746	-5.66245	21.7891	21.3801	21.4922	21.4871	21.0785	21.485	21.2606	21.2113	21.5959	21.4755	21.6671	21.2845	21.6296	21.5808	21.598	21.537
O00330-3	ODPX_HUMAN	PDHX	Isoform 3 of Pyruvate dehydrogenase protein X component, mitochondrial	0.0768123	0.373774	0.427391	0.671495	0.172957	-5.76087	24.0898	24.209	23.8147	24.3401	24.299	24.3963	24.3033	24.3685	24.2213	24.2677	24.158	24.2928	24.3177	24.0155	24.0466	24.261
O00400	ACATN_HUMAN	SLC33A1	Acetyl-coenzyme A transporter 1	0.258885	0.337431	0.471815	0.647286	0.188904	-5.55005	14.869	14.3127	14.6416	NA	15.4357	14.6494	NA	14.5366	14.2411	15.6061	15.263	NA	15.3906	NA	14.9565	15.518
O00409;O00409-2	FOXN3_HUMAN	FOXN3	Forkhead box protein N3	1.26233	0.157965	0.801438	0.479496	0.319215	-5.02316	21.0204	21.5971	16.6374	21.4138	22.7329	NA	22.6663	22.5391	19.0773	NA	19.6474	21.9003	20.155	19.7836	NA	20.8058
O00410	IPO5_HUMAN	IPO5	Importin-5	0.125825	0.145618	0.836785	0.472484	0.325613	-5.06896	24.0302	24.3908	24.1687	24.3408	24.6982	24.603	24.4938	24.3798	24.273	24.3894	24.3882	24.3602	24.2452	24.2398	24.3758	24.3124
O00411	RPOM_HUMAN	POLRMT	DNA-directed RNA polymerase, mitochondrial	0.07169	0.467075	0.330614	0.742229	0.129462	-5.89799	23.7388	23.9669	23.6919	23.7739	23.9279	23.8404	23.8572	23.8462	24.0032	24.1366	24.0466	24.2288	24.177	24.1011	24.1281	24.2822
O00422-2	SAP18_HUMAN	SAP18	Isoform 2 of Histone deacetylase complex subunit SAP18	-0.118041	0.0382922	1.41689	0.359876	0.443847	-3.94155	30.0405	30.0562	30.0023	29.9941	29.8852	29.8053	29.9815	29.827	30.0076	29.9974	29.962	29.9005	29.9271	29.9452	29.8637	29.7813
O00425	IF2B3_HUMAN	IGF2BP3	Insulin-like growth factor 2 mRNA-binding protein 3	-0.00846707	0.939558	0.0270763	0.972929	0.0119187	-6.17189	27.0634	27.461	27.1482	27.2214	27.2504	26.915	27.2157	27.1243	27.2576	27.5233	27.3976	27.604	27.4773	27.6031	27.4447	27.5784
O00429-2;O00429-4;O00429-8;O00429-9	DNM1L_HUMAN	DNM1L	Isoform 4 of Dynamin-1-like protein	0.122999	0.402216	0.395541	0.694425	0.158375	-5.80761	23.4438	24.0774	23.1306	23.6933	24.0825	23.8076	24.0413	23.8715	23.2735	23.8716	23.6693	23.8073	23.5022	23.5432	23.3249	23.7775
O00442	RTCA_HUMAN	RTCA	RNA 3'-terminal phosphate cyclase	0.200143	0.34189	0.466114	0.648881	0.187835	-5.70221	23.591	24.1115	23.8941	24.2361	24.5459	24.7163	24.3897	24.4665	23.3036	23.9965	23.7196	24.2796	23.5679	23.6047	23.4137	24.0284
O00443	P3C2A_HUMAN	PIK3C2A	Phosphatidylinositol 4-phosphate 3-kinase C2 domain-containing subunit alpha	-0.00586447	0.939144	0.0272678	0.972929	0.0119187	-6.17185	26.1741	26.2044	26.1985	26.4208	26.1857	26.2457	26.2364	26.2519	26.3782	26.5313	26.3603	26.5011	26.4564	26.513	26.3824	26.4503
O00461	GOLI4_HUMAN	GOLIM4	Golgi integral membrane protein 4	0.30771	0.00393649	2.40489	0.344159	0.463241	-1.88207	21.8627	22.4047	21.8234	22.1443	22.4399	22.3743	22.4014	22.3909	21.8516	22.2351	22.2185	22.3713	22.5346	22.4021	22.4836	22.3463
O00468;O00468-3;O00468-4;O00468-5;O00468-6;O00468-7	AGRIN_HUMAN	AGRN	Agrin	0.285104	0.149982	0.823961	0.4745	0.323764	-5.09245	22.3433	22.9693	23.4961	23.2816	23.4605	24.34	23.4489	23.3648	22.9187	23.443	23.6355	23.5631	23.3935	23.2761	23.3107	23.337
O00470-2	MEIS1_HUMAN	MEIS1	Isoform 2 of Homeobox protein Meis1	-0.145832	0.313061	0.504371	0.628171	0.201922	-5.64245	23.5486	23.3085	23.4725	23.2095	23.3422	23.1962	23.5477	23.3689	23.052	23.3033	23.1871	22.7683	22.8522	22.6425	22.7846	22.949
O00471	EXOC5_HUMAN	EXOC5	Exocyst complex component 5	0.00683905	0.95052	0.0220387	0.977777	0.00976016	-6.17289	22.5106	22.5217	22.4878	22.6687	22.8934	22.908	22.6633	22.7375	22.3611	22.7401	22.5017	22.8119	22.2304	22.4065	22.2791	22.54
O00472	ELL2_HUMAN	ELL2	RNA polymerase II elongation factor ELL2	-0.0432663	0.694178	0.158529	0.870377	0.0602927	-6.09391	19.6493	20.2454	19.4728	19.7669	19.9753	19.8078	19.9588	19.7887	20.0709	20.0594	19.8771	20.2498	20.0708	19.8025	19.8079	19.8335
O00479	HMGN4_HUMAN	HMGN4	High mobility group nucleosome-binding domain-containing protein 4	0.430913	0.0347155	1.45948	0.359197	0.444668	-3.85527	27.9665	29.0775	27.904	28.3956	29.2991	29.1698	28.8612	29.0221	27.9716	28.6943	28.7779	29.0564	28.8281	28.7309	28.4699	28.91
O00483	NDUA4_HUMAN	NDUFA4	Cytochrome c oxidase subunit NDUFA4	-0.312573	0.255516	0.592582	0.582699	0.234555	-5.49877	25.5496	24.9873	25.7797	26.0235	25.4584	25.6452	25.6069	25.4664	24.705	25.3098	24.6819	25.326	24.7043	24.4914	24.0124	24.4773
O00487	PSDE_HUMAN	PSMD14	26S proteasome non-ATPase regulatory subunit 14	0.259313	0.0487617	1.31192	0.372615	0.428739	-4.15265	22.9575	23.0323	23.4687	23.2975	23.099	23.5754	23.2413	23.3318	23.5088	22.981	23.4243	23.0195	23.464	23.6005	23.921	23.5311
O00488	ZN593_HUMAN	ZNF593	Zinc finger protein 593	0.100695	0.444278	0.352345	0.727381	0.138238	-5.86852	23.4336	24.2057	23.4413	23.5735	24.0919	23.9953	23.8847	24.0812	23.9115	24.1658	24.1671	24.0478	23.9158	23.8906	23.7036	24.1887
O00505	IMA4_HUMAN	KPNA3	Importin subunit alpha-4	0.044658	0.562162	0.250139	0.804656	0.0943899	-5.99894	26.5694	26.9086	26.8944	26.758	26.8338	26.7317	26.9677	27.0307	26.9512	26.948	27.0853	26.9516	26.9763	27.0285	26.9622	26.893
O00560-3	SDCB1_HUMAN	SDCBP	Isoform 3 of Syntenin-1	0.537545	0.00970495	2.01301	0.346986	0.459688	-2.70993	22.4448	23.2439	22.6703	22.8424	23.5184	23.892	23.263	23.2617	23.2431	23.242	23.7079	23.6361	23.7504	24.1764	23.7392	23.7299
O00566	MPP10_HUMAN	MPHOSPH10	U3 small nucleolar ribonucleoprotein protein MPP10	-0.167575	0.407066	0.390335	0.698156	0.156047	-5.8151	27.5937	27.0477	27.7732	27.8336	27.467	27.7001	27.6263	27.543	27.052	27.327	26.7708	27.3282	26.7607	26.6252	26.82	26.8435
O00567	NOP56_HUMAN	NOP56	Nucleolar protein 56	-0.157274	0.0640141	1.19372	0.385857	0.413574	-4.38732	30.4353	30.1951	30.6564	30.5091	30.2707	30.1566	30.4138	30.2456	30.3523	30.3037	30.1875	30.2025	30.161	30.1178	30.091	30.1273
O00592;O00592-2	PODXL_HUMAN	PODXL	Podocalyxin	0.41617	0.0507617	1.29446	0.375651	0.425215	-4.18753	20.8269	21.5132	20.6975	21.0715	21.8693	21.6269	21.5016	21.2262	21.3977	21.4361	21.9408	22.1068	21.9852	22.1629	21.9735	21.9742
O00622	CCN1_HUMAN	CCN1	CCN family member 1	-0.238225	0.243365	0.613742	0.57135	0.243098	-5.46323	21.8175	21.9765	21.6993	21.897	21.6761	21.5449	21.5797	21.3854	22.4497	22.5821	22.683	22.4073	22.3115	22.3371	22.4797	22.2922
O00625	PIR_HUMAN	PIR	Pirin	-0.165317	0.25638	0.591116	0.583046	0.234297	-5.50122	21.5703	21.1659	21.3443	21.3888	20.9348	21.231	21.2888	21.2358	21.1731	20.8118	20.9412	20.7495	21.0467	20.8941	20.7294	20.4618
O00629	IMA3_HUMAN	KPNA4	Importin subunit alpha-3	-0.154598	0.06419	1.19253	0.386249	0.413133	-4.38967	27.1689	27.0455	27.3807	27.3606	27.0823	27.0507	27.1349	26.8712	27.4979	27.1106	27.199	27.0524	27.2281	27.043	27.0604	27.1084
O00712-5	NFIB_HUMAN	NFIB	Isoform 5 of Nuclear factor 1 B-type	0.195509	0.13242	0.878045	0.453864	0.343074	-4.99282	24.9994	25.3635	25.0689	25.2389	25.6705	25.9228	25.6097	25.6173	25.271	25.5271	25.4019	25.6108	25.2553	25.2182	25.1008	25.651
O00716	E2F3_HUMAN	E2F3	Transcription factor E2F3	0.0260862	0.814528	0.0890939	0.920323	0.0360597	-6.14607	22.4889	22.7943	22.4074	22.3929	22.7775	22.6968	22.5202	22.8165	22.3928	22.6682	22.4506	22.7476	22.2133	22.4883	22.2068	22.8319
O00743-3;O00743	PPP6_HUMAN	PPP6C	Serine/threonine-protein phosphatase 6 catalytic subunit	-0.222393	0.549475	0.260052	0.795334	0.0994503	-5.98728	22.9811	22.7604	23.228	23.4075	23.324	24.0235	23.1862	23.0655	21.9021	22.9445	22.1506	23.2113	21.9309	21.8432	21.0827	22.3502
O00762	UBE2C_HUMAN	UBE2C	Ubiquitin-conjugating enzyme E2 C	0.0490458	0.639623	0.194076	0.845229	0.0730256	-6.06006	22.861	23.1015	22.402	22.8161	22.9667	22.8748	23.2582	22.9504	23.1678	22.983	23.0216	23.1497	22.9615	23.0668	22.8301	22.9867
O00764	PDXK_HUMAN	PDXK	Pyridoxal kinase	0.0520216	0.770442	0.11326	0.901897	0.0448432	-6.13029	21.6475	21.7988	21.7083	21.8808	22.0378	22.0393	22.0563	21.8651	20.8722	21.8154	21.3612	21.7753	21.428	21.3781	21.0117	21.4595
O14494-2	PLPP1_HUMAN	PLPP1	Isoform 2 of Phospholipid phosphatase 1	0.683363	0.0839195	1.07614	0.406733	0.390691	-4.46321	20.4777	NA	20.8369	20.9992	22.527	21.0505	22.3887	NA	21.0986	NA	21.7221	22.4866	21.2115	22.4289	NA	22.1148
O14495	PLPP3_HUMAN	PLPP3	Phospholipid phosphatase 3	0.0130148	0.932556	0.030325	0.969859	0.0132916	-6.17115	23.0759	23.2464	22.5667	23.0427	22.8324	22.4171	23.0292	22.9766	23.203	23.0049	23.1828	23.3003	23.5796	23.5382	23.1406	23.2132
O14497	ARI1A_HUMAN	ARID1A	AT-rich interactive domain-containing protein 1A	0.0482061	0.450627	0.346183	0.731506	0.135782	-5.87696	27.4403	27.7227	27.4792	27.6143	27.6872	27.5642	27.7242	27.5793	27.4832	27.7531	27.5988	27.7139	27.6792	27.6517	27.6381	27.6672
O14519;O14519-2	CDKA1_HUMAN	CDK2AP1	Cyclin-dependent kinase 2-associated protein 1	0.118183	0.599833	0.221969	0.825689	0.0831833	-6.03073	25.7697	24.8498	25.797	25.8156	25.7308	26.4006	25.1258	25.8926	25.9257	25.1567	25.3084	24.9372	25.0185	25.6461	25.7402	24.9509
O14524	NEMP1_HUMAN	NEMP1	Nuclear envelope integral membrane protein 1	-0.416219	0.0826256	1.08289	0.405733	0.39176	-4.6039	24.6179	23.9402	24.8926	24.8538	23.8542	24.9116	24.048	23.698	24.792	24.0848	23.8481	23.7357	24.0421	23.5865	23.9319	23.3629
O14530;O14530-2	TXND9_HUMAN	TXNDC9	Thioredoxin domain-containing protein 9	0.375593	0.099225	1.00338	0.416641	0.380238	-4.75679	22.7094	23.9308	22.6602	23.269	24.1452	23.9473	23.6706	23.4726	22.4874	23.4664	23.3671	23.7139	23.2134	23.5656	23.0067	23.5876
O14531	DPYL4_HUMAN	DPYSL4	Dihydropyrimidinase-related protein 4	0.257718	0.347687	0.458811	0.655134	0.18367	-5.71342	21.1107	21.9044	21.4344	21.5516	21.2045	21.5697	20.8735	20.7434	20.6871	20.1246	21.739	21.605	21.9111	22.1688	22.0056	21.7419
O14545	TRAD1_HUMAN	TRAFD1	TRAF-type zinc finger domain-containing protein 1	0.141604	0.130737	0.883602	0.450674	0.346138	-4.9825	22.059	22.2125	22.1231	21.9736	22.4535	22.2168	22.4294	22.2195	21.7813	22.2857	22.3626	21.9667	22.176	22.1031	22.2309	22.0679
O14548	COX7R_HUMAN	COX7A2L	Cytochrome c oxidase subunit 7A-related protein, mitochondrial	0.038545	0.848813	0.071188	0.93747	0.0280425	-6.12283	21.809	22.451	22.0656	22.1492	22.4255	NA	22.4209	22.0531	21.242	21.6376	21.827	21.7328	21.6905	21.935	21.197	21.5978
O14561	ACPM_HUMAN	NDUFAB1	Acyl carrier protein, mitochondrial	-0.350408	0.376453	0.424289	0.674851	0.170792	-5.76549	25.2731	24.7071	24.9821	25.0628	24.9051	25.2369	24.8899	25.18	23.5936	24.3379	23.7649	24.4961	23.3845	23.1646	22.7317	23.9218
O14562	UBFD1_HUMAN	UBFD1	Ubiquitin domain-containing protein UBFD1	0.222431	0.0932767	1.03023	0.411758	0.385358	-4.70541	22.5789	23.3252	22.5598	22.784	23.113	23.286	23.0636	23.1129	22.5372	22.8489	22.9884	23.3673	23.0051	23.2663	23.0221	22.9003
O14578-4	CTRO_HUMAN	CIT	Isoform 4 of Citron Rho-interacting kinase	0.135462	0.253501	0.59602	0.580766	0.235998	-5.49302	24.8918	25.2911	25.0576	25.3338	25.4904	25.4313	25.398	25.287	24.7054	24.9205	25.0577	25.0991	24.8966	25.0167	24.9922	24.9283
O14579	COPE_HUMAN	COPE	Coatomer subunit epsilon	0.0839651	0.647001	0.189095	0.849118	0.0710321	-6.06505	23.6312	22.9495	23.9584	23.8841	23.2482	23.8082	23.4898	23.4607	23.2142	23.0676	22.586	23.0758	23.2622	23.2163	23.4672	23.0859
O14595	CTDS2_HUMAN	CTDSP2	Carboxy-terminal domain RNA polymerase II polypeptide A small phosphatase 2	-0.318253	0.710573	0.148391	0.876125	0.0574338	-6.03857	21.4779	18.1408	21.9498	NA	17.7695	22.0387	NA	20.1378	21.2913	23.0825	22.6679	21.3719	22.3209	22.6881	22.5706	20.2287
O14617;O14617-5	AP3D1_HUMAN	AP3D1	AP-3 complex subunit delta-1	0.212875	0.108646	0.963987	0.425922	0.37067	-4.83168	23.8171	24.5245	23.9338	24.2321	24.7254	24.4559	24.5041	24.368	23.7594	24.1866	24.2563	24.3956	24.2172	24.1282	24.001	24.4085
O14628-7	ZN195_HUMAN	ZNF195	Isoform 7 of Zinc finger protein 195	0.597699	0.0182008	1.73991	0.35231	0.453075	-3.16424	15.4107	16.8443	NA	15.9691	NA	17.1996	16.9463	17.329	NA	16.8395	16.5933	16.6359	16.5837	16.9135	17.0054	16.8813
O14641	DVL2_HUMAN	DVL2	Segment polarity protein dishevelled homolog DVL-2	-0.185233	0.0739823	1.13087	0.397499	0.400664	-4.51059	24.3926	24.5245	24.3866	24.4105	24.1245	24.3442	24.2906	24.2659	23.9842	24.2058	24.1606	24.1675	23.9049	24.0379	23.814	23.9683
O14646;O14646-2	CHD1_HUMAN	CHD1	Chromodomain-helicase-DNA-binding protein 1	-0.0316976	0.664072	0.177785	0.85674	0.0671511	-6.0761	26.9749	27.129	27.1782	27.2227	27.043	27.1643	27.1109	27.0544	26.9218	26.9815	26.872	26.9804	26.8526	26.9539	26.8399	26.9878
O14647	CHD2_HUMAN	CHD2	Chromodomain-helicase-DNA-binding protein 2	-0.135285	0.0371203	1.43039	0.359876	0.443847	-3.91424	24.9451	25.0056	25.0771	25.1739	24.8449	24.9654	25.0338	24.9571	25.0995	25.0837	25.0308	24.9838	24.8699	24.9608	24.7231	24.9622
O14656	TOR1A_HUMAN	TOR1A	Torsin-1A	7.43e-05	0.999744	0.000111049	0.999888	4.87e-05	-6.1749	22.3781	22.1709	23.7016	23.1482	22.3527	23.2563	22.4307	22.2238	22.564	22.1367	22.9631	21.9893	22.7486	22.9017	22.7079	22.4309
O14662-5;O14662;O14662-2;O14662-4	STX16_HUMAN	STX16	Syntaxin-16	-1.03261	0.0552252	1.25786	0.379152	0.421187	-4.12849	21.6514	21.0434	20.0187	19.6399	17.9158	20.3409	NA	20.0353	20.9365	21.8223	20.8096	21.5033	NA	NA	20.1096	21.0761
O14672	ADA10_HUMAN	ADAM10	Disintegrin and metalloproteinase domain-containing protein 10	0.182169	0.127489	0.894526	0.447716	0.348998	-4.96217	20.9119	21.1616	21.1631	21.4182	21.6037	21.229	21.2449	21.6011	20.9457	21.1784	21.1863	20.6847	21.121	21.1992	21.1429	20.9652
O14686;O14686-3	KMT2D_HUMAN	KMT2D	Histone-lysine N-methyltransferase 2D	0.0895902	0.276783	0.557861	0.596123	0.224664	-5.55623	25.3612	25.7942	25.4928	25.5934	25.7589	25.6459	25.748	25.5975	25.5617	25.7696	25.7985	25.8706	25.7241	25.8774	25.7578	25.8491
O14713	ITBP1_HUMAN	ITGB1BP1	Integrin beta-1-binding protein 1	0.161699	0.340103	0.468389	0.64828	0.188237	-5.6645	21.6985	22.4318	21.6456	22.027	22.4113	NA	21.8236	22.1729	22.4	22.2706	22.598	22.437	22.2554	22.5293	22.6493	22.6099
O14715	RGPD8_HUMAN	RGPD8	RANBP2-like and GRIP domain-containing protein 8	-0.0957921	0.246688	0.607852	0.57538	0.240045	-5.47316	25.1418	24.8658	25.3248	24.986	24.9664	25.1273	24.9061	25.0514	25.3451	25.1504	25.068	24.9004	25.0248	25.1121	24.8581	24.9697
O14727-5	APAF_HUMAN	APAF1	Isoform 5 of Apoptotic protease-activating factor 1	0.134179	0.531893	0.274176	0.784056	0.105653	-5.97026	20.1075	21.322	21.0847	21.5191	21.5922	20.9912	21.4444	21.3837	20.7439	21.4736	21.6293	21.7837	21.4629	21.66	20.7955	21.4073
O14730;O14730-2	RIOK3_HUMAN	RIOK3	Serine/threonine-protein kinase RIO3	0.617286	0.0181515	1.74109	0.35231	0.453075	-3.20389	20.2113	21.8284	NA	21.035	NA	21.9927	21.4233	21.6744	21.0142	21.5694	21.7512	21.6395	21.972	22.0643	21.8697	22.3736
O14733;O14733-3;O14733-4	MP2K7_HUMAN	MAP2K7	Dual specificity mitogen-activated protein kinase kinase 7	0.110447	0.699171	0.155417	0.872347	0.0593107	-6.09667	21.6338	21.6906	22.3299	23.2009	22.3432	23.5599	22.344	22.8311	22.0462	22.022	22.2684	22.07	22.1447	21.7164	21.8729	21.3329
O14734	ACOT8_HUMAN	ACOT8	Acyl-coenzyme A thioesterase 8	0.375221	0.138105	0.859791	0.459397	0.337812	-5.02661	21.0982	22.493	21.2653	22.0049	22.8488	22.3855	22.5423	22.4412	22.3367	22.6646	22.6903	22.9032	22.4819	22.5835	22.1817	22.9931
O14735-3	CDIPT_HUMAN	CDIPT	Isoform 3 of CDP-diacylglycerol--inositol 3-phosphatidyltransferase	0.227578	0.105569	0.976464	0.424455	0.372168	-4.80803	24.0004	24.5156	24.2209	24.2742	24.7308	24.9002	24.7128	24.2886	24.7276	24.49	24.9844	24.6689	24.8612	24.9532	24.7279	24.5281
O14737	PDCD5_HUMAN	PDCD5	Programmed cell death protein 5	-0.0938248	0.466889	0.330786	0.742229	0.129462	-5.89776	25.0643	25.2578	24.9814	25.1671	25.0998	25.1237	25.2961	25.2198	24.7754	25.058	24.7672	24.9573	24.7115	24.5419	24.4805	24.8046
O14744	ANM5_HUMAN	PRMT5	Protein arginine N-methyltransferase 5	0.29333	0.0116717	1.93286	0.346986	0.459688	-2.8779	23.5157	24.221	23.742	23.9497	24.3417	24.3816	24.3002	24.2296	23.7657	24.0449	24.067	24.3229	24.1	24.2366	24.1264	24.2594
O14745	NHRF1_HUMAN	NHERF1	Na(+)/H(+) exchange regulatory cofactor NHE-RF1	-0.340047	0.0191439	1.71797	0.35231	0.453075	-3.32518	21.4733	21.3048	21.5289	21.5601	21.1552	20.4914	21.3442	21.1438	21.2048	21.1142	20.8304	21.1352	20.9075	20.6506	20.8102	20.9284
O14757	CHK1_HUMAN	CHEK1	Serine/threonine-protein kinase Chk1	0.0945653	0.64825	0.188257	0.849381	0.0708975	-6.06589	22.0708	22.0243	21.8682	22.3518	22.4333	22.5637	22.2205	22.7191	21.3936	22.0832	21.6244	22.2687	21.5601	21.5508	21.3644	22.0296
O14773	TPP1_HUMAN	TPP1	Tripeptidyl-peptidase 1	-0.129069	0.735909	0.133176	0.888394	0.0513943	-6.11531	23.8617	24.0455	24.0671	24.5164	24.7082	25.086	24.8642	24.5968	23.7603	24.7261	23.1795	24.6092	23.2948	22.8679	22.3607	23.9546
O14777	NDC80_HUMAN	NDC80	Kinetochore protein NDC80 homolog	-0.156365	0.325349	0.48765	0.637038	0.195835	-5.66877	21.376	21.3467	21.7474	21.113	21.4038	21.4974	21.5536	21.155	20.8752	21.1306	20.9692	21.5286	20.8	20.885	20.7093	20.832
O14787-2	TNPO2_HUMAN	TNPO2	Isoform 2 of Transportin-2	-0.0414092	0.864843	0.0630626	0.943367	0.0253194	-6.15972	21.3371	21.0202	20.6958	21.4044	21.9283	21.633	21.6307	21.0929	20.601	21.1789	20.8977	21.39	20.2523	20.3191	20.7478	20.5897
O14802	RPC1_HUMAN	POLR3A	DNA-directed RNA polymerase III subunit RPC1	0.242779	0.148211	0.82912	0.474002	0.32422	-5.08301	22.8161	23.2471	22.7029	22.9641	23.724	23.7009	23.2239	23.3019	22.5913	23.202	23.0552	23.4667	23.007	22.939	22.6881	23.403
O14818	PSA7_HUMAN	PSMA7	Proteasome subunit alpha type-7	-0.115908	0.204354	0.689618	0.527438	0.277829	-5.33285	25.2806	24.9488	25.2521	25.3709	25.0902	24.8853	25.0744	25.0083	25.0744	24.8741	24.8878	24.8391	24.9147	24.9262	24.8764	24.8249
O14828	SCAM3_HUMAN	SCAMP3	Secretory carrier-associated membrane protein 3	0.168043	0.184357	0.734341	0.508953	0.293323	-5.25405	21.9684	22.5278	21.6527	22.2154	22.2175	22.2534	22.3919	22.4832	21.957	22.4796	21.8327	22.0591	22.1894	22.0467	22.3984	22.0565
O14867	BACH1_HUMAN	BACH1	Transcription regulator protein BACH1	-0.248871	0.0151231	1.82036	0.35231	0.453075	-3.11268	23.2891	23.1741	23.1456	23.1649	22.8228	22.7692	23.0182	22.9723	23.6202	23.4294	23.2016	23.0791	23.2601	23.018	23.2006	23.0518
O14874	BCKD_HUMAN	BCKDK	[3-methyl-2-oxobutanoate dehydrogenase [lipoamide]] kinase, mitochondrial	-0.129434	0.0932589	1.03031	0.411758	0.385358	-4.70526	24.4477	24.4421	24.6017	24.7122	24.3196	24.4657	24.4419	24.2113	24.357	24.5898	24.7532	24.5727	24.497	24.5485	24.4675	24.4896
O14880	MGST3_HUMAN	MGST3	Glutathione S-transferase 3, mitochondrial	0.0797703	0.922314	0.0351213	0.965999	0.0150234	-6.13692	22.4298	22.1078	24.542	24.2906	23.4127	24.9863	23.5582	22.6769	19.6953	21.8793	20.9566	22.1937	20.6613	20.4524	NA	20.6439
O14893;O14893-2	GEMI2_HUMAN	GEMIN2	Gem-associated protein 2	-0.243402	0.00805983	2.09367	0.344159	0.463241	-2.54033	21.5515	21.5681	21.3219	21.3611	21.0443	21.1811	21.2396	21.1349	21.3749	21.5975	21.3315	21.3502	21.4434	21.2289	20.899	21.3384
O14907	TX1B3_HUMAN	TAX1BP3	Tax1-binding protein 3	0.389392	0.0749024	1.1255	0.397885	0.400243	-4.52106	21.9953	23.114	21.5843	22.3284	22.8781	22.6728	22.5572	22.8954	22.7911	22.4824	23.0318	23.0695	23.2068	23.2739	23.089	22.9387
O14908	GIPC1_HUMAN	GIPC1	PDZ domain-containing protein GIPC1	-0.136907	0.191199	0.718515	0.515386	0.287867	-5.28209	25.0417	24.6386	24.9394	24.8493	24.7677	24.6197	24.8538	24.749	25.113	24.5456	24.8391	24.621	24.6735	24.8572	24.683	24.2883
O14925	TIM23_HUMAN	TIMM23	Mitochondrial import inner membrane translocase subunit Tim23	-0.0656653	0.571823	0.242739	0.810509	0.0912423	-6.00749	22.7384	22.7326	22.2399	22.596	22.5165	22.2665	22.6477	22.4171	23.0691	22.632	22.7652	22.6704	23.0127	22.6404	22.6932	22.7243
O14929	HAT1_HUMAN	HAT1	Histone acetyltransferase type B catalytic subunit	-0.258614	0.0384211	1.41543	0.359876	0.443847	-3.9445	23.9721	23.6502	24.0108	23.9685	23.7318	23.4377	23.8203	23.6248	24.0075	23.4614	23.4463	23.603	23.4112	23.1868	23.4125	23.4257
O14936;O14936-3	CSKP_HUMAN	CASK	Peripheral plasma membrane protein CASK	0.081547	0.396946	0.401268	0.690527	0.160819	-5.79931	25.0374	25.3317	25.281	25.4169	25.2551	25.7652	25.3166	25.2632	24.987	25.2986	25.187	25.2867	25.1378	25.2946	25.0933	25.3526
O14939;O14939-4	PLD2_HUMAN	PLD2	Phospholipase D2	0.240652	0.289866	0.537802	0.607455	0.216486	-5.5889	20.2187	21.1469	20.1365	20.5668	21.479	21.0957	21.2308	20.9556	20.5892	21.4709	21.2489	21.7597	20.9553	21.3538	20.6477	21.3448
O14965	AURKA_HUMAN	AURKA	Aurora kinase A	-0.00475099	0.96204	0.016807	0.983494	0.00722847	-6.17372	24.3644	24.3149	24.5763	24.4914	24.4891	24.5311	24.4509	24.6185	24.1824	24.2703	24.1135	24.3975	24.2573	24.1309	23.9946	24.2003
O14966	RAB7L_HUMAN	RAB29	Ras-related protein Rab-7L1	-0.366192	0.209502	0.678812	0.533361	0.272979	-5.35168	23.398	22.4911	23.7052	23.5175	22.9932	23.925	23.1358	23.1761	22.9116	23.2665	22.4606	23.2542	22.4621	22.1834	21.6098	22.5898
O14974	MYPT1_HUMAN	PPP1R12A	Protein phosphatase 1 regulatory subunit 12A	-0.0950245	0.119236	0.923593	0.43904	0.357496	-4.90782	27.1497	27.1439	27.2647	27.2987	27.157	27.0155	27.267	27.2169	27.2993	27.3448	27.1695	27.1688	27.117	27.063	27.1283	27.1144
O14976	GAK_HUMAN	GAK	Cyclin-G-associated kinase	0.210383	0.063828	1.19499	0.385857	0.413574	-4.38483	23.2179	23.6791	23.2712	23.4489	23.9156	23.6775	23.5395	23.7072	23.5549	23.796	23.7872	23.9028	23.8291	23.9341	23.7664	23.9719
O14978	ZN263_HUMAN	ZNF263	Zinc finger protein 263	-0.190761	0.032789	1.48427	0.356433	0.448022	-3.80489	22.4644	22.2314	22.6345	22.3028	22.2233	22.0636	22.3169	22.1373	22.5299	22.2866	22.1507	22.2551	22.2169	21.9221	22.2828	22.1663
O14979	HNRDL_HUMAN	HNRNPDL	Heterogeneous nuclear ribonucleoprotein D-like	-0.149816	0.119443	0.92284	0.43904	0.357496	-4.90923	30.5342	30.7659	31.0265	31.1209	30.6278	30.9092	30.7467	30.6632	30.8074	31.0095	30.9576	30.66	30.7557	30.8713	30.5872	30.5223
O14979-2;O14979-3	HNRDL_HUMAN	HNRNPDL	Isoform 2 of Heterogeneous nuclear ribonucleoprotein D-like	-0.285012	0.341098	0.467121	0.648328	0.188205	-5.70065	28.0539	28.0657	28.0379	27.8642	27.3869	26.7545	28.1588	27.438	29.1836	28.4141	28.6235	27.7471	28.7227	28.6018	28.8064	27.8409
O14980	XPO1_HUMAN	XPO1	Exportin-1	0.0111788	0.936043	0.028704	0.97076	0.0128881	-6.17153	25.9799	26.0157	26.108	26.3258	26.2294	26.5159	26.3485	26.2415	25.6814	26.0729	25.9088	25.9957	25.8401	25.6347	25.6061	25.7612
O14981	BTAF1_HUMAN	BTAF1	TATA-binding protein-associated factor 172	-0.00119517	0.990874	0.00398158	0.995589	0.0019199	-6.17484	25.0837	25.3335	25.3166	25.4081	25.4284	25.4967	25.4064	25.2578	25.0196	25.0993	25.0335	25.2385	24.9072	25.0133	24.9017	25.1117
O15014	ZN609_HUMAN	ZNF609	Zinc finger protein 609	0.0519135	0.575983	0.23959	0.812275	0.0902971	-6.01109	22.881	23.4243	22.9423	23.0717	23.175	23.0867	23.1454	23.0291	22.7605	22.8474	22.9729	22.9466	22.7319	23.0578	23.0267	23.0096
O15015	ZN646_HUMAN	ZNF646	Zinc finger protein 646	0.102733	0.139688	0.854841	0.462721	0.334681	-5.03574	22.5034	22.9606	22.7057	22.8113	22.8245	22.9383	22.9427	22.927	22.8636	22.8014	22.7696	22.7011	22.8576	22.8781	22.7976	22.7726
O15020	SPTN2_HUMAN	SPTBN2	Spectrin beta chain, non-erythrocytic 2	-0.180826	0.00897579	2.04693	0.346986	0.459688	-2.63868	25.56	25.414	25.6845	25.6773	25.37	25.3831	25.4512	25.4757	25.6295	25.5253	25.4322	25.4704	25.3734	25.2969	25.2744	25.3221
O15027;O15027-5	SC16A_HUMAN	SEC16A	Protein transport protein Sec16A	0.153388	0.0753816	1.12273	0.397923	0.400201	-4.52646	23.8382	24.1912	23.9339	24.1269	24.2481	24.175	24.158	24.2238	24.0801	24.325	24.3148	24.2365	24.395	24.4741	24.3349	24.2649
O15031	PLXB2_HUMAN	PLXNB2	Plexin-B2	0.312672	0.108444	0.964794	0.425922	0.37067	-4.66708	NA	19.8353	NA	NA	20.1714	20.2887	NA	20.3939	19.3548	20.0607	19.7712	20.0332	20.3332	19.4322	19.9054	20.3412
O15037	KHNYN_HUMAN	KHNYN	Protein KHNYN	0.37123	0.0261222	1.58299	0.35231	0.453075	-3.56626	20.0194	20.9783	NA	20.6705	21.4863	21.0763	20.8776	21.2312	20.4576	20.9578	20.9882	21.1053	21.1714	21.1382	20.9727	20.9329
O15042;O15042-2	SR140_HUMAN	U2SURP	U2 snRNP-associated SURP motif-containing protein	-0.0560739	0.650239	0.186927	0.850712	0.0702174	-6.0672	27.753	27.6162	27.9976	27.988	27.8261	27.9948	27.8706	27.8586	27.4519	27.7992	27.3812	27.696	27.398	27.4735	27.2974	27.5157
O15047	SET1A_HUMAN	SETD1A	Histone-lysine N-methyltransferase SETD1A	0.0238503	0.736528	0.132811	0.888528	0.0513288	-6.1156	25.3166	25.5925	25.6992	25.6833	25.4452	25.6583	25.6236	25.4236	25.5504	25.4017	25.4722	25.4496	25.4436	25.6234	25.5683	25.5701
O15054;O15054-1	KDM6B_HUMAN	KDM6B	Lysine-specific demethylase 6B	0.265443	0.0297215	1.52693	0.35425	0.450691	-3.71795	20.073	20.4619	20.2242	20.3435	20.8595	20.712	20.6282	20.7517	20.078	20.6806	20.2491	20.8502	20.4371	20.4818	20.6353	20.5784
O15060	ZBT39_HUMAN	ZBTB39	Zinc finger and BTB domain-containing protein 39	0.148475	0.131823	0.880009	0.452747	0.344145	-4.98917	23.6159	24.006	23.5931	23.8391	24.2158	23.9017	23.997	24.0393	23.6081	24.0819	23.9487	24.1498	23.9385	24.054	23.8556	24.0285
O15061	SYNEM_HUMAN	SYNM	Synemin	0.0287329	0.817769	0.0873692	0.921892	0.0353198	-6.14709	24.588	24.7724	24.3915	24.5698	24.7372	24.7308	24.9138	24.8569	24.2742	24.5432	24.3741	24.6704	24.2708	24.15	24.1911	24.5628
O15062	ZBTB5_HUMAN	ZBTB5	Zinc finger and BTB domain-containing protein 5	0.130172	0.544118	0.264307	0.791362	0.101625	-5.9487	NA	19.046	19.5046	19.0104	19.2383	19.5148	19.1913	19.5169	18.0827	18.8826	18.7812	18.8224	18.5781	18.6274	18.401	18.9793
O15067	PUR4_HUMAN	PFAS	Phosphoribosylformylglycinamidine synthase	0.22943	0.175918	0.754689	0.498312	0.302499	-5.21778	24.4361	25.2551	24.4404	24.9143	25.4419	25.0473	25.3	25.0915	24.3741	25.2434	25.1641	25.4103	24.9919	25.1454	24.7693	25.286
O15075;O15075-2	DCLK1_HUMAN	DCLK1	Serine/threonine-protein kinase DCLK1	0.0156164	0.903443	0.0440994	0.959907	0.0177708	-6.16719	21.9401	22.2784	22.5047	22.4172	22.1045	22.1801	22.2488	21.9397	22.1897	22.4369	22.5807	22.4168	22.4951	22.5908	22.8678	22.4625
O15084-1;O15084-4	ANR28_HUMAN	ANKRD28	Isoform 3 of Serine/threonine-protein phosphatase 6 regulatory ankyrin repeat subunit A	0.229467	0.0975892	1.0106	0.415141	0.381804	-4.70697	21.3398	21.6004	20.9998	21.5899	21.917	21.6598	21.91	21.8097	21.7431	22.089	21.7032	21.4921	21.5978	21.7022	NA	21.9974
O15085	ARHGB_HUMAN	ARHGEF11	Rho guanine nucleotide exchange factor 11	0.133303	0.496936	0.3037	0.759519	0.119461	-5.93326	20.22	20.2328	20.2414	20.5023	20.2151	20.9455	20.4765	20.1063	19.1082	19.9966	19.8853	20.136	20.0178	19.7066	19.8712	20.0501
O15091	MRPP3_HUMAN	PRORP	Mitochondrial ribonuclease P catalytic subunit	-0.0839124	0.688688	0.161978	0.869816	0.0605724	-6.09082	21.9584	20.8525	21.9611	21.8366	21.7247	22.0229	21.719	21.8021	21.0167	21.901	21.1047	21.9271	20.979	21.2307	21.1962	21.2123
O15111	IKKA_HUMAN	CHUK	Inhibitor of nuclear factor kappa-B kinase subunit alpha	0.182021	0.442002	0.354576	0.725293	0.139487	-5.86545	21.7154	22.4357	21.4927	22.1892	22.9816	22.663	22.6449	22.4749	21.504	22.6609	22.6742	22.8822	22.1651	22.3092	21.6514	22.1203
O15116	LSM1_HUMAN	LSM1	U6 snRNA-associated Sm-like protein LSm1	0.668776	0.350992	0.454703	0.658223	0.181627	-5.52456	23.0534	21.8733	23.5892	23.6885	NA	23.5596	23.3205	23.4584	20.125	22.1341	20.8787	22.0446	NA	NA	NA	21.0299
O15118	NPC1_HUMAN	NPC1	NPC intracellular cholesterol transporter 1	0.439923	0.22672	0.64451	0.554102	0.25641	-5.41089	20.4312	21.7029	20.8085	20.4628	21.9873	21.1199	21.1362	21.4201	20.5995	21.4296	21.6827	21.7936	21.1911	21.2217	20.7996	23.5541
O15119-2	TBX3_HUMAN	TBX3	Isoform I of T-box transcription factor TBX3	0.0165773	0.901815	0.0448827	0.959854	0.017795	-6.16693	20.5246	20.626	20.7322	20.2197	20.6855	20.0133	20.6795	20.3974	21.097	20.5069	20.5987	20.4642	20.7594	20.8071	20.639	20.9207
O15120	PLCB_HUMAN	AGPAT2	1-acyl-sn-glycerol-3-phosphate acyltransferase beta	-0.259296	0.417175	0.379682	0.704578	0.152071	-5.75505	20.153	20.4416	19.7784	20.8173	20.5968	NA	21.0064	NA	20.9203	20.7467	20.5302	20.784	20.5993	18.6224	20.2401	20.5078
O15126	SCAM1_HUMAN	SCAMP1	Secretory carrier-associated membrane protein 1	0.0704691	0.592959	0.226975	0.821939	0.0851606	-6.02524	19.9956	19.9704	19.6885	19.5863	20.0885	19.7266	19.8312	19.4879	19.0496	20.0054	19.6306	19.9552	19.7968	19.9078	19.7248	19.8817
O15143	ARC1B_HUMAN	ARPC1B	Actin-related protein 2/3 complex subunit 1B	-0.0413797	0.885101	0.0530073	0.952491	0.0211389	-6.16396	26.2153	25.8784	26.6589	26.8408	26.4244	26.8441	26.8306	26.7372	25.4754	26.4535	25.5781	26.1268	25.5242	25.8193	25.0034	25.7129
O15144	ARPC2_HUMAN	ARPC2	Actin-related protein 2/3 complex subunit 2	-0.147169	0.332538	0.478159	0.642397	0.192197	-5.68357	27.8479	27.7566	28.2257	28.1888	27.6454	28.1001	27.8392	28.0398	27.5283	27.8268	27.3924	27.6998	27.3446	27.3935	27.2605	27.6659
O15145	ARPC3_HUMAN	ARPC3	Actin-related protein 2/3 complex subunit 3	0.236481	0.0688602	1.16203	0.390559	0.408314	-4.44962	28.1918	28.7718	28.1529	28.4512	28.7981	28.8272	28.7055	28.7413	28.2551	28.7987	28.8227	28.8871	28.7724	28.8906	28.492	28.9959
O15156	ZBT7B_HUMAN	ZBTB7B	Zinc finger and BTB domain-containing protein 7B	-0.489884	0.223083	0.651533	0.550246	0.259443	-5.39884	23.0425	21.6067	23.5788	23.667	23.6613	21.6542	24.024	22.366	22.8088	23.3716	22.0632	23.4972	22.1586	22.0267	22.2179	21.6081
O15160	RPAC1_HUMAN	POLR1C	DNA-directed RNA polymerases I and III subunit RPAC1	-0.144675	0.0254306	1.59464	0.35231	0.453075	-3.57934	27.9558	27.8815	28.1697	28.1334	27.8663	27.8171	27.9308	27.7836	27.8937	28.0013	28.0243	27.9621	27.9181	27.8332	27.9088	27.8065
O15164	TIF1A_HUMAN	TRIM24	Transcription intermediary factor 1-alpha	0.0572936	0.566254	0.246989	0.807338	0.0929448	-6.0026	26.1248	26.2044	26.2473	26.2348	26.2822	26.4154	26.2909	26.2834	25.7526	26.0162	25.9725	26.1028	25.9795	26.0319	25.8017	26.0287
O15169	AXIN1_HUMAN	AXIN1	Axin-1	0.356487	0.15206	0.817985	0.474657	0.32362	-5.02526	19.9709	21.2832	20.9947	20.8603	20.8128	NA	21.2008	21.3579	20.1109	21.3285	21.5736	21.0518	NA	21.3911	21.5003	21.2565
O15173-2	PGRC2_HUMAN	PGRMC2	Isoform 2 of Membrane-associated progesterone receptor component 2	-1.15267	0.0522371	1.28202	0.376218	0.424561	-4.21234	23.1245	21.5736	21.9617	23.2745	21.035	20.8188	23.0324	20.6154	21.1916	23.1159	22.2569	20.5604	21.6162	21.8887	18.3806	20.4506
O15194;O15194-2	CTDSL_HUMAN	CTDSPL	CTD small phosphatase-like protein	0.500037	0.446991	0.349701	0.729932	0.136717	-5.79708	20.1374	23.405	21.2294	19.9423	22.8239	19.9075	22.6092	22.5614	23.2677	23.0966	NA	NA	22.786	22.4521	22.7047	22.9267
O15198;O15198-2	SMAD9_HUMAN	SMAD9	Mothers against decapentaplegic homolog 9	0.249622	0.236936	0.625369	0.566176	0.247049	-5.44354	25.71	26.3107	25.8961	26.2029	26.862	26.9495	26.5705	26.5211	25.5251	26.3374	25.834	26.3841	25.7339	25.8239	25.7131	26.0233
O15212	PFD6_HUMAN	PFDN6	Prefoldin subunit 6	-1.37667	0.125018	0.903026	0.446376	0.350299	-4.94632	23.8986	24.6486	22.803	22.4926	23.9831	24.7638	21.2734	20.6559	20.4742	24.3844	25.0132	24.2019	25.0524	20.9631	20.0633	20.1481
O15213	WDR46_HUMAN	WDR46	WD repeat-containing protein 46	0.00370085	0.947346	0.0234913	0.976495	0.0103299	-6.17262	27.2886	27.3144	27.3313	27.5176	27.3304	27.2904	27.3845	27.329	27.4018	27.4263	27.3528	27.4262	27.4227	27.4272	27.4981	27.4064
O15226	NKRF_HUMAN	NKRF	NF-kappa-B-repressing factor	-0.0705295	0.338779	0.470084	0.647795	0.188563	-5.69608	27.6201	27.7003	27.7409	27.9093	27.6534	27.6894	27.8065	27.7741	27.5992	27.8534	27.5606	27.7302	27.5578	27.4859	27.4953	27.6875
O15230	LAMA5_HUMAN	LAMA5	Laminin subunit alpha-5	0.21435	0.119386	0.923048	0.43904	0.357496	-4.90884	23.1466	23.2284	23.1445	23.4618	23.8612	23.8425	23.8534	23.8942	23.2702	23.557	23.3693	23.7569	23.3813	23.311	23.1845	23.3215
O15231-3	ZN185_HUMAN	ZNF185	Isoform 3 of Zinc finger protein 185	0.0377769	0.537859	0.269332	0.787187	0.103922	-5.97615	26.3818	26.542	26.4467	26.3902	26.493	26.4014	26.4657	26.3721	26.4305	26.4981	26.5374	26.5706	26.5861	26.6723	26.5276	26.5813
O15231-8	ZN185_HUMAN	ZNF185	Isoform 8 of Zinc finger protein 185	0.176556	0.112842	0.947531	0.429896	0.366636	-4.86278	21.6892	22.2047	21.9955	22.0587	22.0718	22.1022	22.2322	22.1652	22.2019	22.2123	22.3516	22.2853	22.4963	22.4569	22.6295	22.2573
O15234	CASC3_HUMAN	CASC3	Protein CASC3	0.183426	0.134937	0.86987	0.455653	0.341366	-5.00797	22.3934	23.1914	22.6904	22.6995	23.0248	23.3376	22.9345	23.0018	22.6146	23.0042	22.7853	23.2173	22.8368	22.88	22.948	23.1002
O15243	OBRG_HUMAN	LEPROT	Leptin receptor gene-related protein	-0.35895	0.0529063	1.27649	0.376218	0.424561	-4.15098	16.3065	NA	16.595	15.7952	16.2846	15.6462	15.9037	NA	16.8904	16.3452	16.1452	16.1866	16.4396	15.8025	16.0629	15.6119
O15260	SURF4_HUMAN	SURF4	Surfeit locus protein 4	0.064936	0.624156	0.204707	0.838951	0.0762636	-6.04915	26.5218	26.4026	26.2501	26.4661	26.7524	26.6514	26.7886	26.8941	26.1289	26.5699	26.7046	26.4111	26.4407	26.2528	25.9729	26.2217
O15264	MK13_HUMAN	MAPK13	Mitogen-activated protein kinase 13	0.18924	0.638038	0.195154	0.844429	0.0734369	-5.86589	NA	21.8231	NA	20.4649	20.9051	22.3014	20.6068	21.2574	21.8288	NA	22.0228	NA	22.1047	22.3239	22.0229	22.271
O15265-2	ATX7_HUMAN	ATXN7	Isoform b of Ataxin-7	0.629059	0.017842	1.74856	0.35231	0.453075	-3.26182	18.8934	20.555	19.2996	19.4576	20.5656	20.5068	20.4335	20.4796	19.6793	20.5238	20.4052	20.8118	20.7205	20.6316	20.5752	20.7453
O15269	SPTC1_HUMAN	SPTLC1	Serine palmitoyltransferase 1	-0.298275	0.0263819	1.57869	0.35231	0.453075	-3.61205	22.6271	22.1357	22.2634	22.3811	22.2957	21.8303	22.1852	22.4435	22.172	22.208	22.1523	22.2353	22.0017	21.636	21.6677	21.7285
O15270	SPTC2_HUMAN	SPTLC2	Serine palmitoyltransferase 2	-0.208531	0.257036	0.590007	0.583271	0.23413	-5.46842	19.741	19.6381	20.451	19.3753	19.1543	19.9671	19.521	19.59	20.2065	19.1714	19.5709	NA	19.2361	19.6091	19.6507	19.494
O15287	FANCG_HUMAN	FANCG	Fanconi anemia group G protein	-0.0716701	0.644572	0.190729	0.848069	0.0715687	-6.03014	19.3383	18.7012	19.7695	19.0403	NA	18.7781	19.2545	18.7271	19.2818	19.1003	18.8518	19.0225	19.0856	18.9616	19.1615	19.4972
O15294	OGT1_HUMAN	OGT	UDP-N-acetylglucosamine--peptide N-acetylglucosaminyltransferase 110 kDa subunit	0.044429	0.574041	0.241057	0.811672	0.0906197	-6.00941	26.3357	26.474	26.6283	26.7286	26.735	26.7238	26.7377	26.6172	26.4826	26.5978	26.4189	26.5866	26.3675	26.5077	26.4772	26.4415
O15297	PPM1D_HUMAN	PPM1D	Protein phosphatase 1D	0.414433	0.0509596	1.29277	0.375651	0.425215	-4.1909	24.8158	25.991	24.6136	24.8039	25.6782	25.4763	25.6213	25.7814	25.3029	25.8505	25.7487	25.7497	25.9094	25.8807	25.7094	26.135
O15305	PMM2_HUMAN	PMM2	Phosphomannomutase 2	-0.120089	0.229775	0.638698	0.557864	0.253471	-5.42084	24.6502	24.7668	24.8761	24.8798	24.4343	24.5508	24.9042	24.2583	24.8531	24.731	24.6687	24.5266	24.897	24.716	24.7362	24.4946
O15318	RPC7_HUMAN	POLR3G	DNA-directed RNA polymerase III subunit RPC7	-0.62204	0.0373462	1.42775	0.359876	0.443847	-3.88271	20.5453	20.369	20.4058	20.8623	20.7494	20.2811	20.2909	20.4838	20.9312	20.1459	20.5288	20.8328	19.2797	18.5446	NA	20.0596
O15347	HMGB3_HUMAN	HMGB3	High mobility group protein B3	-0.0156921	0.857873	0.0665771	0.940404	0.0266854	-6.1581	27.4958	27.5986	27.1148	27.3765	27.6296	27.2323	27.6776	27.3846	27.5588	27.4705	27.5361	27.4127	27.3326	27.4969	27.4487	27.2359
O15355	PPM1G_HUMAN	PPM1G	Protein phosphatase 1G	-0.0432865	0.777647	0.109218	0.905219	0.0432463	-6.13312	24.8511	24.4765	24.8969	24.9804	24.7366	25.0011	24.7331	24.8896	24.3015	24.5684	24.2851	24.445	24.4549	24.144	24.4594	24.0401
O15357	SHIP2_HUMAN	INPPL1	Phosphatidylinositol 3,4,5-trisphosphate 5-phosphatase 2	0.263806	0.132275	0.878523	0.453588	0.343339	-4.99193	20.5277	20.9918	20.0493	20.7943	21.1509	21.2355	21.0489	21.0557	20.0709	20.8915	20.5873	20.6714	20.4014	20.359	20.6243	20.8191
O15360	FANCA_HUMAN	FANCA	Fanconi anemia group A protein	0.0331584	0.899444	0.046026	0.958453	0.0184292	-6.16654	21.2039	21.0961	21.2652	21.5729	21.6091	22.0038	21.6745	21.6922	20.8884	21.3182	20.86	21.4887	20.9561	21.1984	19.6403	21.1842
O15370	SOX12_HUMAN	SOX12	Transcription factor SOX-12	-0.336868	0.212101	0.673457	0.536468	0.270456	-5.28375	20.4012	20.2872	20.8318	20.6299	19.8808	NA	20.4902	19.1527	19.9144	19.3233	20.0534	19.3352	19.567	19.6715	19.7989	NA
O15371;O15371-3	EIF3D_HUMAN	EIF3D	Eukaryotic translation initiation factor 3 subunit D	-0.242415	0.209237	0.679362	0.53288	0.27337	-5.35072	25.7821	25.4121	25.6724	25.711	25.4364	25.5308	25.5461	25.5595	25.0838	25.278	25.0081	25.0488	24.8583	24.6192	24.455	25.0519
O15379	HDAC3_HUMAN	HDAC3	Histone deacetylase 3	0.29698	0.0529289	1.27631	0.376218	0.424561	-4.22372	24.1346	24.7093	24.3765	24.5638	25.1158	25.0688	24.9249	24.9356	24.0002	24.6316	24.6343	24.6594	24.3759	24.5152	24.3114	24.8378
O15381	NVL_HUMAN	NVL	Nuclear valosin-containing protein-like	-0.0163924	0.761018	0.118605	0.896496	0.0474515	-6.12644	26.6848	26.5797	26.683	26.5388	26.6946	26.6468	26.5925	26.6597	26.7613	26.754	26.7263	26.6726	26.6556	26.6569	26.634	26.7292
O15382	BCAT2_HUMAN	BCAT2	Branched-chain-amino-acid aminotransferase, mitochondrial	0.0950278	0.388255	0.410883	0.681452	0.166565	-5.78528	22.6103	23.2253	23.0777	23.0888	23.3325	23.1103	23.2385	23.0707	23.0754	23.4395	23.1397	23.3073	23.2476	23.1541	23.014	23.5565
O15391	TYY2_HUMAN	YY2	Transcription factor YY2	0.623141	0.00768414	2.1144	0.344159	0.463241	-2.46028	22.6021	24.3722	23.6435	23.9255	24.3141	24.5815	23.958	24.6008	24.0339	23.4994	23.9394	NA	24.1825	24.3316	24.3069	24.4424
O15392	BIRC5_HUMAN	BIRC5	Baculoviral IAP repeat-containing protein 5	-0.226876	0.196016	0.707709	0.518936	0.284886	-5.30114	25.7967	25.5255	26.1266	26.0065	25.5341	25.7933	25.8387	25.4964	25.2427	25.5371	25.1534	25.378	25.0528	25.1237	24.898	25.2147
O15397	IPO8_HUMAN	IPO8	Importin-8	0.522809	0.0339487	1.46918	0.359197	0.444668	-3.83558	22.1987	23.2962	22.2247	22.7702	23.5988	23.974	23.4543	23.6449	22.2281	23.268	23.1483	23.5184	23.0329	23.1518	22.7345	23.244
O15400-2	STX7_HUMAN	STX7	Isoform 2 of Syntaxin-7	0.158618	0.111269	0.953624	0.428593	0.367954	-4.85128	22.1875	22.1544	21.7183	22.1029	22.4378	21.9877	22.2352	22.3141	22.0627	22.2396	21.9518	21.98	22.107	21.9525	22.1657	22.4663
O15409;O15409-4;O15409-9	FOXP2_HUMAN	FOXP2	Forkhead box protein P2	0.368279	0.0637035	1.19584	0.385857	0.413574	-4.38316	22.1047	23.3906	21.9756	22.7879	23.2084	23.1257	22.989	22.8993	22.3732	22.5959	23.314	23.0245	22.8652	23.2566	23.0285	23.1399
O15439;O15439-2	MRP4_HUMAN	ABCC4	ATP-binding cassette sub-family C member 4	0.198454	0.38163	0.418358	0.677083	0.169358	-5.77427	20.9196	21.1328	21.4199	22.0223	21.6959	22.4215	21.7631	21.7867	21.1392	21.0143	21.6399	21.5027	20.831	21.3688	20.7626	21.7488
O15446	RPA34_HUMAN	POLR1G	DNA-directed RNA polymerase I subunit RPA34	-0.593654	0.0473203	1.32495	0.370258	0.431496	-4.12657	22.6823	21.804	23.1564	22.5669	21.6919	21.4164	22.0766	20.936	22.5417	22.1425	20.8557	21.4726	21.4121	21.9116	21.7779	21.2505
O15446-2	RPA34_HUMAN	POLR1G	Isoform 2 of DNA-directed RNA polymerase I subunit RPA34	0.00944963	0.933612	0.0298337	0.970215	0.0131321	-6.17127	27.5684	27.6754	27.5234	27.5146	27.479	27.2937	27.6359	27.5743	27.9454	27.8335	27.8805	27.7103	27.9915	27.9197	28.0443	27.7888
O15460-2	P4HA2_HUMAN	P4HA2	Isoform IIa of Prolyl 4-hydroxylase subunit alpha-2	-0.0110726	0.965641	0.0151841	0.984432	0.00681446	-6.17393	22.9883	22.7824	22.8868	22.9506	22.8719	22.7817	22.9936	23.1249	21.837	22.1421	22.0471	21.9395	21.9515	21.8896	21.6331	22.2387
O15498	YKT6_HUMAN	YKT6	Synaptobrevin homolog YKT6	0.0124414	0.958724	0.0183065	0.981894	0.00793544	-6.1735	22.2305	22.2462	22.6057	22.9504	22.5304	23.1271	22.4395	22.5597	21.7306	21.7726	21.9851	21.9692	21.5879	21.6945	21.4899	22.1608
O15504	NUP42_HUMAN	NUP42	Nucleoporin NUP42	0.119795	0.383448	0.416294	0.678138	0.168682	-5.77732	25.9227	26.5547	25.9191	25.9978	26.4203	26.0752	26.3349	26.2446	26.3389	26.548	26.6159	26.6615	26.5643	26.6591	26.6222	26.5964
O15511	ARPC5_HUMAN	ARPC5	Actin-related protein 2/3 complex subunit 5	0.540202	0.0387533	1.41169	0.359876	0.443847	-3.95206	27.6508	29.0164	27.6549	28.2692	29.0208	28.9949	28.6692	28.7291	28.4138	28.9251	29.1548	29.3322	29.2074	29.3566	29.2899	29.4709
O15514	RPB4_HUMAN	POLR2D	DNA-directed RNA polymerase II subunit RPB4	-0.175633	0.205141	0.687947	0.52875	0.27675	-5.33576	27.2441	27.0636	26.743	27.0267	26.9971	26.4246	26.8667	27.0303	27.6458	27.3859	27.1997	26.9848	27.1664	26.9213	27.226	27.2563
O15522	NKX28_HUMAN	NKX2-8	Homeobox protein Nkx-2.8	-0.0951357	0.381931	0.418016	0.677083	0.169358	-5.77478	20.7972	21.2185	20.7152	20.902	21.0456	20.4985	20.9937	21.1217	20.849	21.0188	21.1588	21.2015	20.8711	20.7231	20.7438	21.1024
O15525	MAFG_HUMAN	MAFG	Transcription factor MafG	0.45492	0.126186	0.898987	0.446949	0.349742	-4.95385	24.8523	25.9558	24.7605	24.9081	26.0331	25.4589	25.611	25.3162	25.7717	25.8688	26.3754	26.2992	26.3532	26.7651	26.4217	26.472
O15533-2;O15533-3;O15533	TPSN_HUMAN	TAPBP	Tapasin	0.46393	0.0395867	1.40245	0.360813	0.442717	-3.89785	20.922	21.8446	20.8216	NA	22.0457	21.341	NA	21.7955	21.0697	21.3524	22.1511	21.6921	22.2317	21.9147	21.8776	21.8947
O15541	R113A_HUMAN	RNF113A	E3 ubiquitin-protein ligase RNF113A	-0.0681284	0.689048	0.16175	0.869869	0.0605464	-6.09102	22.4221	23.1585	23.3449	22.3697	22.9331	22.4027	22.822	23.0299	23.5394	22.7836	22.7065	22.5128	22.9173	22.5854	22.6599	22.9419
O43143	DHX15_HUMAN	DHX15	ATP-dependent RNA helicase DHX15	0.0275082	0.713407	0.146663	0.876805	0.0570971	-6.10423	29.8409	29.9805	30.1944	30.2839	30.0362	30.3341	30.0905	30.1363	30.0043	30.0925	30.0086	30.0013	29.9821	29.9938	30.0061	30.0473
O43148-2	MCES_HUMAN	RNMT	Isoform 2 of mRNA cap guanine-N7 methyltransferase	-0.166147	0.166153	0.779492	0.488828	0.310844	-5.17322	25.5026	25.2724	25.7583	25.8519	25.3216	25.574	25.5005	25.5188	25.2236	25.5264	25.1837	25.38	25.1113	25.1404	25.0662	25.1371
O43156	TTI1_HUMAN	TTI1	TELO2-interacting protein 1 homolog	0.946948	0.018556	1.73152	0.35231	0.453075	-3.1326	19.6156	19.1585	19.2683	19.7944	20.5479	20.5885	21.2161	20.9612	NA	19.8488	18.8704	19.9125	NA	NA	NA	18.8986
O43159	RRP8_HUMAN	RRP8	Ribosomal RNA-processing protein 8	0.122391	0.0958885	1.01823	0.412693	0.384373	-4.7284	26.9277	27.0971	27.0001	26.8939	27.1639	27.1954	27.2224	27.13	26.8705	27.2236	27.1381	27.2846	27.1277	27.2037	27.1234	27.2484
O43164;O43164-2	PJA2_HUMAN	PJA2	E3 ubiquitin-protein ligase Praja-2	0.089505	0.704419	0.152169	0.87312	0.058926	-6.09951	23.4118	22.7883	21.5345	22.1361	22.5277	22.4399	22.4286	22.3766	21.467	22.4103	22.6316	22.8988	22.6275	22.5427	22.2397	22.8116
O43166-2	SI1L1_HUMAN	SIPA1L1	Isoform 2 of Signal-induced proliferation-associated 1-like protein 1	0.0756726	0.388674	0.410414	0.681672	0.166424	-5.78596	22.9331	23.2636	22.9017	23.1404	23.3118	23.3102	23.2681	23.2248	23.0863	23.3811	23.2602	23.4326	23.1989	23.319	23.0156	23.3558
O43167	ZBT24_HUMAN	ZBTB24	Zinc finger and BTB domain-containing protein 24	0.220273	0.411728	0.38539	0.700198	0.154779	-5.68047	19.7241	20.8387	NA	20.1588	19.9831	NA	20.3431	NA	19.959	21.1669	20.4053	NA	20.4764	20.9627	20.6997	21.1095
O43169	CYB5B_HUMAN	CYB5B	Cytochrome b5 type B	-0.0930885	0.573907	0.241159	0.811647	0.090633	-6.0093	20.1488	20.2326	20.1146	19.9727	20.3635	19.7611	20.4184	20.0413	19.3671	20.0823	19.7609	20.3153	19.4829	19.4816	19.6827	20.0181
O43172	PRP4_HUMAN	PRPF4	U4/U6 small nuclear ribonucleoprotein Prp4	-0.037175	0.750048	0.124911	0.892829	0.0492316	-6.12173	27.1784	27.1107	27.2242	27.4217	27.2815	27.4416	27.3858	27.4099	26.9289	27.2602	26.9757	27.1666	26.8349	26.8727	26.8124	26.9301
O43175	SERA_HUMAN	PHGDH	D-3-phosphoglycerate dehydrogenase	0.162782	0.0458474	1.33869	0.369441	0.432455	-4.09905	25.2874	25.5415	25.1531	25.3322	25.6999	25.6869	25.622	25.6267	25.4373	25.6347	25.5641	25.5943	25.5737	25.6253	25.506	25.5063
O43181	NDUS4_HUMAN	NDUFS4	NADH dehydrogenase [ubiquinone] iron-sulfur protein 4, mitochondrial	-0.098532	0.633141	0.198499	0.843381	0.0739761	-6.05556	22.8855	23.5179	22.4921	23.0901	22.7723	23.019	23.0901	22.9725	22.5744	22.299	22.3205	22.3341	22.2193	22.3094	22.0916	22.2509
O43189	PHF1_HUMAN	PHF1	PHD finger protein 1	-0.0441001	0.646687	0.189306	0.849118	0.0710321	-6.06484	23.1784	22.847	23.2579	23.1747	22.978	23.1279	23.0143	23.0259	22.7092	22.9628	22.8653	22.7849	22.9313	22.7526	22.9273	22.67
O43236-7	SEPT4_HUMAN	SEPTIN4	Isoform 7 of Septin-4	0.741511	0.022126	1.6551	0.35231	0.453075	-3.28987	20.8943	NA	20.4928	20.9736	21.9614	20.9599	21.7325	NA	21.267	NA	22.1011	NA	22.1219	22.341	21.8233	22.2712
O43237	DC1L2_HUMAN	DYNC1LI2	Cytoplasmic dynein 1 light intermediate chain 2	0.0652234	0.578181	0.237936	0.813375	0.0897091	-6.01297	22.2354	22.0991	22.4473	22.5143	22.0666	22.1403	22.3456	22.1298	21.7499	22.1462	22.1003	21.8984	22.2441	22.2213	22.61	21.9549
O43242	PSMD3_HUMAN	PSMD3	26S proteasome non-ATPase regulatory subunit 3	0.0174777	0.858424	0.066298	0.940635	0.0265787	-6.15823	24.7243	24.5904	25.2187	25.0673	24.789	25.1798	24.8751	24.8336	24.7401	24.6468	24.7341	24.815	24.7418	24.7607	24.7678	24.7287
O43252	PAPS1_HUMAN	PAPSS1	Bifunctional 3'-phosphoadenosine 5'-phosphosulfate synthase 1	0.462219	0.0421002	1.37572	0.36707	0.435251	-4.02463	22.9436	23.3787	22.0383	22.5967	23.8975	23.2338	23.2166	23.8019	23.3533	23.5894	23.5091	23.4383	23.6635	23.4101	23.3326	23.9893
O43257	ZNHI1_HUMAN	ZNHIT1	Zinc finger HIT domain-containing protein 1	-0.451213	0.000587264	3.23117	0.151558	0.819422	-0.119287	22.2862	21.7801	22.3261	22.0743	21.6165	21.3302	21.8055	21.6455	22.0542	22.0322	21.6803	21.9857	21.8143	21.5078	21.6002	21.2894
O43264	ZW10_HUMAN	ZW10	Centromere/kinetochore protein zw10 homolog	-0.0447221	0.818592	0.0869323	0.922242	0.0351552	-6.14734	22.4002	22.8225	21.9915	22.3555	22.8633	22.4471	22.9574	23.0325	22.1902	22.951	22.7588	22.8678	22.0456	22.0512	21.9258	22.6569
O43290	SNUT1_HUMAN	SART1	U4/U6.U5 tri-snRNP-associated protein 1	-0.121169	0.111127	0.95418	0.428282	0.36827	-4.85023	27.7213	27.5257	27.9175	27.7519	27.5564	27.4245	27.7228	27.6573	27.6456	27.7418	27.5641	27.5961	27.5963	27.6563	27.398	27.4831
O43293	DAPK3_HUMAN	DAPK3	Death-associated protein kinase 3	-0.292596	0.123451	0.908507	0.444228	0.352394	-4.93608	24.6225	24.2937	24.8345	24.8944	24.144	24.4842	24.4951	24.5991	24.5245	24.3817	23.9283	24.0194	23.8211	23.6612	24.3512	23.6024
O43298	ZBT43_HUMAN	ZBTB43	Zinc finger and BTB domain-containing protein 43	0.202196	0.107303	0.96939	0.425922	0.37067	-4.82145	23.3348	24.035	23.4427	23.5813	23.9514	23.7974	23.8742	23.9203	23.9247	23.9565	23.9885	24.1403	24.1605	24.1484	23.9769	24.1923
O43301	HS12A_HUMAN	HSPA12A	Heat shock 70 kDa protein 12A	0.170662	0.414835	0.382124	0.70296	0.153069	-5.82684	21.6938	22.126	21.0774	21.4655	22.133	22.2188	21.9713	21.9652	21.8862	22.5277	22.4038	22.7962	22.2619	22.1605	22.0795	22.5517
O43303;O43303-2	CP110_HUMAN	CCP110	Centriolar coiled-coil protein of 110 kDa	-0.0117938	0.955354	0.0198358	0.979797	0.00886368	-6.17326	20.5313	21.2454	21.667	21.5795	20.897	21.61	21.0628	20.7496	21.7524	21.5884	21.8172	21.4234	21.8071	21.6684	21.83	21.8854
O43309;O43309-2	ZSC12_HUMAN	ZSCAN12	Zinc finger and SCAN domain-containing protein 12	0.178743	0.377118	0.423523	0.674851	0.170792	-5.73259	18.2679	18.3996	18.3041	18.5402	18.9508	18.8627	18.9568	19.2095	18.6157	18.3005	18.4439	18.3489	18.4649	17.9151	NA	17.7096
O43324	MCA3_HUMAN	EEF1E1	Eukaryotic translation elongation factor 1 epsilon-1	-0.0949815	0.57546	0.239985	0.812219	0.0903271	-6.01064	26.1827	25.9207	26.1952	26.4695	26.0936	26.1314	26.3003	25.9942	25.9401	25.6684	25.6909	25.5852	25.2555	25.6235	26.0794	25.415
O43347	MSI1H_HUMAN	MSI1	RNA-binding protein Musashi homolog 1	-0.00814915	0.923486	0.0345696	0.966473	0.0148101	-6.17007	24.4261	24.6808	24.4277	24.5215	24.5264	24.6142	24.6216	24.6968	24.408	24.8678	24.5314	24.8388	24.5106	24.6296	24.3586	24.6789
O43390	HNRPR_HUMAN	HNRNPR	Heterogeneous nuclear ribonucleoprotein R	-0.224488	0.0401797	1.39599	0.361254	0.442187	-3.98376	32.1896	31.7384	32.3927	32.275	31.7845	31.8113	31.9576	31.7997	31.9056	31.8749	31.7833	31.7821	31.731	31.8024	31.6225	31.6366
O43390-2	HNRPR_HUMAN	HNRNPR	Isoform 2 of Heterogeneous nuclear ribonucleoprotein R	-0.7223	0.27152	0.566198	0.592346	0.227424	-5.54253	25.4547	23.4335	26.5179	25.7681	24.5124	25.7673	25.1304	25.1624	23.4699	24.4811	22.9516	24.4029	22.7685	22.531	21.9482	22.8811
O43395	PRPF3_HUMAN	PRPF3	U4/U6 small nuclear ribonucleoprotein Prp3	0.0206345	0.74772	0.126261	0.892448	0.0494171	-6.1207	27.1657	27.1643	27.2259	27.1104	27.1226	27.1822	27.185	27.101	27.311	27.2799	27.3322	27.2038	27.3642	27.3177	27.4025	27.2831
O43396	TXNL1_HUMAN	TXNL1	Thioredoxin-like protein 1	0.225715	0.123211	0.90935	0.444228	0.352394	-4.9345	23.542	24.1155	23.5073	23.9498	24.3062	24.481	24.1353	24.2043	23.5159	23.818	23.8706	24.0219	23.7471	23.848	23.507	23.9178
O43399-3	TPD54_HUMAN	TPD52L2	Isoform 3 of Tumor protein D54	0.146625	0.616172	0.210298	0.835472	0.0780683	-5.89149	20.3933	20.9258	20.1553	NA	NA	20.7952	NA	21.18	19.7009	20.0148	19.9108	19.8305	19.7685	19.8194	19.8353	NA
O43399-7	TPD54_HUMAN	TPD52L2	Isoform 7 of Tumor protein D54	0.1403	0.0781779	1.10692	0.400635	0.397251	-4.55726	23.6468	23.8969	23.3152	23.6009	23.7422	23.7777	23.7872	23.7289	23.7623	23.6978	23.779	23.6415	23.8447	23.9379	23.8346	23.8096
O43402	EMC8_HUMAN	EMC8	ER membrane protein complex subunit 8	1.1364	0.478253	0.320342	0.75016	0.124846	-5.87793	20.6206	19.1999	16.718	16.631	16.2108	18.5837	15.1173	23.8097	19.0785	16.2517	14.3648	NA	22.9496	23.0722	14.9444	14.8203
O43414-3	ERI3_HUMAN	ERI3	Isoform 3 of ERI1 exoribonuclease 3	-0.205809	0.561246	0.250847	0.804187	0.0946432	-5.99811	23.6021	23.0579	23.5562	23.8528	23.7302	23.8273	23.1872	23.7498	22.2175	23.0835	22.4205	23.0619	22.3143	21.8957	21.5811	22.9202
O43422	P52K_HUMAN	THAP12	52 kDa repressor of the inhibitor of the protein kinase	0.29064	0.0770583	1.11318	0.399514	0.398468	-4.54507	21.8566	21.8415	21.6393	21.4824	22.4082	22.1122	21.79	22.0828	20.9981	21.7602	21.5545	21.6703	21.6737	21.3957	21.5009	22.1642
O43426	SYNJ1_HUMAN	SYNJ1	Synaptojanin-1	0.249648	0.0724147	1.14017	0.397499	0.400664	-4.49242	22.8051	23.2265	23.1769	23.5788	23.5365	23.6204	23.4271	23.4367	22.7238	23.4413	23.4007	23.6521	23.6003	23.7331	23.2483	23.4001
O43427;O43427-2	FIBP_HUMAN	FIBP	Acidic fibroblast growth factor intracellular-binding protein	-0.406236	0.177625	0.750497	0.500165	0.300886	-5.15635	21.6712	21.3532	22.1951	22.0849	21.5678	21.7609	21.7331	21.7714	21.182	21.4474	NA	21.4068	19.9134	20.5899	NA	21.1604
O43447	PPIH_HUMAN	PPIH	Peptidyl-prolyl cis-trans isomerase H	-0.0565959	0.584465	0.233242	0.816306	0.0881469	-6.01826	26.8332	26.4494	27.1306	26.7871	26.8298	26.8185	26.6514	26.7472	26.4669	26.666	26.6382	26.5221	26.4298	26.6068	26.4357	26.5217
O43463-2	SUV91_HUMAN	SUV39H1	Isoform 2 of Histone-lysine N-methyltransferase SUV39H1	-0.0424301	0.577564	0.2384	0.813188	0.089809	-6.01244	25.7724	25.9721	26.0737	26.0178	25.7777	25.9502	25.8599	25.9617	26.1259	26.0527	26.2114	25.9176	26.1612	25.9554	26.1141	26.024
O43464-2	HTRA2_HUMAN	HTRA2	Isoform 2 of Serine protease HTRA2, mitochondrial	0.398429	0.0316413	1.49975	0.355933	0.448631	-3.77339	22.3576	22.8671	21.8739	22.4296	23.0675	22.6229	23.0203	22.7019	22.6017	22.8685	23.1137	23.076	23.315	23.291	23.0238	23.3331
O43464-3	HTRA2_HUMAN	HTRA2	Isoform 3 of Serine protease HTRA2, mitochondrial	0.193962	0.318981	0.496236	0.633154	0.19849	-5.65529	21.7199	22.833	21.8219	22.1703	22.5855	22.4238	22.5246	22.2338	22.585	22.7273	22.7603	23.0783	22.8597	22.9745	22.8471	22.7987
O43474;O43474-1	KLF4_HUMAN	KLF4	Krueppel-like factor 4	0.0963375	0.59298	0.22696	0.821939	0.0851606	-6.02525	22.3413	22.9664	22.2963	22.4969	22.8248	22.5918	22.7399	22.8052	23.3106	23.2583	23.1829	23.276	23.1385	23.2337	23.2128	23.3527
O43482	MS18B_HUMAN	OIP5	Protein Mis18-beta	-0.073955	0.425806	0.370789	0.710026	0.148725	-5.84288	22.8866	23.066	22.7085	22.7706	22.8521	22.5945	22.9381	22.8303	23.2838	23.09	23.03	22.9869	23.0971	23.0189	23.0055	22.8943
O43491	E41L2_HUMAN	EPB41L2	Band 4.1-like protein 2	-0.111942	0.554138	0.256382	0.799096	0.0974008	-5.99162	22.154	22.6946	21.8035	22.1436	22.1014	21.6484	22.4776	22.1479	22.7652	22.8018	22.8976	22.5729	22.8536	22.6368	22.4853	22.5866
O43504	LTOR5_HUMAN	LAMTOR5	Ragulator complex protein LAMTOR5	-0.292983	0.0713113	1.14684	0.395934	0.402377	-4.47937	24.373	24.4901	24.2824	24.3437	24.351	23.5054	23.9685	24.6199	24.9703	24.7742	24.5688	24.1827	24.4614	24.0268	24.3081	24.4003
O43505	B4GA1_HUMAN	B4GAT1	Beta-1,4-glucuronyltransferase 1	-0.278094	0.677596	0.169029	0.863861	0.0635562	-6.05113	21.6266	19.8489	19.9218	19.0737	19.5067	NA	22.0357	17.974	21.8667	19.6627	19.8341	22.6415	19.6997	21.7549	21.2754	19.7234
O43513	MED7_HUMAN	MED7	Mediator of RNA polymerase II transcription subunit 7	-0.208102	0.165934	0.780065	0.488828	0.310844	-5.0943	20.9075	20.0262	20.2852	20.5079	20.5056	19.8546	20.4558	20.4713	20.4244	20.4874	20.2823	20.4933	20.0273	NA	NA	19.9974
O43524	FOXO3_HUMAN	FOXO3	Forkhead box protein O3	-0.219018	0.200382	0.698142	0.523079	0.281433	-5.31793	21.8082	21.7149	21.8702	21.9592	21.5579	21.8024	21.8544	21.7898	21.3484	21.4147	21.2621	21.4995	21.1249	21.1251	21.0347	20.836
O43542	XRCC3_HUMAN	XRCC3	DNA repair protein XRCC3	0.624232	0.0072835	2.13766	0.344159	0.463241	-2.44765	18.8253	19.6416	19.7021	19.2775	19.9606	19.8753	19.8162	19.8878	20.4045	19.4674	19.7757	19.7561	20.7926	20.5588	20.7064	20.2467
O43572	AKA10_HUMAN	AKAP10	A-kinase anchor protein 10, mitochondrial	0.345102	0.363389	0.439628	0.66517	0.177067	-5.58724	23.2416	23.0236	23.5699	23.038	23.0333	24.1893	23.0766	22.8738	21.2509	23.0766	NA	23.3773	NA	NA	NA	23.2511
O43583	DENR_HUMAN	DENR	Density-regulated protein	-0.505672	0.0128538	1.89097	0.346986	0.459688	-2.96548	27.0525	26.1574	26.8268	26.4743	26.0307	25.3942	26.1057	26.0882	26.6893	26.106	26.0044	25.646	25.8944	25.5801	25.9565	25.8615
O43592	XPOT_HUMAN	XPOT	Exportin-T	0.196692	0.109045	0.962393	0.425922	0.37067	-4.8347	23.8135	24.3657	23.8797	24.1968	24.7212	24.4308	24.5197	24.3393	24.074	24.5046	24.3762	24.5831	24.3176	24.3877	24.1649	24.4859
O43615	TIM44_HUMAN	TIMM44	Mitochondrial import inner membrane translocase subunit TIM44	-0.0248067	0.853907	0.0685895	0.93923	0.0272279	-6.15714	23.747	24.1204	23.8861	24.1234	24.3389	24.422	24.1128	24.2169	23.9144	24.0623	23.9307	24.2901	23.8023	23.7261	23.4402	23.8169
O43617	TPPC3_HUMAN	TRAPPC3	Trafficking protein particle complex subunit 3	-0.156585	0.166863	0.777641	0.489212	0.310503	-5.17656	23.6056	23.3131	23.4518	23.6258	23.2833	23.4283	23.4754	23.3136	23.2084	23.4227	23.1151	23.2735	22.8743	23.3337	23.2189	22.8355
O43639	NCK2_HUMAN	NCK2	Cytoplasmic protein NCK2	0.219727	0.158041	0.80123	0.479496	0.319215	-5.13387	21.8603	22.6061	21.5456	21.9296	22.5981	22.3645	22.4086	22.458	21.8953	22.4603	22.2711	22.4939	22.4948	22.3389	21.8966	22.2605
O43657	TSN6_HUMAN	TSPAN6	Tetraspanin-6	0.166415	0.212108	0.673443	0.536468	0.270456	-5.32606	20.2747	20.0203	20.1941	19.8594	20.9061	NA	20.4223	20.0949	20.1434	20.4665	20.0985	20.12	20.0671	20.3542	19.9873	20.3628
O43660;O43660-2	PLRG1_HUMAN	PLRG1	Pleiotropic regulator 1	0.110673	0.153864	0.812862	0.47691	0.321563	-5.11271	27.3761	27.6496	27.418	27.641	27.8186	27.7385	27.8487	27.8083	27.5527	27.7713	27.5942	27.6816	27.645	27.571	27.6047	27.5351
O43663	PRC1_HUMAN	PRC1	Protein regulator of cytokinesis 1	-0.152599	0.283119	0.548031	0.601638	0.220665	-5.57229	26.906	26.5015	27.3231	27.2555	26.5952	26.9246	26.7407	26.6708	26.4482	26.6388	26.4593	26.5525	26.439	26.4086	26.609	26.4763
O43663-2	PRC1_HUMAN	PRC1	Isoform 2 of Protein regulator of cytokinesis 1	0.0360236	0.849291	0.0709435	0.93747	0.0280425	-6.15598	21.9278	22.7152	22.2376	22.7742	22.6515	21.651	22.6641	23.0835	22.5033	22.5371	22.6718	22.6721	22.6488	22.8994	22.7155	22.0136
O43665-1	RGS10_HUMAN	RGS10	Isoform 1 of Regulator of G-protein signaling 10	-0.117014	0.42899	0.367553	0.712026	0.147504	-5.84742	22.5447	21.5203	22.408	22.2845	21.7017	22.0155	21.9106	21.6818	21.8212	21.726	21.6977	21.7033	21.7729	22.1252	21.8356	21.7265
O43670;O43670-2;O43670-4	ZN207_HUMAN	ZNF207	BUB3-interacting and GLEBS motif-containing protein ZNF207	-0.32814	0.0467718	1.33002	0.370258	0.431496	-4.11643	27.4564	26.6712	27.7206	27.5197	26.5991	26.6624	26.9606	26.7384	27.1981	26.9673	26.6352	26.8233	26.7083	26.8229	26.7571	27.1179
O43674	NDUB5_HUMAN	NDUFB5	NADH dehydrogenase [ubiquinone] 1 beta subcomplex subunit 5, mitochondrial	-0.489741	0.223413	0.650891	0.550577	0.259182	-5.36508	22.139	22.1668	22.5275	22.6203	21.6358	21.6673	22.1784	22.1016	NA	21.3754	20.74	20.6351	20.5434	21.0346	19.9366	20.9319
O43676	NDUB3_HUMAN	NDUFB3	NADH dehydrogenase [ubiquinone] 1 beta subcomplex subunit 3	-0.201597	0.388978	0.410075	0.681867	0.1663	-5.78646	22.9754	22.9544	22.7977	22.6974	22.4168	21.7293	22.796	22.454	22.2297	22.0062	21.7607	21.6822	22.0683	22.5245	21.905	21.597
O43678	NDUA2_HUMAN	NDUFA2	NADH dehydrogenase [ubiquinone] 1 alpha subcomplex subunit 2	0.0457467	0.821939	0.0851602	0.923941	0.034356	-6.14837	22.7318	23.6943	22.7948	23.1586	23.172	23.1144	23.2225	23.2856	22.2498	22.5592	22.393	22.8846	22.3811	22.5906	22.427	22.6388
O43681	GET3_HUMAN	GET3	ATPase GET3	0.0923039	0.740466	0.130495	0.889694	0.0507593	-6.11742	22.8122	23.5662	22.7116	23.3608	24.1647	23.8812	23.78	23.6822	22.6804	23.495	23.1018	23.8171	22.7747	22.4942	22.2622	23.2442
O43684;O43684-2	BUB3_HUMAN	BUB3	Mitotic checkpoint protein BUB3	-0.0399422	0.578514	0.237686	0.813375	0.0897091	-6.01325	27.7289	27.86	27.9882	28.081	27.7427	27.803	28.0945	27.7506	27.8225	27.789	27.8638	27.8045	27.851	27.8665	27.8134	27.6967
O43709;O43709-3	BUD23_HUMAN	BUD23	Probable 18S rRNA (guanine-N(7))-methyltransferase	0.216405	0.196797	0.705981	0.519895	0.284084	-5.30417	22.9467	23.3066	22.714	22.7302	23.197	22.7552	23.3383	23.3093	23.3733	23.294	23.5409	23.554	23.7208	23.7367	23.5134	23.6201
O43719	HTSF1_HUMAN	HTATSF1	HIV Tat-specific factor 1	-0.206187	0.213496	0.670611	0.53825	0.269016	-5.36591	23.5467	23.4229	23.6035	23.6849	23.4864	23.2903	23.4962	23.5133	23.1753	23.3598	22.7259	23.197	22.7475	22.7086	22.8438	22.9803
O43739;O43739-2	CYH3_HUMAN	CYTH3	Cytohesin-3	-0.169447	0.47845	0.320164	0.75016	0.124846	-5.91185	18.892	19.9645	20.3719	20.1787	20.1018	20.117	20.3297	20.1051	19.9058	20.0739	19.6855	20.0488	19.3584	19.2208	18.823	19.7096
O43741	AAKB2_HUMAN	PRKAB2	5'-AMP-activated protein kinase subunit beta-2	-0.48392	0.633317	0.198379	0.843455	0.0739383	-5.9912	19.2516	18.2861	20.4552	19.0507	19.3135	23.069	19.5589	19.2531	17.2046	18.642	NA	19.5506	15.602	16.122	16.1348	NA
O43747	AP1G1_HUMAN	AP1G1	AP-1 complex subunit gamma-1	0.271691	0.229046	0.640077	0.556566	0.254483	-5.41848	23.4286	24.083	24.084	24.3448	24.5398	24.8979	24.4653	24.2785	22.9617	24.0719	23.9296	24.1571	23.8417	23.8272	23.5447	23.8391
O43760;O43760-2	SNG2_HUMAN	SYNGR2	Synaptogyrin-2	0.368674	0.188997	0.723546	0.513023	0.289864	-5.23807	NA	22.3015	20.659	21.8997	22.7393	22.6389	22.6624	21.6927	22.1721	22.5309	22.5358	22.8501	22.6516	22.3973	22.4464	22.8055
O43768-3	ENSA_HUMAN	ENSA	Isoform 3 of Alpha-endosulfine	0.268441	0.152111	0.817839	0.474657	0.32362	-5.10363	25.3224	26.3226	24.6805	25.7393	25.8874	25.8335	26.1731	26.1184	25.6574	25.9922	25.8262	26.019	25.8913	25.7074	26.0642	26.032
O43776	SYNC_HUMAN	NARS1	Asparagine--tRNA ligase, cytoplasmic	-0.138636	0.242518	0.615256	0.571059	0.243319	-5.46067	26.8486	26.7559	26.9129	26.9254	26.7995	26.8745	26.9048	26.642	26.6266	26.6843	26.397	26.7008	26.4183	26.2703	26.1991	26.6337
O43791	SPOP_HUMAN	SPOP	Speckle-type POZ protein	-0.0825328	0.475915	0.322471	0.747729	0.126256	-5.9088	26.1146	25.673	26.3347	26.3488	25.9088	26.1357	25.9515	26.1082	25.9233	25.8675	25.7714	25.7219	25.8129	25.7867	25.7293	25.6618
O43795	MYO1B_HUMAN	MYO1B	Unconventional myosin-Ib	-0.0778287	0.493864	0.306393	0.757816	0.120436	-5.92979	26.9013	26.8051	27.2023	27.2672	27.0838	27.1608	27.118	27.0238	26.7325	27.0296	26.8053	26.9752	26.7856	26.5894	26.5338	26.8006
O43805	SSNA1_HUMAN	SSNA1	Microtubule nucleation factor SSNA1	0.375411	0.0851362	1.06989	0.406733	0.390691	-4.62905	22.2196	23.2794	21.576	22.7085	23.2921	22.8701	23.0454	23.1157	22.8195	23.1349	23.0924	23.1951	23.31	23.2714	22.935	23.1889
O43809	CPSF5_HUMAN	NUDT21	Cleavage and polyadenylation specificity factor subunit 5	0.137797	0.286878	0.542303	0.604354	0.218709	-5.5816	28.3559	28.8072	28.5113	28.836	28.9194	28.9852	28.831	28.8419	28.0995	28.6288	28.4108	28.6625	28.4154	28.6121	28.2634	28.546
O43813	LANC1_HUMAN	LANCL1	Glutathione S-transferase LANCL1	0.101378	0.263611	0.579037	0.587074	0.231307	-5.52132	23.007	23.1368	22.9853	23.1104	23.395	23.4393	23.2177	23.425	23.062	23.172	23.0393	23.0737	22.9904	22.9718	22.9133	23.0449
O43815	STRN_HUMAN	STRN	Striatin	0.0389325	0.532705	0.273513	0.784755	0.105266	-5.97107	24.2167	24.3169	24.2106	24.3332	24.3337	24.2201	24.3975	24.4027	24.4427	24.4396	24.4099	24.4014	24.5118	24.3395	24.4433	24.4338
O43818	U3IP2_HUMAN	RRP9	U3 small nucleolar RNA-interacting protein 2	-0.2738	0.0670825	1.17339	0.390559	0.408314	-4.42732	27.9043	27.5711	28.206	28.1539	27.7299	27.7285	27.7592	27.9002	27.7404	27.8154	27.4108	27.5624	27.2764	27.2396	27.1601	27.38
O43819	SCO2_HUMAN	SCO2	Protein SCO2 homolog, mitochondrial	-0.0816947	0.323365	0.490307	0.636572	0.196152	-5.66461	23.077	22.9509	22.9584	22.9262	23.1417	23.082	22.9571	22.8142	23.0798	23.2155	22.8783	22.8172	22.9034	22.7004	22.934	22.7171
O43823	AKAP8_HUMAN	AKAP8	A-kinase anchor protein 8	-0.165115	0.227124	0.643737	0.554102	0.25641	-5.41222	26.2135	25.578	26.3253	26.1777	25.9616	26.0353	25.8503	26.0184	26.1556	25.8473	25.5613	25.6656	25.5808	25.5457	25.6085	25.6028
O43824	GTPB6_HUMAN	GTPBP6	Putative GTP-binding protein 6	-0.0995806	0.46173	0.335612	0.73826	0.131791	-5.89128	22.3789	22.4723	22.5333	22.5199	22.5579	22.7514	22.7322	22.6772	22.3154	22.8671	22.3334	22.8654	22.2546	22.1569	21.8879	22.4709
O43829	ZBT14_HUMAN	ZBTB14	Zinc finger and BTB domain-containing protein 14	0.0627964	0.617042	0.209685	0.836162	0.0777093	-6.04393	23.0064	22.7368	23.0599	23.2927	23.3934	23.0928	23.2219	23.0949	22.5507	23.0488	22.7603	23.0699	22.6637	22.7165	23.0583	22.7863
O43837	IDH3B_HUMAN	IDH3B	Isocitrate dehydrogenase [NAD] subunit beta, mitochondrial	-0.060091	0.391364	0.407419	0.685009	0.164304	-5.79035	25.5237	25.616	25.9203	25.6495	25.6531	25.7401	25.7323	25.6922	25.8279	25.804	25.6978	25.7644	25.6959	25.66	25.4478	25.7017
O43847-2	NRDC_HUMAN	NRDC	Isoform 2 of Nardilysin	0.0992999	0.540132	0.2675	0.788777	0.103046	-5.97836	22.5177	22.4101	22.5756	22.7025	22.6849	22.8188	23.1667	22.6595	22.1248	22.5555	21.9563	22.4222	22.121	22.3021	22.3126	21.9935
O43852-3	CALU_HUMAN	CALU	Isoform 3 of Calumenin	-0.280943	0.174095	0.759215	0.496152	0.304385	-5.20968	24.865	24.5335	24.9349	24.885	24.462	24.5907	24.7864	24.7943	24.1648	24.5097	24.0262	24.3162	23.8219	23.5296	23.9253	24.0776
O43854;O43854-2	EDIL3_HUMAN	EDIL3	EGF-like repeat and discoidin I-like domain-containing protein 3	0.194465	0.314688	0.50212	0.629127	0.201261	-5.64601	22.7507	22.6691	23.2248	23.2832	23.0658	22.9884	23.1534	22.6381	22.8717	23.3465	23.3027	23.5328	23.7804	23.9367	23.763	23.2116
O43865	SAHH2_HUMAN	AHCYL1	S-adenosylhomocysteine hydrolase-like protein 1	0.143224	0.26811	0.571687	0.590078	0.22909	-5.53348	23.2471	23.7892	23.1305	23.5137	23.7681	23.7534	23.8574	23.95	23.2759	23.6468	23.5409	23.3688	23.3906	23.2998	23.2348	23.4046
O43896	KIF1C_HUMAN	KIF1C	Kinesin-like protein KIF1C	-0.112702	0.227678	0.642678	0.554514	0.256088	-5.41403	26.0816	26.2908	26.1695	26.2333	25.9671	25.7255	26.1486	25.9624	26.1965	26.353	26.233	26.3186	26.3534	26.3131	26.1678	26.3368
O43913	ORC5_HUMAN	ORC5	Origin recognition complex subunit 5	0.280819	0.0212001	1.67366	0.35231	0.453075	-3.41672	25.8933	26.3589	25.985	26.1385	26.6893	26.4443	26.3494	26.4544	25.6329	26.1883	26.4191	26.2923	26.3324	26.469	26.2297	26.1863
O43920	NDUS5_HUMAN	NDUFS5	NADH dehydrogenase [ubiquinone] iron-sulfur protein 5	-0.134735	0.783856	0.105764	0.907906	0.0419593	-6.06172	22.8968	21.5508	22.7588	22.4921	21.823	21.9463	21.5288	21.8531	20.6702	21.0311	19.9598	20.549	20.1779	NA	NA	20.794
O43921	EFNA2_HUMAN	EFNA2	Ephrin-A2	0.160648	0.288522	0.539821	0.606436	0.217215	-5.58563	21.8736	22.4663	22.1341	22.3559	22.9586	22.5383	22.7958	22.4364	22.1351	22.3664	22.4443	22.5373	22.5105	21.9968	21.8799	22.4819
O43924	PDE6D_HUMAN	PDE6D	Retinal rod rhodopsin-sensitive cGMP 3',5'-cyclic phosphodiesterase subunit delta	-0.492992	0.00820835	2.08574	0.344159	0.463241	-2.52056	22.7367	21.9782	22.7306	22.7835	21.9501	21.9658	22.3769	22.1278	22.2628	22.1563	21.9581	NA	21.6097	21.7906	21.6818	21.5317
O43929	ORC4_HUMAN	ORC4	Origin recognition complex subunit 4	0.016671	0.801458	0.0961192	0.915202	0.0384833	-6.14177	25.2801	25.5114	25.3437	25.5477	25.4859	25.4001	25.5792	25.5959	25.4046	25.5376	25.4905	25.3489	25.4461	25.3212	25.314	25.4556
O60216	RAD21_HUMAN	RAD21	Double-strand-break repair protein rad21 homolog	-0.12973	0.0718266	1.14371	0.396964	0.401249	-4.48549	28.8652	28.6762	28.7121	28.8239	28.7816	28.58	28.7707	28.7287	28.8355	28.8583	28.6933	28.6301	28.6542	28.4847	28.4582	28.5986
O60220	TIM8A_HUMAN	TIMM8A	Mitochondrial import inner membrane translocase subunit Tim8 A	0.0965617	0.514354	0.288738	0.772251	0.112242	-5.95224	24.0373	23.9642	23.2807	23.8636	24.1466	24.3342	23.8765	24.0962	23.9893	23.98	23.844	23.6266	23.7845	23.2373	23.7908	24.0919
O60231	DHX16_HUMAN	DHX16	Pre-mRNA-splicing factor ATP-dependent RNA helicase DHX16	-0.0612523	0.66778	0.175367	0.859455	0.0657767	-6.0784	25.3235	25.2806	25.471	25.7106	25.4413	25.6408	25.5779	25.5046	24.9588	25.3309	25.0846	25.224	24.9733	24.9525	24.8132	24.9903
O60232	ZNRD2_HUMAN	ZNRD2	Protein ZNRD2	-1.54567	0.0133032	1.87604	0.346986	0.459688	-2.99664	24.7812	22.5462	24.9135	25.3622	22.0028	22.4594	24.9808	22.3277	23.8081	24.9404	24.5694	22.3499	23.878	20.9484	22.1685	22.1401
O60237-6	MYPT2_HUMAN	PPP1R12B	Isoform 6 of Protein phosphatase 1 regulatory subunit 12B	0.366252	0.17886	0.747487	0.501282	0.299918	-5.15296	18.4153	19.4578	17.9526	19.2334	19.4371	NA	19.7651	19.7576	19.1501	19.4389	19.5965	19.9259	19.2918	19.3857	NA	19.4381
O60244	MED14_HUMAN	MED14	Mediator of RNA polymerase II transcription subunit 14	0.134875	0.266124	0.574916	0.587946	0.230663	-5.52814	24.5972	24.8783	24.9396	25.158	25.3204	25.3277	25.1287	25.0976	24.6001	24.9329	24.7985	25.0766	24.7241	24.895	24.6063	24.9606
O60256	KPRB_HUMAN	PRPSAP2	Phosphoribosyl pyrophosphate synthase-associated protein 2	0.286724	0.206141	0.685835	0.530426	0.275375	-5.33945	22.1798	22.8283	21.9649	22.7346	23.2784	22.8402	23.3981	23.1391	21.9587	22.993	22.4359	23.2331	22.5629	22.5262	22.0807	22.7966
O60262	GBG7_HUMAN	GNG7	Guanine nucleotide-binding protein G(I)/G(S)/G(O) subunit gamma-7	0.0876335	0.723139	0.140778	0.882612	0.0542299	-6.10915	22.5237	21.8544	21.7631	21.2627	22.5597	21.9612	21.4578	21.9434	22.8034	22.63	22.4364	21.6928	22.5622	21.9039	22.3161	22.9634
O60264	SMCA5_HUMAN	SMARCA5	SWI/SNF-related matrix-associated actin-dependent regulator of chromatin subfamily A member 5	-0.295974	0.109287	0.961431	0.425922	0.37067	-4.83652	29.4006	28.7821	29.4323	29.4648	28.9494	29.0804	29.1371	29.0374	28.8332	28.9688	28.4979	28.7577	28.4071	28.2835	28.3762	28.4984
O60271-2	JIP4_HUMAN	SPAG9	Isoform 2 of C-Jun-amino-terminal kinase-interacting protein 4	0.239656	0.068245	1.16593	0.390559	0.408314	-4.44197	22.6443	22.9782	22.079	22.6205	23.0413	23.0774	22.9773	22.9869	22.41	22.8095	22.9292	23.0027	22.9522	22.7503	22.9412	22.6641
O60287	NPA1P_HUMAN	URB1	Nucleolar pre-ribosomal-associated protein 1	0.0163489	0.870726	0.0601185	0.94551	0.0243338	-6.16103	26.1252	26.1066	26.4195	26.4007	26.3324	26.6245	26.3047	26.3543	26.0011	26.2857	26.0783	26.2119	26.0363	26.0427	25.9685	26.0965
O60292	SI1L3_HUMAN	SIPA1L3	Signal-induced proliferation-associated 1-like protein 3	0.0477149	0.615335	0.210888	0.835096	0.0782636	-6.04265	23.5699	24.067	23.7942	23.7829	24.016	23.9196	23.9634	23.8025	23.6891	24.197	23.9862	24.1978	23.9646	24.0117	23.9117	24.0763
O60293	ZC3H1_HUMAN	ZFC3H1	Zinc finger C3H1 domain-containing protein	0.132442	0.259187	0.586387	0.58466	0.233097	-5.5091	23.0121	23.4824	23.304	23.3403	23.746	23.7658	23.617	23.5654	23.1974	23.6082	23.329	23.6558	23.2481	23.1665	23.2641	23.6157
O60299	LZTS3_HUMAN	LZTS3	Leucine zipper putative tumor suppressor 3	0.33262	0.056046	1.25146	0.379152	0.421187	-4.23653	20.2186	NA	20.2359	20.4397	20.5669	20.7303	21.0522	21.3622	20.4213	21.0463	20.9807	20.9313	20.9984	20.7751	20.7654	21.2946
O60306	AQR_HUMAN	AQR	RNA helicase aquarius	0.0410676	0.53958	0.267944	0.788738	0.103067	-5.97782	26.435	26.6328	26.6669	26.7185	26.7014	26.8052	26.568	26.6401	26.5424	26.6954	26.5587	26.5545	26.571	26.576	26.4869	26.7843
O60308	CE104_HUMAN	CEP104	Centrosomal protein of 104 kDa	0.0948738	0.700641	0.154504	0.872592	0.0591886	-6.09747	21.7485	22.0041	21.502	20.8541	21.7185	21.2739	21.8563	21.6887	21.839	22.4797	22.4642	22.4571	22.3385	22.4012	22.1839	22.6467
O60318	GANP_HUMAN	MCM3AP	Germinal-center associated nuclear protein	-0.0350759	0.636693	0.19607	0.843757	0.0737825	-6.05804	25.4507	25.6991	25.4709	25.6214	25.673	25.497	25.7029	25.7003	25.7813	25.8911	25.7731	25.7981	25.7052	25.6338	25.5807	25.7123
O60333-3	KIF1B_HUMAN	KIF1B	Isoform 3 of Kinesin-like protein KIF1B	-0.165375	0.062123	1.20675	0.385748	0.413697	-4.36164	23.815	23.7804	23.9885	24.1008	23.5389	23.5688	23.8032	23.54	23.945	23.9128	23.8597	23.605	23.7993	23.75	23.9637	23.7204
O60341-2	KDM1A_HUMAN	KDM1A	Isoform 2 of Lysine-specific histone demethylase 1A	0.0417177	0.744635	0.128056	0.891362	0.0499458	-6.11932	26.7406	26.5341	26.8933	27.0136	26.9712	27.0554	26.9128	26.986	26.4699	26.6459	26.4325	26.627	26.4742	26.3172	26.466	26.5079
O60346	PHLP1_HUMAN	PHLPP1	PH domain leucine-rich repeat-containing protein phosphatase 1	-0.0972938	0.72014	0.142583	0.880494	0.0552738	-5.91492	NA	20.7493	NA	NA	21.2543	19.7489	20.223	20.6583	NA	20.5727	20.7695	21.2957	21.0856	21.056	20.8654	21.1044
O60427	FADS1_HUMAN	FADS1	Acyl-CoA (8-3)-desaturase	0.269656	0.180345	0.743897	0.503647	0.297874	-5.23705	21.3185	21.9812	20.925	20.9459	22.4263	21.9776	21.7973	21.907	21.6009	22.1069	22.2691	21.9577	21.8215	21.6711	21.8301	21.8314
O60437	PEPL_HUMAN	PPL	Periplakin	-0.175288	0.150996	0.821034	0.4745	0.323764	-5.0978	22.7392	22.4077	23.0129	22.8871	22.7818	22.4107	22.7063	22.7076	23.4795	22.8474	22.7841	22.8788	22.8647	22.6694	22.7696	22.7244
O60443	GSDME_HUMAN	GSDME	Gasdermin-E	0.462911	0.171306	0.766229	0.493731	0.30651	-5.16182	18.1893	19.6397	18.7519	18.6329	20.3342	19.8514	19.4753	19.692	18.019	19.7894	19.8141	19.8277	19.3766	NA	18.6005	19.4916
O60476	MA1A2_HUMAN	MAN1A2	Mannosyl-oligosaccharide 1,2-alpha-mannosidase IB	0.199491	0.355546	0.449104	0.661815	0.179264	-5.72821	20.5375	20.1185	20.5316	20.3196	20.6309	20.7778	20.1672	20.3544	19.4252	19.4157	19.5702	19.8629	19.8614	20.1774	19.8402	19.5678
O60479	DLX3_HUMAN	DLX3	Homeobox protein DLX-3	0.178354	0.133966	0.873007	0.455653	0.341366	-5.00216	23.3537	23.8804	23.3171	23.5052	23.8222	24.0362	23.8514	23.6204	23.2537	23.3679	23.4772	23.4384	23.4002	23.5081	23.3162	23.4657
O60488;O60488-2	ACSL4_HUMAN	ACSL4	Long-chain-fatty-acid--CoA ligase 4	0.13394	0.255017	0.593431	0.58221	0.23492	-5.49735	23.9343	24.1098	23.5225	23.7894	24.2789	23.9072	24.064	24.0437	24.3822	24.1347	24.2875	24.1644	24.3538	24.2153	24.2764	24.257
O60493	SNX3_HUMAN	SNX3	Sorting nexin-3	0.358925	0.0197331	1.70481	0.35231	0.453075	-3.3524	24.0052	24.2569	23.7134	23.9161	24.9626	24.7247	24.546	24.3294	23.9256	24.224	24.5089	24.3969	24.1863	24.587	24.0393	24.4431
O60502-4	OGA_HUMAN	OGA	Isoform 4 of Protein O-GlcNAcase	-0.126497	0.749279	0.125356	0.892829	0.0492316	-6.12139	21.9733	21.8507	22.1219	22.5913	22.702	23.0381	22.5373	22.5844	21.002	22.1804	21.3205	21.8584	20.6001	20.5939	20.7419	21.0888
O60504	VINEX_HUMAN	SORBS3	Vinexin	0.284322	0.0448496	1.34824	0.369441	0.432455	-4.07987	22.5772	23.4312	22.2583	22.7302	23.0533	23.0053	23.1563	23.0977	22.5554	22.9638	22.9785	23.1099	23.0692	23.1134	23.1775	23.2063
O60506	HNRPQ_HUMAN	SYNCRIP	Heterogeneous nuclear ribonucleoprotein Q	-0.247745	0.00474111	2.32412	0.344159	0.463241	-2.05342	29.8035	29.5261	29.9677	29.7742	29.3903	29.4162	29.5825	29.3734	29.7291	29.638	29.4997	29.4859	29.5046	29.3795	29.3554	29.4402
O60507	TPST1_HUMAN	TPST1	Protein-tyrosine sulfotransferase 1	0.065878	0.76188	0.118113	0.897208	0.0471068	-6.05299	19.9641	20.5499	19.7597	19.2491	20.081	20.0898	20.1392	20.327	19.559	19.7426	19.5693	20.3222	19.3011	NA	NA	19.4941
O60508	PRP17_HUMAN	CDC40	Pre-mRNA-processing factor 17	-0.124098	0.494615	0.305733	0.758468	0.120063	-5.93064	25.8352	25.4281	26.0294	26.0001	25.8388	26.0235	25.8147	25.953	25.3229	25.66	25.3538	25.4333	25.1329	25.0677	24.9877	25.2517
O60524;O60524-3	NEMF_HUMAN	NEMF	Ribosome quality control complex subunit NEMF	0.214588	0.0416611	1.38027	0.365855	0.436691	-4.01546	22.5682	22.7796	22.182	22.7247	22.7857	23.0228	22.6195	22.7891	22.4157	22.3722	22.5644	22.6338	22.4606	22.9026	22.6395	22.7375
O60547	GMDS_HUMAN	GMDS	GDP-mannose 4,6 dehydratase	-0.0275286	0.860349	0.0653252	0.941975	0.0259608	-6.15869	21.5953	21.5359	21.8071	22.0599	21.4813	22.0277	22.0336	22.1079	21.7679	21.964	21.4856	21.9151	21.0009	21.8988	21.9612	21.3993
O60548	FOXD2_HUMAN	FOXD2	Forkhead box protein D2	0.334482	0.0519389	1.28451	0.376218	0.424561	-4.20738	19.5198	20.5994	19.9137	20.1373	20.7546	20.4339	20.5562	20.1596	19.3887	19.9245	20.1121	20.3091	20.057	20.2699	20.0519	20.2973
O60551	NMT2_HUMAN	NMT2	Glycylpeptide N-tetradecanoyltransferase 2	0.196927	0.625846	0.203533	0.839913	0.0757657	-5.98586	19.1776	19.8537	19.5966	20.6844	20.7531	21.3356	20.0094	20.3754	NA	19.93	18.8538	20.1541	18.7122	18.9927	NA	19.4504
O60563	CCNT1_HUMAN	CCNT1	Cyclin-T1	0.0316659	0.677009	0.169405	0.863818	0.0635778	-6.08401	23.0453	23.1881	22.9168	23.1231	23.2002	23.3456	23.1601	23.2051	23.0842	23.1915	22.9046	23.1762	22.9034	23.0286	22.9959	23.0443
O60566;O60566-3	BUB1B_HUMAN	BUB1B	Mitotic checkpoint serine/threonine-protein kinase BUB1 beta	-0.112861	0.358498	0.445513	0.663836	0.177939	-5.73366	20.6382	20.6418	20.992	21.0586	20.7832	20.7019	20.8124	20.8207	20.5222	20.5165	20.5622	20.6486	20.1682	20.195	20.5367	20.6591
O60568	PLOD3_HUMAN	PLOD3	Multifunctional procollagen lysine hydroxylase and glycosyltransferase LH3	-0.331598	0.304109	0.51697	0.619963	0.207634	-5.6224	26.6138	26.3761	26.7108	26.5596	25.9811	25.8327	26.3295	26.1446	25.3507	25.2868	25.154	25.0106	25.1225	25.1036	25.1031	24.7926
O60573	IF4E2_HUMAN	EIF4E2	Eukaryotic translation initiation factor 4E type 2	0.18792	0.334215	0.475975	0.644563	0.190734	-5.68697	22.7362	23.2192	23.3181	23.5153	23.0496	23.6625	22.7483	22.7036	22.8157	22.81	23.6373	23.2435	23.7413	23.4983	23.675	23.7199
O60610	DIAP1_HUMAN	DIAPH1	Protein diaphanous homolog 1	0.246139	0.0531272	1.27468	0.376218	0.424561	-4.22696	23.4503	24.3046	23.4681	23.8406	24.0902	24.1556	24.1035	23.8496	23.9151	24.0917	24.0706	24.0101	24.2396	24.2241	24.1167	24.3408
O60613	SEP15_HUMAN	SELENOF	Selenoprotein F	0.685833	0.0850625	1.07026	0.406733	0.390691	-4.47465	20.5273	21.9078	20.5744	19.2729	20.8966	21.313	21.992	21.2987	20.3139	21.3655	NA	NA	NA	NA	21.1121	21.4644
O60645	EXOC3_HUMAN	EXOC3	Exocyst complex component 3	0.282328	0.189146	0.723204	0.513227	0.289691	-5.2738	20.4052	21.2543	20.1119	20.1821	21.1788	20.8189	20.9368	21.0409	21.2222	21.1769	21.4208	21.1982	21.3388	20.8628	21.4111	21.6423
O60658	PDE8A_HUMAN	PDE8A	High affinity cAMP-specific and IBMX-insensitive 3',5'-cyclic phosphodiesterase 8A	-0.109781	0.510525	0.291983	0.769598	0.113736	-5.94816	20.5958	21.0771	21.1509	21.1666	20.0927	21.0326	20.4283	20.8199	21.1095	20.9888	21.1869	20.8754	21.2804	21.1791	21.1816	21.2579
O60663;O60663-2	LMX1B_HUMAN	LMX1B	LIM homeobox transcription factor 1-beta	0.85134	0.0509711	1.29268	0.375651	0.425215	-4.07633	18.4396	21.1319	18.461	19.4897	20.5774	20.6626	20.4944	20.6083	NA	19.7637	19.2718	20.3292	19.5106	NA	NA	20.5864
O60664-4	PLIN3_HUMAN	PLIN3	Isoform 4 of Perilipin-3	0.274129	0.0579297	1.2371	0.379152	0.421187	-4.30161	23.1709	24.0466	23.057	23.2609	23.9191	23.8318	23.8175	23.6977	23.2289	23.658	23.8586	23.7687	23.7711	23.9235	23.633	23.6489
O60671	RAD1_HUMAN	RAD1	Cell cycle checkpoint protein RAD1	0.196724	0.879575	0.0557273	0.94933	0.0225827	-6.061	20.9135	20.9668	20.6083	19.7954	27.7077	22.7014	21.2659	18.8035	NA	22.6373	NA	21.2299	18.1789	21.0783	NA	18.8178
O60673-2	REV3L_HUMAN	REV3L	Isoform 2 of DNA polymerase zeta catalytic subunit	0.23357	0.0299528	1.52356	0.355555	0.449093	-3.72483	21.6497	22.3132	22.1848	22.281	22.4101	22.6234	22.3237	22.4448	21.9071	22.1923	22.2859	22.267	22.2314	22.3493	22.2275	22.3393
O60675	MAFK_HUMAN	MAFK	Transcription factor MafK	-0.0673339	0.566016	0.247171	0.807338	0.0929448	-6.00239	25.248	25.5317	25.2444	25.4408	25.8219	25.2419	25.5861	25.2272	25.3454	25.7293	25.7041	25.8887	25.5569	25.4587	25.1898	25.5113
O60678	ANM3_HUMAN	PRMT3	Protein arginine N-methyltransferase 3	-0.0310077	0.712842	0.147007	0.876647	0.0571753	-6.10394	23.4416	23.4417	23.4517	23.454	23.5122	23.2148	23.4984	23.3384	23.2495	23.0939	23.2617	23.1635	23.2165	23.2867	23.1806	23.0619
O60684	IMA7_HUMAN	KPNA6	Importin subunit alpha-7	0.0873876	0.204262	0.689813	0.527438	0.277829	-5.3325	27.0446	27.2617	27.0137	27.1695	27.2163	27.191	27.1805	27.1758	27.2629	27.2524	27.283	27.2546	27.397	27.2817	27.4328	27.3664
O60701	UGDH_HUMAN	UGDH	UDP-glucose 6-dehydrogenase	0.0316941	0.64325	0.19162	0.847706	0.0717548	-6.06253	22.9407	23.0753	23.078	23.3137	23.0937	23.2329	23.1446	22.9805	23.0894	23.096	23.2314	23.117	23.235	23.2836	23.0338	23.1911
O60704	TPST2_HUMAN	TPST2	Protein-tyrosine sulfotransferase 2	0.650517	0.0542469	1.26562	0.37875	0.421647	-4.13037	18.5599	19.1696	18.8922	19.5983	20.3203	20.4199	19.7609	20.0224	NA	19.2463	18.354	19.9082	18.7176	NA	NA	19.2863
O60716-3;O60716-5	CTND1_HUMAN	CTNND1	Isoform 1AC of Catenin delta-1	-0.0248338	0.866231	0.0623663	0.943846	0.0250987	-6.16004	26.154	25.8713	26.2852	26.3889	26.1718	26.6215	26.203	26.2597	25.692	26.1053	25.819	26.0229	25.7294	25.6835	25.66	25.811
O60725	ICMT_HUMAN	ICMT	Protein-S-isoprenylcysteine O-methyltransferase	-0.0427099	0.861019	0.0649874	0.942149	0.0258804	-5.96649	NA	21.446	NA	NA	22.1604	21.8933	22.1538	21.0259	NA	21.5611	21.692	21.9571	21.5839	21.9006	21.0136	21.2393
O60729	CC14B_HUMAN	CDC14B	Dual specificity protein phosphatase CDC14B	0.395385	0.0723723	1.14043	0.397499	0.400664	-4.45555	22.5487	23.1844	22.4816	23.3108	23.6687	24.065	23.3519	23.1675	23.0726	NA	23.9277	23.2265	23.8185	23.4197	23.5208	23.0103
O60749	SNX2_HUMAN	SNX2	Sorting nexin-2	0.168185	0.0383091	1.4167	0.359876	0.443847	-3.94194	23.3759	23.6723	23.5725	23.6838	23.6678	23.8076	23.7987	23.5973	23.4004	23.4879	23.771	23.5003	23.7567	23.9013	23.7298	23.5502
O60762	DPM1_HUMAN	DPM1	Dolichol-phosphate mannosyltransferase subunit 1	0.0662073	0.63934	0.194268	0.845176	0.073053	-6.05987	23.2207	23.6629	23.4897	23.7315	23.9652	24.0929	23.8739	23.7129	23.7253	24.001	23.9086	24.1659	23.7515	23.7493	23.239	24.0505
O60763	USO1_HUMAN	USO1	General vesicular transport factor p115	0.171627	0.28231	0.549274	0.601356	0.220869	-5.57026	20.8953	21.0623	20.8407	21.311	21.4772	21.6075	21.3834	21.2351	20.4109	21.1911	20.8508	21.2713	20.9797	20.5634	21.0172	20.9428
O60783	RT14_HUMAN	MRPS14	Small ribosomal subunit protein uS14m	-0.395877	0.0775187	1.11059	0.400112	0.397819	-4.55011	22.5071	22.6539	22.5352	22.4463	22.3031	21.1958	22.0429	22.085	23.5141	22.6075	22.7018	22.3275	22.7478	22.3998	22.718	22.6342
O60784	TOM1_HUMAN	TOM1	Target of Myb1 membrane trafficking protein	0.210464	0.311211	0.506945	0.626559	0.203038	-5.63837	22.3966	22.6044	22.4519	22.56	22.2224	22.423	22.2611	22.464	23.0836	22.5779	22.9755	22.3632	23.4296	23.2121	23.3182	23.3663
O60825	F262_HUMAN	PFKFB2	6-phosphofructo-2-kinase/fructose-2,6-bisphosphatase 2	-0.851835	0.00407015	2.39039	0.344159	0.463241	-1.80404	20.865	19.8863	21.1607	20.9713	NA	19.8951	20.3413	NA	20.7262	20.1925	20.0265	NA	19.9361	19.4837	19.2343	19.2801
O60826	CCD22_HUMAN	CCDC22	Coiled-coil domain-containing protein 22	0.229043	0.209071	0.679707	0.532829	0.273412	-5.35012	20.6892	21.1625	20.9008	21.3698	20.985	20.9319	20.9573	20.8216	21.0284	21.0224	21.338	21.386	21.629	21.7993	21.8603	21.7449
O60828;O60828-2	PQBP1_HUMAN	PQBP1	Polyglutamine-binding protein 1	0.54293	0.0243964	1.61267	0.35231	0.453075	-3.54231	27.2847	28.6413	27.377	27.9002	28.7009	28.7062	28.3411	28.4592	27.8377	28.4742	28.8163	28.8029	28.84	28.8368	28.6769	28.917
O60831	PRAF2_HUMAN	PRAF2	PRA1 family protein 2	0.0496906	0.712807	0.147028	0.876647	0.0571753	-6.10392	24.2012	24.6047	23.8876	24.5504	24.7889	24.5248	24.7137	24.6863	24.6463	24.8142	24.3563	24.8659	24.3728	24.6298	24.2499	24.358
O60832	DKC1_HUMAN	DKC1	H/ACA ribonucleoprotein complex subunit DKC1	0.00256158	0.966985	0.0145804	0.984792	0.00665534	-6.17401	28.8475	29.0215	28.8402	29.0511	29.0357	28.9419	28.9721	29.1385	28.9041	29.1262	29.0063	29.0154	28.9619	28.9164	28.8936	28.9726
O60841	IF2P_HUMAN	EIF5B	Eukaryotic translation initiation factor 5B	0.0576101	0.700141	0.154815	0.872577	0.0591961	-6.0972	26.7953	26.9993	26.8006	26.9855	27.1494	27.1593	27.1652	26.9489	26.4345	26.5738	26.5356	26.5681	26.409	26.5236	26.3299	26.4682
O60869	EDF1_HUMAN	EDF1	Endothelial differentiation-related factor 1	-0.0720629	0.318215	0.497279	0.632798	0.198735	-5.65365	27.6804	27.9481	27.7632	27.8594	27.7385	27.7373	27.8685	27.7434	28.1119	27.7739	27.7853	27.68	27.8421	27.7175	27.7662	27.6123
O60870	KIN17_HUMAN	KIN	DNA/RNA-binding protein KIN17	-0.37701	0.193377	0.713595	0.517653	0.285961	-5.29077	24.4031	23.4779	24.4155	24.2835	23.7489	24.3698	23.9222	23.9079	23.4757	23.763	23.0798	23.3783	23.0724	22.6741	22.654	22.9117
O60879-2	DIAP2_HUMAN	DIAPH2	Isoform 2 of Protein diaphanous homolog 2	0.193555	0.494551	0.305788	0.758468	0.120063	-5.85578	22.2758	21.468	20.0905	NA	21.8247	21.0646	21.5201	21.2831	20.7543	21.3544	21.9235	NA	21.6546	21.8079	21.4982	21.3836
O60884	DNJA2_HUMAN	DNAJA2	DnaJ homolog subfamily A member 2	-0.00379406	0.962864	0.0164352	0.983922	0.00703946	-6.17377	24.8317	24.8625	24.8846	24.963	25.016	24.9334	24.9179	24.8829	25.1031	25.1713	25.1821	25.2644	25.1321	25.0055	25.1866	25.1581
O60885	BRD4_HUMAN	BRD4	Bromodomain-containing protein 4	-0.103595	0.328558	0.483388	0.639853	0.19392	-5.67543	28.398	28.5163	28.6231	28.7064	28.5585	28.4676	28.6986	28.46	28.2242	28.4604	28.2625	28.4384	28.1946	28.2473	28.0216	28.1523
O60888-3;O60888;O60888-2	CUTA_HUMAN	CUTA	Protein CutA	0.447759	0.0383651	1.41606	0.359876	0.443847	-3.94322	24.0006	25.2557	23.9124	24.0889	24.9553	24.8249	25.175	25.0196	24.7487	25.0689	25.0962	25.0679	25.1996	24.9939	25.3828	25.2704
O60921	HUS1_HUMAN	HUS1	Checkpoint protein HUS1	0.433489	0.00729017	2.13726	0.344159	0.463241	-2.44849	22.0929	22.6872	22.4064	21.9516	23.0075	23.1379	22.7496	22.8507	22.2371	22.5378	22.7993	23.1012	22.7766	23.0429	22.7664	22.9498
O60925	PFD1_HUMAN	PFDN1	Prefoldin subunit 1	0.561567	0.0559574	1.25214	0.379152	0.421187	-4.27177	23.3724	23.0404	22.8375	23.6175	24.3933	24.6277	24.3798	24.3615	22.8199	23.9666	23.1049	23.7375	23.2252	23.5668	22.6159	23.8189
O60930	RNH1_HUMAN	RNASEH1	Ribonuclease H1	-0.0268675	0.856915	0.0670621	0.940262	0.0267513	-6.08423	22.6308	22.5904	22.7727	22.1786	22.1211	22.2274	22.5393	NA	22.1593	22.562	22.5125	21.9944	22.6827	22.1088	NA	22.71
O60934	NBN_HUMAN	NBN	Nibrin	-0.0858053	0.314146	0.502869	0.629047	0.201317	-5.64482	26.7953	26.6351	26.9082	26.8313	26.5254	26.4968	26.7718	26.5983	26.9117	26.8376	26.845	26.5728	26.8756	26.8013	26.972	26.6094
O75030;O75030-2	MITF_HUMAN	MITF	Microphthalmia-associated transcription factor	-0.0641726	0.793918	0.100224	0.912273	0.0398752	-6.13915	20.6126	21.4954	20.6398	20.9889	21.529	21.042	21.7481	20.2363	21.052	21.7338	21.4919	21.6108	21.1087	21.6758	20.3563	21.4156
O75052	CAPON_HUMAN	NOS1AP	Carboxyl-terminal PDZ ligand of neuronal nitric oxide synthase protein	-0.00493918	0.977133	0.0100462	0.989632	0.00452646	-6.17447	22.6215	22.466	23.3481	23.3295	22.8376	23.6153	22.9357	23.0245	22.5169	22.971	22.758	22.853	22.4335	22.6371	22.5472	22.7936
O75054	IGSF3_HUMAN	IGSF3	Immunoglobulin superfamily member 3	0.623461	0.509051	0.293239	0.769262	0.113926	-5.79361	23.7484	17.9291	NA	20.0403	21.8389	22.1754	20.7703	NA	22.1826	22.2203	18.8716	19.0839	NA	NA	20.6432	20.6011
O75061	AUXI_HUMAN	DNAJC6	Putative tyrosine-protein phosphatase auxilin	0.308354	0.0528681	1.27681	0.376218	0.424561	-4.22273	21.7263	22.2797	21.6259	21.7735	21.9917	22.372	22.0137	22.0217	21.8507	22.1972	22.477	22.306	22.6174	22.58	22.458	22.6485
O75110	ATP9A_HUMAN	ATP9A	Probable phospholipid-transporting ATPase IIA	0.127211	0.454001	0.342943	0.733306	0.134715	-5.88137	21.6132	22.1223	22.3825	22.3664	22.4825	22.6909	22.2071	22.3958	21.7018	22.2981	21.8024	22.6093	22.0587	21.9628	21.692	22.4238
O75116	ROCK2_HUMAN	ROCK2	Rho-associated protein kinase 2	0.134756	0.475652	0.32271	0.747653	0.1263	-5.90849	22.9468	22.5673	23.0367	23.1989	23.1408	23.8307	22.8854	23.055	22.4075	22.4692	22.8121	22.6685	22.6354	22.7003	22.6922	22.2452
O75123	ZN623_HUMAN	ZNF623	Zinc finger protein 623	0.91036	0.14929	0.82597	0.474002	0.32422	-5.01063	19.4835	20.9384	NA	NA	20.7591	21.0134	20.9152	20.5062	16.3641	21.0201	20.326	21.1233	20.3485	21.1155	20.4897	21.1426
O75128-2	COBL_HUMAN	COBL	Isoform 2 of Protein cordon-bleu	0.208594	0.15791	0.80159	0.479496	0.319215	-5.13322	23.6449	24.2157	23.9183	23.8122	24.1569	24.0244	24.069	24.1749	24.2473	24.3783	24.4689	24.4357	24.537	24.6013	24.6647	24.5619
O75128-4	COBL_HUMAN	COBL	Isoform 4 of Protein cordon-bleu	0.193321	0.515905	0.28743	0.773841	0.111348	-5.8275	NA	17.8498	NA	NA	17.91	17.0332	17.4701	17.5937	16.5682	16.5227	17.5283	18.0343	16.9016	17.2132	17.7046	18.1253
O75131	CPNE3_HUMAN	CPNE3	Copine-3	0.0895226	0.590956	0.228445	0.821092	0.085608	-6.02361	25.7402	26.1007	25.6414	25.9508	26.3336	26.2158	26.2226	26.3244	25.4114	26.0693	25.7399	26.0844	25.647	25.5028	25.2776	25.9305
O75132	ZBED4_HUMAN	ZBED4	Zinc finger BED domain-containing protein 4	0.190514	0.0267147	1.57325	0.35231	0.453075	-3.62321	22.951	23.2548	23.02	23.1988	23.527	23.3398	23.2446	23.2873	22.8614	23.0622	23.3154	23.2046	23.1293	23.2747	23.2334	23.356
O75143;O75143-2;O75143-5	ATG13_HUMAN	ATG13	Autophagy-related protein 13	0.577505	0.025752	1.58919	0.35231	0.453075	-3.39987	NA	NA	24.8419	25.3657	25.9817	25.7095	25.9976	25.7418	24.6369	NA	25.9658	NA	26.0139	26.0038	25.2986	25.4939
O75146	HIP1R_HUMAN	HIP1R	Huntingtin-interacting protein 1-related protein	0.122232	0.321177	0.493256	0.634712	0.197424	-5.65998	24.3159	24.6693	24.2504	24.6165	24.8218	25.1057	24.8241	24.8134	24.5355	25.0165	24.5761	25.0296	24.6423	24.6225	24.5107	24.6471
O75147-1	OBSL1_HUMAN	OBSL1	Isoform 3 of Obscurin-like protein 1	-0.00733647	0.91809	0.0371147	0.965454	0.0152684	-6.16936	23.3626	23.4503	23.4317	23.5079	23.5293	23.517	23.5313	23.57	23.8352	23.6605	23.5782	23.7036	23.5482	23.648	23.6171	23.5106
O75150	BRE1B_HUMAN	RNF40	E3 ubiquitin-protein ligase BRE1B	0.121045	0.158214	0.800755	0.479496	0.319215	-5.13474	23.2024	23.6878	23.2794	23.4673	23.5137	23.5382	23.6452	23.5582	23.5165	23.6779	23.6421	23.603	23.6623	23.7407	23.8043	23.5822
O75151	PHF2_HUMAN	PHF2	Lysine-specific demethylase PHF2	0.0456356	0.541879	0.266098	0.789846	0.102458	-5.98005	26.4209	26.6924	26.6437	26.724	26.767	26.729	26.776	26.6059	26.4212	26.6106	26.4577	26.6328	26.5318	26.4799	26.4468	26.6319
O75152	ZC11A_HUMAN	ZC3H11A	Zinc finger CCCH domain-containing protein 11A	-0.0286572	0.734099	0.134246	0.887494	0.0518345	-6.11445	27.6563	27.8105	27.7905	27.7718	27.7148	27.5709	27.8189	27.8553	28.036	28.0592	28.0293	27.9415	28.0116	27.983	27.9787	27.9326
O75164	KDM4A_HUMAN	KDM4A	Lysine-specific demethylase 4A	0.10506	0.653099	0.185021	0.851983	0.0695689	-6.06908	22.6399	23.4852	23.0943	23.181	23.3125	23.5813	23.3106	23.457	22.299	22.4789	22.506	22.8034	22.4445	22.3877	22.2065	22.6281
O75165	DJC13_HUMAN	DNAJC13	DnaJ homolog subfamily C member 13	0.0489892	0.820283	0.0860361	0.923084	0.0347589	-6.14786	21.829	21.7458	22.0124	22.196	22.303	22.7399	22.3192	22.2769	21.3558	21.9002	21.6994	22.0545	21.3241	21.1919	21.4105	21.6196
O75175	CNOT3_HUMAN	CNOT3	CCR4-NOT transcription complex subunit 3	-0.0541846	0.586736	0.231557	0.818167	0.0871583	-6.02014	22.111	22.0413	21.6874	21.8663	21.9061	22.1419	22.1443	21.5781	22.1045	22.1045	21.8678	21.8955	22.0651	21.7813	21.6562	21.9718
O75177	CREST_HUMAN	SS18L1	Calcium-responsive transactivator	0.20935	0.0692811	1.15939	0.390559	0.408314	-4.45481	23.5055	24.0799	23.3338	23.6362	24.0408	23.8472	24.0925	24.0337	23.5268	24.0011	24.0152	23.9363	23.9553	23.9692	23.9129	23.8576
O75179;O75179-2;O75179-6;O75179-7	ANR17_HUMAN	ANKRD17	Ankyrin repeat domain-containing protein 17	-0.298492	0.129421	0.887995	0.448915	0.347836	-4.97433	22.4424	21.8067	22.3259	22.5064	22.0041	22.3246	22.0522	21.939	21.7374	21.8695	21.6581	21.8811	21.8083	21.1363	21.2016	21.3732
O75182-2	SIN3B_HUMAN	SIN3B	Isoform 2 of Paired amphipathic helix protein Sin3b	0.0677932	0.273607	0.562872	0.592864	0.227045	-5.548	23.804	23.8809	23.9331	23.9235	24.055	23.8236	23.9269	23.9316	23.8598	24.0121	24.0015	23.9715	24.0032	23.9687	24.1279	24.0918
O75190	DNJB6_HUMAN	DNAJB6	DnaJ homolog subfamily B member 6	0.0173391	0.875174	0.0579058	0.946927	0.0236835	-6.16197	24.1973	23.9765	24.3779	23.9678	24.4654	24.5685	24.1412	24.1997	24.4315	24.0798	24.3642	24.4096	24.2096	24.3496	23.8064	24.2031
O75208	COQ9_HUMAN	COQ9	Ubiquinone biosynthesis protein COQ9, mitochondrial	0.45068	0.120605	0.918635	0.440345	0.356207	-4.91712	18.3119	20.7209	19.675	19.6631	20.3279	19.8977	20.364	20.3334	19.8556	20.4808	20.5269	20.4763	20.7807	20.5699	20.5733	20.469
O75223	GGCT_HUMAN	GGCT	Gamma-glutamylcyclotransferase	-0.152602	0.291542	0.535299	0.609318	0.215156	-5.59295	22.5103	22.8708	22.6724	22.8782	22.7456	22.6081	22.9436	22.7988	23.029	22.6914	22.158	22.8101	22.3139	21.9944	22.4305	22.5647
O75251	NDUS7_HUMAN	NDUFS7	NADH dehydrogenase [ubiquinone] iron-sulfur protein 7, mitochondrial	-0.326458	0.119549	0.922456	0.43904	0.357496	-4.90995	23.8738	23.7715	23.7458	24.0508	23.7702	23.4864	23.7939	23.5066	23.2517	23.2585	23.1987	23.2244	22.9658	22.8265	22.5234	22.8908
O75306;O75306-2	NDUS2_HUMAN	NDUFS2	NADH dehydrogenase [ubiquinone] iron-sulfur protein 2, mitochondrial	-0.188886	0.287965	0.540661	0.605797	0.217673	-5.58427	23.9896	23.8751	24.4166	24.4834	23.8323	24.2111	24.1789	24.0362	23.8337	23.6924	23.506	23.68	23.4445	23.5002	23.2617	23.5009
O75312	ZPR1_HUMAN	ZPR1	Zinc finger protein ZPR1	0.186751	0.205247	0.687724	0.52875	0.27675	-5.33615	21.0542	21.4439	20.685	21.1368	21.7953	21.5408	21.551	21.6741	21.1888	21.6046	21.2205	21.4726	21.0195	21.2975	20.9934	21.4287
O75319	DUS11_HUMAN	DUSP11	RNA/RNP complex-1-interacting phosphatase	-0.0233827	0.839371	0.0760459	0.932971	0.0301318	-6.15338	24.4266	24.4916	24.7222	24.2907	24.7724	24.7242	24.3934	24.3855	24.5648	24.3519	24.2573	25.0366	24.3044	24.3783	24.3546	24.6419
O75323	NIPS2_HUMAN	NIPSNAP2	Protein NipSnap homolog 2	-0.141223	0.413031	0.384017	0.701267	0.154116	-5.82415	24.2833	24.6144	24.1732	24.4495	24.4825	24.3405	24.8454	24.4977	24.7051	25.0137	24.7769	24.8304	24.7888	23.5638	24.4819	24.7162
O75326	SEM7A_HUMAN	SEMA7A	Semaphorin-7A	-0.0309179	0.804369	0.0945445	0.916039	0.0380859	-6.14276	22.4448	22.4223	22.2025	22.7531	22.3472	22.6357	22.9217	22.7529	22.516	22.8095	22.4229	22.847	22.444	22.0582	22.4205	22.5904
O75330;O75330-2;O75330-3	HMMR_HUMAN	HMMR	Hyaluronan mediated motility receptor	-0.14801	0.0863247	1.06386	0.406874	0.39054	-4.64068	25.3262	25.5633	25.5643	25.6185	25.3524	25.2127	25.4933	25.3216	25.5893	25.3893	25.3214	25.1946	25.3508	25.0555	25.3876	25.2089
O75340	PDCD6_HUMAN	PDCD6	Programmed cell death protein 6	-0.229817	0.630394	0.200388	0.841652	0.0748673	-6.05362	24.6327	23.9383	24.7456	25.157	24.7427	25.222	24.8775	24.921	23.0637	24.1766	22.8985	24.118	23.0374	22.5228	22.4395	23.129
O75348	VATG1_HUMAN	ATP6V1G1	V-type proton ATPase subunit G 1	-0.343547	0.0405409	1.39211	0.361702	0.441649	-3.9916	26.0052	25.4244	26.4099	26.2559	25.7387	25.7061	25.806	25.459	25.97	25.6691	25.3246	25.6062	25.2246	25.2926	25.3664	25.3234
O75351	VPS4B_HUMAN	VPS4B	Vacuolar protein sorting-associated protein 4B	0.121067	0.507487	0.294575	0.76778	0.114763	-5.94489	25.4409	25.9649	25.421	25.868	26.3346	26.1297	26.0742	26.1016	25.2283	26.0586	25.7856	26.3341	25.6254	25.7107	25.1544	25.9394
O75352;O75352-2	MPU1_HUMAN	MPDU1	Mannose-P-dolichol utilization defect 1 protein	0.323887	0.084918	1.071	0.406733	0.390691	-4.62689	21.9711	22.7559	21.6375	21.9964	23.0501	22.6241	22.8618	22.5909	22.4577	22.7296	22.8431	22.9531	22.5991	22.5751	22.6925	22.9418
O75362	ZN217_HUMAN	ZNF217	Zinc finger protein 217	0.0482205	0.669046	0.174544	0.859599	0.0657039	-6.07918	22.2731	23.0857	22.4723	22.7079	22.8835	22.7789	22.9889	22.8507	22.7165	23.0816	22.9241	23.0133	22.8832	22.7384	22.7399	22.7968
O75367-1;O75367-3	H2AY_HUMAN	MACROH2A1	Isoform 2 of Core histone macro-H2A.1	0.109058	0.173945	0.759587	0.496152	0.304385	-5.20901	31.8949	31.9866	32.1299	32.2285	32.2137	32.3739	32.127	32.1697	31.791	32.1325	31.9733	32.0241	31.959	32.1023	32.0032	32.0845
O75368	SH3L1_HUMAN	SH3BGRL	Adapter SH3BGRL	-0.141897	0.0747799	1.12622	0.397885	0.400243	-4.51967	24.9647	24.9069	25.0557	25.161	24.7228	24.6935	24.9653	24.59	24.7543	24.9226	24.8193	24.836	24.8347	24.9062	24.7099	24.8629
O75369-8	FLNB_HUMAN	FLNB	Isoform 8 of Filamin-B	0.0648981	0.291199	0.53581	0.609134	0.215287	-5.59212	27.6249	27.8853	27.6796	27.8105	27.8178	27.6468	27.8876	27.8061	27.6317	27.8133	27.7569	27.7874	27.8133	27.8626	27.7912	27.8831
O75380	NDUS6_HUMAN	NDUFS6	NADH dehydrogenase [ubiquinone] iron-sulfur protein 6, mitochondrial	0.237045	0.327192	0.485197	0.638977	0.194515	-5.67261	22.2256	23.0539	22.0472	22.463	22.7267	22.7543	22.491	22.9309	21.1771	22.0625	21.9777	21.7401	22.0059	21.7498	21.9281	22.0568
O75381-2	PEX14_HUMAN	PEX14	Isoform 2 of Peroxisomal membrane protein PEX14	0.381618	0.135247	0.868872	0.455653	0.341366	-5.00982	20.9735	22.2492	20.9469	21.6771	22.7621	21.3716	22.1832	21.6933	21.5134	21.9848	22.3904	22.3178	22.327	22.487	22.012	22.2698
O75382	TRIM3_HUMAN	TRIM3	Tripartite motif-containing protein 3	0.087916	0.893458	0.0489257	0.956431	0.0193466	-6.16551	21.2914	21.8051	21.1825	21.4374	21.4782	21.7656	21.7407	25.6909	22.8543	24.2583	21.5101	24.6637	22.6115	21.8169	22.8616	21.7408
O75385	ULK1_HUMAN	ULK1	Serine/threonine-protein kinase ULK1	0.151965	0.307395	0.512303	0.623742	0.204995	-5.47334	NA	18.424	NA	18.3826	19.1289	NA	18.4279	18.9919	NA	18.6306	18.7051	18.9693	18.6466	18.9001	18.5443	18.7804
O75386-2	TULP3_HUMAN	TULP3	Isoform 2 of Tubby-related protein 3	0.104114	0.295893	0.528865	0.613004	0.212537	-5.60333	21.2299	20.9035	20.8794	20.7413	20.9955	21.22	21.0294	20.738	21.2111	20.9109	21.0486	20.7756	21.382	21.0421	21.097	21.0292
O75390	CISY_HUMAN	CS	Citrate synthase, mitochondrial	0.0253739	0.815882	0.0883727	0.921255	0.0356201	-6.1465	26.7434	26.9815	26.3489	26.7249	27.1202	26.8323	27.0287	26.9568	26.8909	26.922	26.8547	27.0712	26.7287	26.7882	26.4721	26.8135
O75391	SPAG7_HUMAN	SPAG7	Sperm-associated antigen 7	-0.320398	0.127193	0.895536	0.447694	0.349019	-4.96029	21.3988	21.1118	20.9817	21.005	21.2846	20.8541	21.2215	21.4651	21.0154	21.2293	20.88	21.1606	20.6491	20.0898	19.8557	20.7996
O75394	RM33_HUMAN	MRPL33	Large ribosomal subunit protein bL33m	0.146048	0.272957	0.563905	0.592864	0.227045	-5.5463	21.3922	21.2864	21.4369	21.763	21.5961	21.4288	21.6172	22.0224	21.7325	21.6411	22.1321	21.353	21.9543	21.6638	21.5666	22.0565
O75396	SC22B_HUMAN	SEC22B	Vesicle-trafficking protein SEC22b	0.103943	0.484233	0.314945	0.75366	0.122824	-5.91869	23.6282	23.33	23.7684	23.8554	23.8853	24.2053	23.7763	23.756	23.242	23.4311	23.2772	23.5534	23.54	23.1864	23.3263	23.2415
O75398-5	DEAF1_HUMAN	DEAF1	Isoform 4 of Deformed epidermal autoregulatory factor 1 homolog	-0.00795448	0.946822	0.0237319	0.976132	0.0104913	-6.17257	22.3301	21.8911	21.7943	21.6196	22.1914	21.4853	21.9072	21.7987	22.1007	21.8372	21.9664	21.9045	22.0461	21.6688	22.1291	22.1538
O75400-3	PR40A_HUMAN	PRPF40A	Isoform 3 of Pre-mRNA-processing factor 40 homolog A	-0.188874	0.0375599	1.42528	0.359876	0.443847	-3.92459	24.9313	24.7684	24.8855	24.9058	24.7371	24.4154	24.7637	24.7738	25.0487	24.9727	24.7032	24.6726	24.6443	24.5268	24.5629	24.9532
O75410;O75410-2;O75410-9	TACC1_HUMAN	TACC1	Transforming acidic coiled-coil-containing protein 1	0.620979	0.022504	1.64774	0.35231	0.453075	-3.47017	21.3461	22.1875	20.6218	21.024	22.6934	22.0469	22.44	22.5096	20.8989	22.0152	21.9733	22.3261	21.9305	22.1284	21.7132	21.8986
O75419-3	CDC45_HUMAN	CDC45	Isoform 3 of Cell division control protein 45 homolog	-0.168279	0.0458954	1.33823	0.369441	0.432455	-4.09996	23.6287	23.7984	23.6955	23.8495	23.8118	23.7146	23.737	23.6665	23.7682	23.9569	23.9851	24.1353	23.5881	23.6687	23.4992	23.7854
O75420	GGYF1_HUMAN	GIGYF1	GRB10-interacting GYF protein 1	0.048927	0.830491	0.0806648	0.928557	0.0321915	-6.0489	NA	20.3891	NA	19.6963	NA	20.8462	20.0453	20.4	21.0737	21.0606	20.746	20.6827	20.582	20.8379	20.8343	21.0532
O75431	MTX2_HUMAN	MTX2	Metaxin-2	-0.0225825	0.930341	0.0313579	0.968932	0.0137066	-6.1709	23.9688	23.8436	23.8221	23.8743	23.7889	23.4521	23.628	24.0622	22.7362	22.7672	22.8101	22.8216	22.8783	22.747	22.9032	23.0035
O75436	VP26A_HUMAN	VPS26A	Vacuolar protein sorting-associated protein 26A	0.0478768	0.795197	0.0995253	0.913591	0.039248	-6.1396	23.9506	23.7736	24.0651	24.4729	24.0909	24.4949	24.1946	24.1731	23.6252	23.8406	23.2128	23.8804	23.3238	23.7449	23.5181	23.6637
O75438	NDUB1_HUMAN	NDUFB1	NADH dehydrogenase [ubiquinone] 1 beta subcomplex subunit 1	0.141957	0.723887	0.140329	0.882907	0.054085	-6.07636	22.8357	23.0876	23.3696	23.4875	23.3687	23.761	23.1247	23.1339	22.7907	21.7046	21.8368	21.4654	22.2962	21.4319	NA	21.8828
O75439	MPPB_HUMAN	PMPCB	Mitochondrial-processing peptidase subunit beta	0.0204026	0.806662	0.0933084	0.916937	0.0376607	-6.14352	24.4314	24.353	24.4514	24.7404	24.6129	24.6798	24.5807	24.5923	24.2674	24.6183	24.5478	24.5917	24.6344	24.2947	24.3525	24.4172
O75446	SAP30_HUMAN	SAP30	Histone deacetylase complex subunit SAP30	0.782931	0.0259453	1.58594	0.35231	0.453075	-3.5972	22.5297	24.0536	22.2625	23.1258	24.6201	24.332	23.9033	23.7048	23.042	23.7578	23.4626	24.7283	24.4246	24.3274	23.1632	24.7503
O75449	KTNA1_HUMAN	KATNA1	Katanin p60 ATPase-containing subunit A1	0.350847	0.129326	0.888315	0.448915	0.347836	-4.97374	21.8642	22.7484	21.1024	22.1275	22.7138	21.9642	22.407	22.1659	22.4276	22.4718	22.5797	22.6039	22.7286	22.9869	22.9146	22.8515
O75461	E2F6_HUMAN	E2F6	Transcription factor E2F6	-0.0937589	0.465335	0.332234	0.741133	0.130104	-5.89582	23.977	24.2666	24.3657	24.2718	24.1623	24.1759	24.2886	24.3075	23.8334	24.1278	23.9515	24.2304	24.0607	23.8025	23.389	24.0877
O75467	Z324A_HUMAN	ZNF324	Zinc finger protein 324A	0.251511	0.135316	0.868652	0.455653	0.341366	-4.93184	18.9062	18.4108	NA	NA	19.4843	18.7166	18.6882	18.7615	18.8142	18.9647	19.1066	18.8537	19.5132	19.0538	19.3801	19.156
O75475	PSIP1_HUMAN	PSIP1	PC4 and SFRS1-interacting protein	-0.307143	0.0468914	1.32891	0.370258	0.431496	-4.11865	29.0302	28.6247	29.1105	29.0121	28.7423	28.6412	28.9261	28.7911	28.6193	28.8127	28.4062	28.6819	28.3115	28.1377	28.0559	28.2347
O75475-3	PSIP1_HUMAN	PSIP1	Isoform 3 of PC4 and SFRS1-interacting protein	-0.898176	0.0125804	1.90031	0.346986	0.459688	-2.83117	21.4041	NA	21.6969	21.2531	NA	NA	20.595	20.881	20.9955	20.7538	20.4194	19.8997	19.9971	19.4512	19.6629	19.5289
O75477	ERLN1_HUMAN	ERLIN1	Erlin-1	-0.0484179	0.683721	0.165121	0.867102	0.0619297	-6.08796	23.8212	23.8998	23.5539	23.5265	24.096	23.5735	23.7757	23.9838	23.6081	23.7682	23.5473	23.6985	23.4366	23.2959	23.3115	23.5633
O75486-4	SUPT3_HUMAN	SUPT3H	Isoform 2 of Transcription initiation protein SPT3 homolog	0.0511432	0.85743	0.0668011	0.940286	0.0267402	-6.15799	23.0643	22.5561	23.6285	23.7701	23.3746	23.865	23.378	23.4795	22.5818	22.7924	22.1021	22.9927	22.0262	22.4815	22.8452	22.4471
O75487	GPC4_HUMAN	GPC4	Glypican-4	0.84686	0.00696322	2.15719	0.344159	0.463241	-2.40646	22.9151	23.8063	22.8279	23.7065	25.3749	24.7397	25.037	25.0732	23.8012	24.0449	23.8939	24.1658	23.9824	23.6327	23.7639	24.3328
O75489	NDUS3_HUMAN	NDUFS3	NADH dehydrogenase [ubiquinone] iron-sulfur protein 3, mitochondrial	-0.14021	0.189334	0.722771	0.513539	0.289427	-5.27457	24.8002	24.9749	24.6274	24.8359	24.5696	24.6696	24.6228	24.6691	24.5957	24.4218	24.3669	24.3978	24.3759	24.3024	24.2488	24.4407
O75494;O75494-2;O75494-3;O75494-4;O75494-5;O75494-6	SRS10_HUMAN	SRSF10	Serine/arginine-rich splicing factor 10	-0.298689	0.155429	0.808467	0.478547	0.320076	-5.12072	28.476	27.853	28.854	28.5599	27.8201	28.3376	28.2313	28.4621	27.8057	28.032	27.803	27.8622	27.6998	27.4556	27.4221	27.4276
O75496	GEMI_HUMAN	GMNN	Geminin	0.468199	0.0282355	1.5492	0.352851	0.452409	-3.67244	22.6482	23.7186	22.2873	23.3488	23.6213	23.784	23.4903	23.7037	22.6653	23.4288	23.5383	23.7498	23.4033	23.6791	23.5857	23.8634
O75506	HSBP1_HUMAN	HSBP1	Heat shock factor-binding protein 1	0.0166469	0.890148	0.0505379	0.95512	0.019942	-6.16491	24.2882	24.782	24.1226	24.4383	24.6744	24.4489	24.6338	24.7887	24.6096	24.9174	24.8058	24.9522	24.8668	24.5335	24.5178	24.5855
O75528	TADA3_HUMAN	TADA3	Transcriptional adapter 3	-0.152167	0.0686515	1.16335	0.390559	0.408314	-4.44703	24.4667	24.5503	24.4429	24.6646	24.2964	24.0701	24.6097	24.3432	24.6309	24.4533	24.5863	24.3818	24.5511	24.2857	24.3619	24.4414
O75529	TAF5L_HUMAN	TAF5L	TAF5-like RNA polymerase II p300/CBP-associated factor-associated factor 65 kDa subunit 5L	0.270978	0.0901779	1.0449	0.410693	0.386483	-4.67722	23.8638	24.1543	23.9809	24.2357	24.4682	24.8707	24.5689	24.3826	23.6068	24.1123	23.9027	24.0656	23.9826	23.9141	23.6736	24.2294
O75531	BAF_HUMAN	BANF1	Barrier-to-autointegration factor	0.0684615	0.402751	0.394963	0.694647	0.158236	-5.80844	30.972	31.1083	31.4402	31.3788	31.2965	31.5489	31.2137	31.2594	31.3492	31.3337	31.1439	31.1673	31.2415	31.3932	31.1622	31.3257
O75533	SF3B1_HUMAN	SF3B1	Splicing factor 3B subunit 1	-0.132185	0.275512	0.55986	0.595091	0.225416	-5.55295	29.5762	29.4714	29.8299	29.7839	29.6161	29.7111	29.7338	29.6187	29.3238	29.6197	29.319	29.5095	29.2067	29.2351	29.0859	29.1685
O75554	WBP4_HUMAN	WBP4	WW domain-binding protein 4	0.050621	0.698884	0.155595	0.872347	0.0593107	-6.09651	24.2473	24.9733	24.4421	24.4708	24.5757	24.1821	24.7185	24.7121	24.8487	24.8801	24.8055	24.7498	24.9208	25.0517	24.7985	24.8631
O75569-2	PRKRA_HUMAN	PRKRA	Isoform 2 of Interferon-inducible double-stranded RNA-dependent protein kinase activator A	-0.166937	0.395649	0.40269	0.689426	0.161512	-5.79724	26.7538	26.4926	26.8209	26.8922	26.5188	26.6617	26.7021	26.7563	25.7278	26.5369	26.0472	26.4176	25.9336	25.838	26.0879	25.855
O75575	RPC9_HUMAN	CRCP	DNA-directed RNA polymerase III subunit RPC9	0.00243225	0.988536	0.00500772	0.994214	0.00252021	-6.14181	21.3911	21.5706	21.3958	20.8812	20.7145	21.3198	21.4041	20.8765	21.5468	NA	21.0104	21.633	21.5897	21.6002	21.539	21.7515
O75586	MED6_HUMAN	MED6	Mediator of RNA polymerase II transcription subunit 6	0.0744985	0.84741	0.0719064	0.936371	0.0285523	-6.1555	23.1134	21.7935	23.5497	23.1914	22.7475	23.7717	22.345	22.8992	21.3005	22.0715	21.2948	22.0506	21.7297	21.4696	22.1561	21.8425
O75600;O75600-2	KBL_HUMAN	GCAT	2-amino-3-ketobutyrate coenzyme A ligase, mitochondrial	-0.497602	0.00353	2.45222	0.333819	0.476489	-1.78153	22.7411	21.9485	22.4925	22.2939	21.4364	21.3889	22.1426	21.9444	22.4821	22.4218	22.6011	22.2626	22.0106	22.3572	22.1929	21.7896
O75607	NPM3_HUMAN	NPM3	Nucleoplasmin-3	-0.187532	0.281042	0.551229	0.601184	0.220993	-5.56707	28.8587	28.6167	29.09	29.2281	28.8259	29.1416	28.9629	29.0112	28.32	29.0477	28.6848	28.7949	28.5112	28.0918	28.1676	28.4283
O75616	ERAL1_HUMAN	ERAL1	GTPase Era, mitochondrial	0.0803902	0.563843	0.248842	0.805775	0.0937861	-6.00045	22.8536	23.2697	23.294	23.335	23.1913	23.0238	23.1987	23.2363	23.3524	23.391	23.6143	23.6986	23.7169	23.7667	23.5528	23.7653
O75618;O75618-2	DEDD_HUMAN	DEDD	Death effector domain-containing protein	-0.171493	0.266046	0.575044	0.587946	0.230663	-5.49334	20.3645	20.6753	20.7675	21.1424	20.4186	20.4084	NA	20.09	20.0043	20.4654	20.7876	20.3065	20.7229	20.1722	20.5058	20.4308
O75643	U520_HUMAN	SNRNP200	U5 small nuclear ribonucleoprotein 200 kDa helicase	-0.0932287	0.374219	0.426875	0.671877	0.17271	-5.76164	29.0124	28.8902	29.449	29.3456	28.9843	29.2548	29.1475	29.1292	28.9791	29.0942	28.8785	28.923	28.8841	28.869	28.7855	28.7719
O75648-2	MTU1_HUMAN	TRMU	Isoform 2 of Mitochondrial tRNA-specific 2-thiouridylase 1	0.412219	0.0990547	1.00412	0.416641	0.380238	-4.75537	21.2626	22.7542	21.4506	21.9821	22.8331	22.8355	22.6245	22.6945	21.7457	22.755	22.7297	22.9074	22.5183	22.5422	22.0982	22.7388
O75663	TIPRL_HUMAN	TIPRL	TIP41-like protein	-1.06061	0.120579	0.918729	0.440345	0.356207	-4.91694	22.8263	23.1125	24.7616	23.0389	23.0151	23.1519	23.2947	23.5146	26.3813	23.1623	21.2494	22.7688	21.1568	21.8832	19.979	22.821
O75665	OFD1_HUMAN	OFD1	Centriole and centriolar satellite protein OFD1	-0.0183498	0.813811	0.0894766	0.919844	0.0362859	-6.14584	22.7599	22.9033	22.9381	23.0801	22.7978	23.1768	22.8874	22.9986	22.9468	23.0622	22.7299	22.9193	22.749	22.8634	22.9654	22.7544
O75674-2	TM1L1_HUMAN	TOM1L1	Isoform 2 of TOM1-like protein 1	0.512111	0.26793	0.571979	0.589869	0.229244	-5.533	22.6858	22.5944	22.5519	20.1895	22.6973	22.2476	21.4448	21.0555	20.0963	20.6832	22.7375	20.3381	22.2857	22.2835	21.9459	22.0133
O75676	KS6A4_HUMAN	RPS6KA4	Ribosomal protein S6 kinase alpha-4	0.0343226	0.873895	0.058541	0.946319	0.0239624	-6.16171	21.1608	21.5235	21.1007	21.5362	21.9133	22.2741	21.8476	21.6072	21.2354	21.4887	21.5724	21.5888	20.3988	21.0782	20.9798	21.3822
O75683	SURF6_HUMAN	SURF6	Surfeit locus protein 6	0.0274867	0.730575	0.136335	0.885946	0.0525927	-6.11278	27.435	27.1773	27.2465	27.2678	27.2421	27.2318	27.3537	27.3271	27.5938	27.4258	27.3379	27.1477	27.6338	27.3733	27.4134	27.2766
O75688	PPM1B_HUMAN	PPM1B	Protein phosphatase 1B	0.0282696	0.791807	0.101381	0.911133	0.0404182	-6.1384	19.9935	20.5306	20.317	20.2708	20.3372	19.9422	20.4944	20.6427	20.3321	20.2724	20.1106	20.1644	20.1621	20.3358	20.3351	19.9681
O75691	UTP20_HUMAN	UTP20	Small subunit processome component 20 homolog	0.0444662	0.517695	0.285926	0.775496	0.11042	-5.95576	26.7154	26.8857	26.8529	26.9503	26.9577	27.1125	26.9076	26.9737	26.7214	26.9393	26.833	26.9531	26.7758	26.8161	26.74	26.9233
O75694	NU155_HUMAN	NUP155	Nuclear pore complex protein Nup155	-0.0603255	0.665171	0.177067	0.857682	0.0666739	-6.07678	27.3513	27.2857	27.6446	27.6879	27.6136	27.7067	27.6297	27.474	26.9919	27.5205	27.14	27.4484	27.0614	27.017	26.9478	27.1374
O75695	XRP2_HUMAN	RP2	Protein XRP2	0.0713435	0.518927	0.284894	0.776607	0.109799	-5.95704	25.9248	26.4828	26.0553	26.4049	26.4601	26.5627	26.4613	26.5094	26.2827	26.6963	26.441	26.7152	26.4241	26.5107	26.1942	26.4513
O75717	WDHD1_HUMAN	WDHD1	WD repeat and HMG-box DNA-binding protein 1	-0.139343	0.0358854	1.44508	0.359876	0.443847	-3.88447	24.4938	24.5495	24.6902	24.6988	24.4214	24.5736	24.4012	24.4485	24.4636	24.7196	24.5206	24.7409	24.4373	24.5343	24.4534	24.4926
O75718	CRTAP_HUMAN	CRTAP	Cartilage-associated protein	-0.0444473	0.669197	0.174446	0.859599	0.0657039	-6.07928	25.1882	25.3139	25.1505	25.3354	25.3765	25.3148	25.3227	25.4139	24.973	25.203	25.0919	25.1109	24.9015	24.8651	24.8057	25.0112
O75746	S2512_HUMAN	SLC25A12	Electrogenic aspartate/glutamate antiporter SLC25A12, mitochondrial	0.299996	0.100564	0.997557	0.417012	0.379851	-4.7679	22.7998	23.9469	22.4642	23.2873	23.6425	23.3251	23.5619	23.5272	23.3698	23.4826	23.4972	23.6491	23.6513	23.9938	23.622	23.5732
O75781	PALM_HUMAN	PALM	Paralemmin-1	-0.330087	0.00643899	2.19118	0.344159	0.463241	-2.3347	25.2597	24.9146	25.0841	25.242	24.5728	24.8017	24.9575	24.9184	25.4399	25.2213	24.7926	24.9592	24.8809	24.6017	25.0351	24.5045
O75787-2	RENR_HUMAN	ATP6AP2	Isoform 2 of Renin receptor	0.178253	0.303547	0.517775	0.619592	0.207894	-5.58674	NA	20.7259	19.8635	20.753	20.8253	20.7652	20.91	20.9965	19.8979	20.602	20.7379	20.7784	20.4101	20.6196	20.3756	20.362
O75792	RNH2A_HUMAN	RNASEH2A	Ribonuclease H2 subunit A	0.217633	0.0412615	1.38445	0.365855	0.436691	-4.00703	23.966	24.0325	24.1339	24.1691	24.2192	24.6941	24.2248	24.1258	23.8653	23.9344	24.2035	23.7061	24.1736	24.2369	24.0428	24.0345
O75794	CD123_HUMAN	CDC123	Cell division cycle protein 123 homolog	0.239387	0.094368	1.02518	0.412031	0.38507	-4.7151	23.6685	23.5763	22.6874	23.1159	23.5337	23.1761	23.4766	23.5329	22.7047	23.2288	23.2329	23.4356	23.3061	23.512	23.5235	23.5044
O75817	POP7_HUMAN	POP7	Ribonuclease P protein subunit p20	0.00476688	0.987836	0.00531532	0.994214	0.00252021	-6.17478	22.0194	22.7698	23.2117	22.8147	22.9066	22.9624	22.6489	23.1977	21.3271	22.57	22.1853	22.7473	22.0766	21.8277	21.1183	22.9451
O75818;O75818-2	RPP40_HUMAN	RPP40	Ribonuclease P protein subunit p40	0.0448823	0.818369	0.0870507	0.922242	0.0351552	-6.14727	23.7549	23.4379	24.1768	23.9545	24.1579	24.537	23.8935	24.1745	23.5897	23.9058	23.3035	23.8119	23.1054	23.2806	23.4437	23.7015
O75820-4	ZN189_HUMAN	ZNF189	Isoform 4 of Zinc finger protein 189	0.0657518	0.766453	0.115514	0.898947	0.0462658	-6.12868	21.6312	21.9667	21.7966	22.4388	22.3336	22.155	22.2928	22.5705	21.2228	22.049	22.0034	21.8065	21.2647	21.2055	21.397	22.2219
O75821	EIF3G_HUMAN	EIF3G	Eukaryotic translation initiation factor 3 subunit G	-0.224719	0.168787	0.77266	0.4917	0.3083	-5.18553	26.182	25.4915	26.3826	26.1401	25.4169	25.6552	25.5705	25.3559	26.2026	25.5755	25.8237	25.3871	25.9126	25.9786	25.9906	25.507
O75822	EIF3J_HUMAN	EIF3J	Eukaryotic translation initiation factor 3 subunit J	0.0539289	0.607357	0.216556	0.830332	0.0807482	-6.0366	23.4034	23.6234	23.0232	23.5039	23.6333	23.3464	23.3942	23.2637	23.3702	23.3379	22.9869	23.1527	23.2342	23.0905	23.3398	23.5309
O75832	PSD10_HUMAN	PSMD10	26S proteasome non-ATPase regulatory subunit 10	-0.251367	0.222192	0.653272	0.549214	0.260259	-5.39585	24.4165	24.1426	24.2494	24.722	24.2891	23.872	24.0451	24.6655	25.1494	24.5382	24.1825	23.4086	23.8914	23.6908	24.0984	24.2459
O75844	FACE1_HUMAN	ZMPSTE24	CAAX prenyl protease 1 homolog	0.0707356	0.450736	0.346078	0.731506	0.135782	-5.87711	21.6841	22.0887	21.6047	21.7924	22.1954	22.135	21.9643	21.9996	21.9511	21.8829	22.0459	22.1041	21.7456	21.9564	21.7642	21.9593
O75874	IDHC_HUMAN	IDH1	Isocitrate dehydrogenase [NADP] cytoplasmic	-0.000710808	0.995041	0.00215887	0.997762	0.000973044	-6.17488	23.9976	24.1086	24.0914	24.4073	24.0594	24.6055	24.2268	24.1176	23.9664	24.0598	24.0313	23.8377	23.8183	23.748	23.8984	24.0205
O75879	GATB_HUMAN	GATB	Glutamyl-tRNA(Gln) amidotransferase subunit B, mitochondrial	0.0756586	0.777189	0.109473	0.904949	0.0433761	-6.03078	20.2963	20.4455	19.9519	20.3774	20.4982	21.0786	20.2741	20.8346	NA	20.9032	19.6904	20.9975	NA	19.4978	NA	20.5525
O75880	SCO1_HUMAN	SCO1	Protein SCO1 homolog, mitochondrial	0.266915	0.267258	0.573069	0.589454	0.22955	-5.5312	23.2615	24.0671	23.4671	23.8448	24.513	24.4053	24.0859	23.9748	22.7357	23.7406	23.4138	24.2445	23.5259	23.3119	23.1187	23.975
O75909;O75909-4	CCNK_HUMAN	CCNK	Cyclin-K	-0.0317127	0.833971	0.078849	0.930367	0.0313459	-6.15188	23.4446	23.2733	24.0285	23.8136	23.4333	23.7995	23.1139	23.1796	23.4987	22.9649	23.2857	23.1177	23.4316	23.5162	23.6107	23.0883
O75915	PRAF3_HUMAN	ARL6IP5	PRA1 family protein 3	-0.203521	0.0750399	1.12471	0.397885	0.400243	-4.52261	23.2551	22.8877	22.9251	23.0821	22.9414	23.0157	23.164	22.8861	23.0161	22.957	22.7713	22.9121	22.5444	22.4878	22.5993	22.5397
O75925	PIAS1_HUMAN	PIAS1	E3 SUMO-protein ligase PIAS1	0.145348	0.213044	0.671531	0.537813	0.269369	-5.36432	25.1358	25.3579	25.0591	25.4704	25.5025	25.8625	25.5038	25.2106	24.9122	25.321	25.1332	25.3859	25.1584	25.3298	25.0871	25.2834
O75928-2	PIAS2_HUMAN	PIAS2	Isoform PIAS2-alpha of E3 SUMO-protein ligase PIAS2	0.288214	0.0369153	1.43279	0.359876	0.443847	-3.90937	23.9075	24.8048	23.9392	24.3576	24.6876	24.5386	24.5321	24.4842	24.1544	24.4268	24.6711	24.6662	24.6797	24.8024	24.7194	24.7892
O75934	SPF27_HUMAN	BCAS2	Pre-mRNA-splicing factor SPF27	-0.0415941	0.602282	0.2202	0.827454	0.0822563	-6.03266	27.3575	27.1141	27.4107	27.304	27.2576	27.1899	27.4106	27.36	27.1625	27.223	27.1274	27.0763	27.1506	27.0449	27.0127	27.0165
O75935;O75935-3	DCTN3_HUMAN	DCTN3	Dynactin subunit 3	0.266391	0.0935282	1.02906	0.411758	0.385358	-4.70766	24.0423	25.1402	24.083	24.8214	24.9715	25.0295	25.029	24.5035	24.4841	24.8032	24.8486	24.8454	24.8069	24.9362	24.8401	25.0826
O75937	DNJC8_HUMAN	DNAJC8	DnaJ homolog subfamily C member 8	-0.369216	0.0172033	1.76439	0.35231	0.453075	-3.22899	27.5827	27.0394	27.7219	27.4393	26.8692	26.9195	27.1838	26.9743	27.268	27.0086	26.7378	26.8358	26.6756	26.6341	26.7072	26.716
O75940	SPF30_HUMAN	SMNDC1	Survival of motor neuron-related-splicing factor 30	-0.0683367	0.462359	0.335021	0.738613	0.131583	-5.89208	27.0049	27.0408	27.2071	27.116	26.8854	26.6919	27.1214	27.0162	27.377	27.1277	27.2081	27.0153	27.3079	27.3038	27.1475	27.0764
O75943-3	RAD17_HUMAN	RAD17	Isoform 3 of Cell cycle checkpoint protein RAD17	0.0274789	0.810018	0.0915052	0.918653	0.0368483	-6.14462	18.938	19.0768	18.7553	19.3373	19.3746	19.179	19.4535	19.1957	19.2131	19.4324	19.0421	19.2185	18.7907	19.2956	18.9531	18.9912
O75947	ATP5H_HUMAN	ATP5PD	ATP synthase subunit d, mitochondrial	-0.118799	0.273511	0.563026	0.592864	0.227045	-5.54775	25.3405	25.1611	25.0088	25.2278	25.0974	24.6491	25.2479	25.0065	25.5968	25.2346	25.2889	24.9651	25.2257	25.3396	25.1864	25.1205
O75955	FLOT1_HUMAN	FLOT1	Flotillin-1	0.129431	0.136981	0.863341	0.45763	0.339485	-5.02005	27.091	27.4601	27.164	27.419	27.6405	27.5758	27.4588	27.6001	27.2852	27.5842	27.441	27.5479	27.3822	27.4406	27.3215	27.6084
O75962-4	TRIO_HUMAN	TRIO	Isoform 4 of Triple functional domain protein	0.271499	0.0357772	1.44639	0.359876	0.443847	-3.88181	21.5802	22.1527	21.8975	22.0729	22.3749	22.5744	22.0944	22.2163	21.4873	22.0389	21.8363	21.9848	22.0498	22.1	21.7928	22.0199
O75970-3	MPDZ_HUMAN	MPDZ	Isoform 3 of Multiple PDZ domain protein	0.211811	0.0426033	1.37056	0.367856	0.434322	-4.03501	25.6041	26.0644	25.6219	25.6759	26.0252	25.9789	25.9309	25.9267	25.8116	26.044	26.0407	26.1451	26.2037	26.2087	26.1667	26.2613
O75976	CBPD_HUMAN	CPD	Carboxypeptidase D	-0.132686	0.321617	0.492661	0.635032	0.197204	-5.66092	21.5189	21.3339	21.1199	21.3917	21.3793	21.5336	21.3581	21.5323	21.2583	21.4813	21.1815	21.3396	21.2774	21.1025	20.5843	20.7962
O76003	GLRX3_HUMAN	GLRX3	Glutaredoxin-3	-0.0709095	0.491354	0.308605	0.756464	0.121212	-5.92693	25.2779	25.2325	25.1761	25.3521	25.2012	25.3009	25.4439	25.4221	25.1251	25.2295	24.9916	25.2553	24.9754	24.9489	24.7168	25.0636
O76021	RL1D1_HUMAN	RSL1D1	Ribosomal L1 domain-containing protein 1	0.0104662	0.868521	0.0612198	0.944716	0.0246986	-6.16055	31.3921	31.6183	31.4403	31.4801	31.6099	31.3466	31.605	31.4613	31.5725	31.5786	31.6298	31.5035	31.6123	31.6281	31.5733	31.4624
O76024	WFS1_HUMAN	WFS1	Wolframin	-0.389759	0.237181	0.62492	0.566567	0.246749	-5.4443	21.02	20.4038	21.0132	21.5515	20.8442	21.8533	21.0846	20.5155	20.4393	20.7064	20.2205	20.8589	19.4277	19.3461	19.9534	20.071
O76031	CLPX_HUMAN	CLPX	ATP-dependent Clp protease ATP-binding subunit clpX-like, mitochondrial	0.191007	0.126253	0.89876	0.446949	0.349742	-4.95428	23.5483	23.9631	23.3033	23.7301	24.0203	23.9986	24.0305	23.9323	23.7792	24.1183	24.0214	24.2624	24.0651	24.1277	23.8486	24.231
O76039-1	CDKL5_HUMAN	CDKL5	Isoform 2 of Cyclin-dependent kinase-like 5	0.0916354	0.692826	0.159376	0.870377	0.0602927	-6.09316	21.8569	22.2843	21.8403	22.1554	22.6495	22.8002	22.2006	22.6196	21.6109	22.2821	21.7574	22.3063	21.4845	21.6027	21.1196	22.35
O76062	ERG24_HUMAN	TM7SF2	Delta(14)-sterol reductase TM7SF2	0.425104	0.0124825	1.9037	0.346986	0.459688	-2.93889	22.693	23.53	22.6099	23.1555	23.6457	23.8055	23.6287	23.6785	23.1996	23.6357	23.6413	23.719	23.6872	23.6829	23.6362	23.8202
O76071	CIAO1_HUMAN	CIAO1	Probable cytosolic iron-sulfur protein assembly protein CIAO1	0.166931	0.305803	0.514558	0.621628	0.206469	-5.62625	22.38	23.0497	22.3809	22.6512	22.95	22.5816	22.5708	22.5195	22.7643	22.937	23.1896	22.9369	23.288	23.1448	23.1644	23.4059
O76075	DFFB_HUMAN	DFFB	DNA fragmentation factor subunit beta	0.212204	0.24846	0.604743	0.575938	0.239624	-5.47839	20.1648	20.9241	20.1965	20.744	21.1498	21.4107	20.552	21.0117	20.8718	21.2774	20.9511	21.3863	21.0887	21.1385	20.6933	21.1689
O76080	ZFAN5_HUMAN	ZFAND5	AN1-type zinc finger protein 5	0.213203	0.267422	0.572803	0.589495	0.22952	-5.53164	21.1508	22.2343	21.0949	21.782	21.7325	21.2002	22.0834	22.1531	21.1611	21.8379	21.9957	21.8774	22.0447	21.5752	22.025	22.0256
O76094	SRP72_HUMAN	SRP72	Signal recognition particle subunit SRP72	-0.0744203	0.284417	0.546044	0.602838	0.219799	-5.57552	23.6798	23.7241	23.7016	23.7012	23.6267	23.5441	23.6947	23.6336	23.6661	23.601	23.4695	23.4042	23.4669	23.4943	23.4111	23.4807
O94760	DDAH1_HUMAN	DDAH1	N(G),N(G)-dimethylarginine dimethylaminohydrolase 1	-0.00871155	0.920328	0.0360574	0.965999	0.0150234	-6.16966	23.7113	24.0564	23.7908	24.0506	23.8821	24.0499	24.0659	23.7671	23.5993	23.7493	23.8468	24.0226	23.7231	23.8125	23.7604	23.6964
O94762	RECQ5_HUMAN	RECQL5	ATP-dependent DNA helicase Q5	-0.0340056	0.633926	0.197962	0.843473	0.0739286	-6.05611	23.2353	23.1626	23.3381	23.2425	23.1722	23.3208	23.1523	23.2391	23.0445	23.3679	23.1416	23.2249	23.1591	23.061	22.9943	23.3865
O94763-4	RMP_HUMAN	URI1	Isoform 4 of Unconventional prefoldin RPB5 interactor 1	0.199721	0.286933	0.54222	0.604354	0.218709	-5.54727	19.9725	21.1491	19.8114	20.1679	20.7984	20.2796	20.5329	20.7422	20.3256	20.3373	20.8538	20.7123	20.5317	NA	20.4992	20.9278
O94766	B3GA3_HUMAN	B3GAT3	Galactosylgalactosylxylosylprotein 3-beta-glucuronosyltransferase 3	0.24782	0.381078	0.418987	0.677039	0.169386	-5.77334	22.4963	23.075	22.2693	22.5722	23.3624	23.7498	23.3829	23.3622	22.1131	22.9912	22.1553	23.3357	22.1413	22.2705	21.9094	22.8122
O94776	MTA2_HUMAN	MTA2	Metastasis-associated protein MTA2	0.0477345	0.572275	0.242396	0.810819	0.091076	-6.00788	28.9239	29.2459	29.2467	29.2482	29.1832	29.3486	29.2261	29.2388	28.7842	29.2026	29.0283	29.1992	29.0454	29.0977	28.9718	29.1491
O94782	UBP1_HUMAN	USP1	Ubiquitin carboxyl-terminal hydrolase 1	0.137767	0.154818	0.810179	0.478178	0.32041	-5.1176	22.9097	23.173	23.0705	23.0713	23.1961	23.0403	23.1942	22.9017	22.8185	23.1036	23.1968	23.3219	23.3686	23.5015	23.2313	23.3336
O94804	STK10_HUMAN	STK10	Serine/threonine-protein kinase 10	-0.319815	0.197542	0.70434	0.519895	0.284084	-5.30706	21.3738	20.9156	21.2965	21.5163	21.0316	21.6951	21.4263	21.4231	21.2084	20.9432	21.2672	20.6266	20.2807	20.5422	20.0281	20.1619
O94806	KPCD3_HUMAN	PRKD3	Serine/threonine-protein kinase D3	-0.289667	0.0437716	1.35881	0.369441	0.432455	-4.05865	20.8124	21.5342	21.3111	21.0487	20.3925	21.3086	20.8005	20.7696	21.1929	21.236	21.1381	21.2962	21.1977	20.8385	20.6976	21.2475
O94813	SLIT2_HUMAN	SLIT2	Slit homolog 2 protein	0.213064	0.387906	0.411274	0.681381	0.16661	-5.7847	18.2068	19.3424	18.9658	19.0555	18.9372	19.1915	19.4789	19.4175	18.767	19.7026	20.1214	19.8885	19.7763	19.7755	19.9278	19.2497
O94819	KBTBB_HUMAN	KBTBD11	Kelch repeat and BTB domain-containing protein 11	0.52124	0.0281514	1.5505	0.352851	0.452409	-3.63281	19.4276	NA	19.5971	20.3882	21.106	20.4209	20.558	21.029	20.0858	20.6861	20.6634	20.9374	20.8058	21.1047	20.645	20.5414
O94822-3	LTN1_HUMAN	LTN1	Isoform 3 of E3 ubiquitin-protein ligase listerin	-0.00559393	0.986067	0.00609357	0.993115	0.00300031	-6.17474	22.5675	22.7558	22.469	22.8582	23.583	23.5336	23.492	23.2214	22.1199	22.9939	22.5089	23.1415	21.9755	21.8553	21.3203	22.389
O94826	TOM70_HUMAN	TOMM70	Mitochondrial import receptor subunit TOM70	0.181259	0.330189	0.481237	0.641058	0.193103	-5.67879	23.4477	23.967	23.6613	23.9581	24.2149	24.5684	24.0905	24.0593	23.054	23.8334	23.6274	23.8504	23.3413	23.5679	23.4446	23.5624
O94832	MYO1D_HUMAN	MYO1D	Unconventional myosin-Id	-0.0795998	0.458818	0.33836	0.736873	0.132608	-5.88758	27.3405	27.3116	27.6639	27.7445	27.4686	27.7898	27.5017	27.435	27.2872	27.5358	27.3026	27.3853	27.2565	27.1012	27.1223	27.2595
O94842;O94842-2;O94842-3	TOX4_HUMAN	TOX4	TOX high mobility group box family member 4	0.262731	0.135624	0.867663	0.455653	0.341366	-5.01206	25.5642	26.2964	25.4057	25.5335	26.1949	25.7011	26.1448	25.9841	26.1504	26.1254	26.375	26.3163	26.3914	26.5348	26.4153	26.5023
O94851	MICA2_HUMAN	MICAL2	[F-actin]-monooxygenase MICAL2	0.112499	0.37301	0.42828	0.671091	0.173219	-5.75955	21.594	22.2524	22.1427	22.0772	22.1451	22.4864	22.1554	22.4064	22.0405	22.4162	22.4793	22.4467	22.2647	22.3326	21.992	22.566
O94854	K0754_HUMAN	MACF1	Microtubule-actin cross-linking factor 1, isoforms 6/7	-0.0140662	0.87021	0.0603762	0.94551	0.0243338	-6.16092	23.2543	23.4043	23.4274	23.6097	23.3437	23.1302	23.4819	23.548	23.6657	23.4988	23.5403	23.5903	23.6691	23.6567	23.5293	23.5196
O94864-2	ST65G_HUMAN	SUPT7L	Isoform 2 of STAGA complex 65 subunit gamma	-0.02772	0.735131	0.133635	0.887763	0.0517031	-6.11494	22.9591	22.898	22.9806	22.9513	22.9836	22.8154	23.0463	22.9026	22.8095	22.9176	22.8503	22.548	22.6451	22.653	22.7319	22.9149
O94874	UFL1_HUMAN	UFL1	E3 UFM1-protein ligase 1	0.336426	0.0241711	1.6167	0.35231	0.453075	-3.53403	23.824	24.6551	23.8072	24.2379	24.8033	24.672	24.7719	24.7414	23.9718	24.3496	24.2941	24.444	24.246	24.276	24.2544	24.5102
O94880-1	PHF14_HUMAN	PHF14	Isoform 2 of PHD finger protein 14	-0.659155	0.0247889	1.60574	0.35231	0.453075	-3.55655	25.0018	23.6987	24.8753	24.78	23.3636	23.3813	24.2179	23.7107	25.3149	23.9549	23.9569	23.3431	24.0026	23.5698	24.12	23.2864
O94880-2	PHF14_HUMAN	PHF14	Isoform 3 of PHD finger protein 14	0.0341739	0.749914	0.124989	0.892829	0.0492316	-6.12167	26.9787	27.1179	27.4575	27.4361	27.2634	27.5676	27.3755	27.2752	26.9188	27.1875	27.1938	27.1639	26.9995	27.1358	26.8542	27.2563
O94887	FARP2_HUMAN	FARP2	FERM, ARHGEF and pleckstrin domain-containing protein 2	-0.0433853	0.551977	0.258079	0.797299	0.0983785	-5.98962	23.1065	23.1657	23.3319	23.333	23.0223	23.3484	23.0497	23.0916	23.217	23.2662	23.3936	23.0798	23.1756	23.2491	23.3327	23.277
O94888	UBXN7_HUMAN	UBXN7	UBX domain-containing protein 7	0.162775	0.159151	0.79819	0.479581	0.319138	-5.13939	24.4012	24.7499	24.3045	24.6137	24.8912	24.9044	24.7123	24.8074	24.4265	24.9472	24.8009	25.1273	24.6737	24.987	24.7643	24.9333
O94892	ZN432_HUMAN	ZNF432	Zinc finger protein 432	0.241411	0.157107	0.803804	0.479427	0.319278	-5.1292	17.9009	18.6849	18.4077	19.0305	19.2184	18.8447	19.0719	18.9008	18.3075	18.9845	19.2451	18.9931	18.9755	18.8156	18.8139	18.8446
O94901-9	SUN1_HUMAN	SUN1	Isoform 8 of SUN domain-containing protein 1	-0.00441324	0.959593	0.0179129	0.982434	0.00769672	-6.17356	26.7722	26.7028	26.9671	27.0336	26.7665	27.0472	26.9474	26.8389	26.4871	26.8428	26.7484	26.8389	26.7891	26.6994	26.5844	26.6847
O94903	PLPHP_HUMAN	PLPBP	Pyridoxal phosphate homeostasis protein	0.0543496	0.778644	0.108661	0.905568	0.0430788	-6.13351	22.9553	22.6037	22.066	22.5731	22.7216	23.4047	22.7327	22.3095	22.7058	22.2352	22.5709	21.8692	22.225	22.3389	22.0876	22.1939
O94905	ERLN2_HUMAN	ERLIN2	Erlin-2	-0.0248105	0.799623	0.0971149	0.915176	0.0384954	-6.14114	24.4413	24.9754	24.5284	24.7927	24.88	24.361	24.8712	24.7907	24.7328	24.8682	24.6202	24.8342	24.7105	24.6731	24.4882	24.8199
O94906	PRP6_HUMAN	PRPF6	Pre-mRNA-processing factor 6	-0.187655	0.186581	0.729132	0.510805	0.291745	-5.2633	28.5949	28.1897	28.7427	28.8213	28.4056	28.6132	28.4896	28.4813	28.2878	28.4576	28.078	28.2683	27.9992	27.9412	27.8884	28.1205
O94913	PCF11_HUMAN	PCF11	Pre-mRNA cleavage complex 2 protein Pcf11	-0.290712	0.0803056	1.09525	0.402703	0.395015	-4.54366	22.0734	21.8487	21.9759	22.0407	21.7802	21.1148	22.1539	21.4648	22.4778	21.8461	22.3986	NA	22.1271	21.9771	21.9083	21.9039
O94915	FRYL_HUMAN	FRYL	Protein furry homolog-like	0.465743	0.0192879	1.71472	0.35231	0.453075	-3.3319	22.3541	23.5933	22.4962	22.7189	23.7047	23.3148	23.4861	23.3165	22.6014	23.3322	23.2397	23.6359	23.4333	23.5801	23.3387	23.5233
O94916-4	NFAT5_HUMAN	NFAT5	Isoform D of Nuclear factor of activated T-cells 5	0.130348	0.296847	0.527468	0.61305	0.212504	-5.60558	22.6177	23.0864	22.751	22.6565	23.0542	22.912	23.0108	23.0228	22.2741	22.5348	22.6127	22.6717	22.3619	22.5509	22.5973	22.7377
O94916-5	NFAT5_HUMAN	NFAT5	Isoform E of Nuclear factor of activated T-cells 5	-0.0798497	0.700976	0.154297	0.872592	0.0591886	-6.03343	21.6876	22.0012	21.9238	21.7976	21.8818	21.3259	22.1612	21.7098	21.4574	20.9015	21.4143	NA	20.9074	21.4252	NA	21.2132
O94919	ENDD1_HUMAN	ENDOD1	Endonuclease domain-containing 1 protein	-0.251911	0.055407	1.25644	0.379152	0.421187	-4.26325	20.2003	19.554	19.9793	19.9861	19.4641	19.7811	19.3625	19.7633	20.3144	19.7041	19.7976	19.819	19.9916	19.9317	19.4163	19.6289
O94923	GLCE_HUMAN	GLCE	D-glucuronyl C5-epimerase	0.755554	0.00196721	2.70615	0.284249	0.546302	-1.13466	21.8165	22.6547	21.812	NA	23.1034	23.3223	22.698	22.5572	21.91	NA	22.8543	NA	23.1856	22.9352	22.9133	23.0053
O94925-3	GLSK_HUMAN	GLS	Isoform 3 of Glutaminase kidney isoform, mitochondrial	-0.140504	0.548984	0.260441	0.794789	0.0997484	-5.98681	24.8667	24.5522	25.073	25.3081	25.2558	25.3773	25.0319	25.0823	24.2597	25.207	24.5051	25.2736	24.2827	24.4271	23.7355	24.7288
O94927	HAUS5_HUMAN	HAUS5	HAUS augmin-like complex subunit 5	0.432689	0.0420423	1.37631	0.36707	0.435251	-4.02343	21.8236	22.8802	21.4656	22.0079	23.1294	22.9346	22.5516	22.6333	22.162	22.6369	22.7905	22.8006	22.6208	22.8304	22.3963	22.9323
O94955	RHBT3_HUMAN	RHOBTB3	Rho-related BTB domain-containing protein 3	-0.0044347	0.973088	0.0118479	0.987256	0.00557007	-6.14132	20.6773	20.8986	20.5429	20.7657	NA	20.4774	20.7495	20.867	20.8332	20.96	21.3303	20.664	21.0716	20.541	21.203	20.8975
O94964-2	SOGA1_HUMAN	SOGA1	Isoform 2 of Protein SOGA1	0.0998698	0.128202	0.892106	0.447912	0.348808	-4.96668	23.868	24.1333	24.1721	24.1563	24.1175	24.2877	24.0925	24.1332	23.9594	24.0627	24.0753	24.0662	24.0855	24.2754	24.2157	24.0847
O94966-6	UBP19_HUMAN	USP19	Isoform 6 of Ubiquitin carboxyl-terminal hydrolase 19	0.616096	0.132021	0.879358	0.452939	0.34396	-4.87916	19.7012	20.3135	18.6009	20.2635	20.8672	20.9538	21.392	20.3904	NA	20.68	NA	19.1812	19.457	NA	19.5751	20.2074
O94967;O94967-2;O94967-3;O94967-4	WDR47_HUMAN	WDR47	WD repeat-containing protein 47	0.501315	0.0883782	1.05365	0.408694	0.388602	-4.66037	20.1571	21.6141	19.3957	20.2013	21.4848	20.843	21.2056	21.1171	20.6874	21.2984	21.4758	21.4263	21.3131	21.4889	21.4137	21.4005
O94972	TRI37_HUMAN	TRIM37	E3 ubiquitin-protein ligase TRIM37	0.230583	0.328103	0.48399	0.639646	0.19406	-5.67449	20.26	21.1758	20.2241	20.8879	21.0846	21.3585	21.1009	20.9866	21.6542	21.6031	21.789	21.4663	21.6785	21.497	21.7976	21.4013
O94973	AP2A2_HUMAN	AP2A2	AP-2 complex subunit alpha-2	0.180847	0.0242105	1.616	0.35231	0.453075	-3.53549	26.0385	26.1963	26.0254	26.1964	26.4559	26.4429	26.2079	26.341	26.2243	26.3884	26.3537	26.2751	26.4692	26.2471	26.4291	26.5518
O94973-2	AP2A2_HUMAN	AP2A2	Isoform 2 of AP-2 complex subunit alpha-2	0.0648619	0.781808	0.1069	0.907335	0.0422322	-6.13471	22.3974	22.0605	21.1781	21.7899	22.4036	22.1812	21.7681	22.3173	22.2013	22.4399	22.2575	22.1503	22.0536	20.9937	22.4189	22.8576
O94979	SC31A_HUMAN	SEC31A	Protein transport protein Sec31A	0.139471	0.134533	0.871171	0.455653	0.341366	-5.00556	22.1952	22.7466	22.1565	22.2743	22.4552	22.4588	22.5633	22.5155	22.1126	22.4382	22.5826	22.4497	22.4645	22.6547	22.4616	22.4979
O94986	CE152_HUMAN	CEP152	Centrosomal protein of 152 kDa	-0.0589577	0.495449	0.305001	0.759122	0.119689	-5.93158	22.1526	22.2384	22.3303	22.1581	22.2763	21.9112	22.1165	22.0239	22.404	22.3338	22.4027	22.3061	22.3717	22.314	22.4949	22.3459
O94992	HEXI1_HUMAN	HEXIM1	Protein HEXIM1	0.290733	0.612385	0.212976	0.833743	0.0789678	-6.04043	22.2948	21.4552	21.9425	21.987	26.1166	21.7683	21.83	21.8478	21.9683	21.8408	21.1696	21.554	21.6621	20.896	21.1787	21.2385
O95059	RPP14_HUMAN	RPP14	Ribonuclease P protein subunit p14	0.186879	0.153773	0.813119	0.476855	0.321614	-5.11224	24.0388	24.4724	23.8154	24.2183	24.6031	24.4898	24.7012	24.2498	24.4878	24.83	24.5616	24.3212	24.6778	24.3975	24.6688	24.4524
O95067	CCNB2_HUMAN	CCNB2	G2/mitotic-specific cyclin-B2	0.149735	0.138122	0.859736	0.459397	0.337812	-5.02671	24.0604	24.5141	23.8438	24.0784	24.4998	24.4528	24.3405	24.3769	24.2861	24.3984	24.4269	24.516	24.3033	24.4526	24.3533	24.5427
O95070	YIF1A_HUMAN	YIF1A	Protein YIF1A	-0.444209	0.148455	0.828405	0.474002	0.32422	-5.00615	NA	16.5216	NA	16.2114	16.6365	14.531	16.3949	15.8826	15.6929	16.4052	16.5926	15.8924	15.8061	15.0018	15.9473	16.0009
O95071;O95071-2	UBR5_HUMAN	UBR5	E3 ubiquitin-protein ligase UBR5	0.263616	0.112733	0.947947	0.429719	0.366815	-4.862	21.4655	22.1776	21.5925	22.0788	22.6938	22.6	22.3687	22.2184	21.802	22.204	22.3438	22.5547	22.0331	22.0662	21.9744	22.3732
O95084	PRS23_HUMAN	PRSS23	Serine protease 23	0.0470652	0.800799	0.0964763	0.915202	0.0384833	-6.14155	23.5242	23.9158	23.4355	23.5347	24.1433	24.2133	23.8058	23.8873	23.7222	24.3697	24.162	24.7631	24.0999	24.0092	23.4153	24.2297
O95104	SCAF4_HUMAN	SCAF4	SR-related and CTD-associated factor 4	0.18114	0.0761805	1.11816	0.398518	0.399552	-4.53538	26.8127	26.8787	26.5537	26.8392	27.1203	26.7932	27.1198	27.0064	27.0817	27.0493	26.7422	27.1884	26.951	27.1748	27.3181	27.1115
O95139	NDUB6_HUMAN	NDUFB6	NADH dehydrogenase [ubiquinone] 1 beta subcomplex subunit 6	-0.0785318	0.733386	0.134667	0.887193	0.0519817	-6.08097	20.8036	21.7023	20.5875	20.5132	20.5878	NA	20.8456	20.6449	20.4746	20.539	20.4806	19.7946	19.7157	20.7921	20.5754	20.5724
O95140	MFN2_HUMAN	MFN2	Mitofusin-2	0.0272704	0.893016	0.0491406	0.956137	0.01948	-6.16543	20.8574	22.0073	21.0983	21.7483	21.6856	21.6852	21.8321	21.4941	20.6754	21.607	21.6316	21.7824	21.3803	21.0234	20.8658	21.6594
O95147	DUS14_HUMAN	DUSP14	Dual specificity protein phosphatase 14	-0.232462	0.308498	0.510747	0.623903	0.204883	-5.63232	24.2201	23.305	24.0125	23.7826	23.7965	23.7687	23.6292	23.8571	23.165	23.5755	23.0147	23.5128	23.2886	22.5733	22.6423	23.1726
O95149	SPN1_HUMAN	SNUPN	Snurportin-1	0.270462	0.100067	0.999711	0.417001	0.379863	-4.76379	20.6718	21.3559	20.7819	21.4212	21.6352	21.8419	21.5362	21.6674	22.0433	21.3774	21.6256	21.4108	21.4914	21.6224	21.4953	21.5619
O95155;O95155-2;O95155-4	UBE4B_HUMAN	UBE4B	Ubiquitin conjugation factor E4 B	0.649834	0.0179867	1.74505	0.35231	0.453075	-3.19569	20.3546	21.6522	21.3284	21.1805	22.1807	22.837	21.9789	21.8853	21.0715	21.7577	NA	21.778	NA	21.7412	21.3566	21.6921
O95159	ZFPL1_HUMAN	ZFPL1	Zinc finger protein-like 1	0.43838	0.0202195	1.69423	0.35231	0.453075	-3.37426	23.1859	24.1598	23.0452	23.5493	24.1919	24.4432	24.0749	24.1469	23.1601	23.8752	23.9577	24.0685	23.8563	23.9655	23.7004	24.1295
O95163	ELP1_HUMAN	ELP1	Elongator complex protein 1	-0.0340608	0.834099	0.0787825	0.930367	0.0313459	-6.15192	23.3028	23.2143	23.421	23.5079	23.4565	23.9922	23.5924	23.2318	23.0057	23.3695	23.0077	23.3008	23.0289	22.7227	22.7584	23.0743
O95164	UBL3_HUMAN	UBL3	Ubiquitin-like protein 3	-0.399571	0.0329398	1.48228	0.356958	0.447382	-3.72881	18.1599	17.801	17.8519	17.7973	17.2118	NA	17.536	NA	17.9864	17.5659	17.1591	16.9999	17.1737	17.1902	17.4096	17.0722
O95167	NDUA3_HUMAN	NDUFA3	NADH dehydrogenase [ubiquinone] 1 alpha subcomplex subunit 3	0.397376	0.153034	0.815213	0.476428	0.322003	-5.07299	19.9435	21.3882	20.3189	20.7096	21.1713	21.0044	20.7986	20.9127	19.1141	20.2659	20.2137	20.5619	20.3478	20.0648	NA	20.6833
O95168;O95168-2	NDUB4_HUMAN	NDUFB4	NADH dehydrogenase [ubiquinone] 1 beta subcomplex subunit 4	0.042218	0.799634	0.0971089	0.915176	0.0384954	-6.14115	23.8456	24.4056	23.9356	24.2212	24.1933	24.1314	24.2173	24.06	23.2828	23.5871	23.516	23.8867	23.6527	23.5802	23.4405	23.743
O95169	NDUB8_HUMAN	NDUFB8	NADH dehydrogenase [ubiquinone] 1 beta subcomplex subunit 8, mitochondrial	-0.183205	0.679191	0.168008	0.864403	0.0632838	-6.05208	23.078	22.9071	22.7532	23.116	22.2851	22.4724	22.8783	22.8295	21.1721	21.7015	20.8757	21.5634	20.4834	NA	21.45	21.3398
O95182	NDUA7_HUMAN	NDUFA7	NADH dehydrogenase [ubiquinone] 1 alpha subcomplex subunit 7	-0.233036	0.299326	0.523855	0.615071	0.211075	-5.57698	20.9539	21.3511	20.7179	20.8648	20.8083	20.5099	20.8374	20.5018	20.7646	20.6514	20.1114	19.8163	20.3491	19.6745	20.2652	NA
O95197;O95197-2	RTN3_HUMAN	RTN3	Reticulon-3	0.294895	0.380961	0.419119	0.677006	0.169408	-5.73912	22.7613	23.9507	23.4492	23.7433	24.0649	24.5419	24.3077	24.3125	22.911	23.6792	22.7429	23.7403	NA	22.7488	22.4338	23.2603
O95201	RHIT_HUMAN	ZNF205	Transcriptional repressor RHIT	0.303055	0.133956	0.873037	0.455653	0.341366	-4.92369	NA	22.5993	NA	21.6506	22.8211	22.4918	22.4785	22.1093	21.3613	22.2025	22.3701	22.5491	22.3567	22.3688	22.1633	22.612
O95202	LETM1_HUMAN	LETM1	Mitochondrial proton/calcium exchanger protein	-0.121149	0.395668	0.402669	0.689426	0.161512	-5.79727	23.7007	23.3299	23.9135	23.7735	23.6309	23.8515	23.6012	23.6638	23.4824	23.4358	23.1472	23.4523	23.1371	23.2687	23.0427	23.0702
O95208-3	EPN2_HUMAN	EPN2	Isoform 3 of Epsin-2	0.188455	0.122097	0.913294	0.44211	0.354469	-4.92712	23.7673	24.0881	23.7927	24.0131	24.1001	24.1584	23.999	24.3866	24.0146	24.299	24.287	24.5426	24.2782	24.5147	24.5092	24.3659
O95218-2;O95218	ZRAB2_HUMAN	ZRANB2	Zinc finger Ran-binding domain-containing protein 2	-0.0201613	0.815224	0.088723	0.920892	0.0357913	-6.14629	25.2934	25.6844	25.3362	25.3926	25.6317	25.5067	25.5392	25.1402	25.2049	25.5394	25.4032	25.3483	25.3143	25.2764	25.3162	25.3165
O95219	SNX4_HUMAN	SNX4	Sorting nexin-4	0.114341	0.723674	0.140457	0.882907	0.054085	-6.10942	22.2226	21.4545	22.4251	22.528	22.5668	23.4421	22.4524	22.3527	21.2788	22.0418	21.342	22.2989	21.3109	20.9581	22.028	21.3955
O95235	KI20A_HUMAN	KIF20A	Kinesin-like protein KIF20A	-0.16726	0.0350411	1.45542	0.359197	0.444668	-3.8635	26.2274	26.0337	26.2238	26.2036	25.9535	25.9494	26.0031	26.0617	26.0581	25.9781	26.0108	25.8551	25.8794	25.7935	25.9069	25.7051
O95239	KIF4A_HUMAN	KIF4A	Chromosome-associated kinesin KIF4A	-0.0472705	0.644231	0.190958	0.848067	0.0715697	-6.0632	26.7198	26.7718	26.8233	26.8688	26.8645	26.8696	26.8938	26.7501	26.4764	26.6135	26.6142	26.5215	26.4192	26.464	26.3731	26.3969
O95243;O95243-5	MBD4_HUMAN	MBD4	Methyl-CpG-binding domain protein 4	0.23059	0.242585	0.615135	0.571059	0.243319	-5.46088	21.9438	22.9274	22.0085	22.5612	23.0676	23.1759	22.9626	22.9313	22.2215	23.1329	22.8922	23.0473	22.8077	22.4254	22.3238	22.8852
O95248-4;O95248-5	MTMR5_HUMAN	SBF1	Isoform 4 of Myotubularin-related protein 5	0.0334843	0.757755	0.120471	0.896392	0.0475023	-6.12506	22.1638	22.5717	22.966	22.4931	22.7262	22.4353	22.6087	22.6437	22.1778	22.5452	22.5816	22.6929	22.4622	22.6227	22.3135	22.6476
O95249	GOSR1_HUMAN	GOSR1	Golgi SNAP receptor complex member 1	0.41324	0.0909785	1.04106	0.410958	0.386203	-4.68461	21.7786	23.0595	21.6403	22.2149	23.2745	22.7211	22.9228	22.5812	21.6388	22.6601	22.9154	23.0485	22.5238	22.7919	22.4225	23.0242
O95251	KAT7_HUMAN	KAT7	Histone acetyltransferase KAT7	-0.149531	0.42208	0.374606	0.707603	0.15021	-5.8375	26.5318	25.96	26.7873	26.8135	26.3396	26.5784	26.4592	26.3675	25.8489	26.1562	25.8689	26.0895	25.814	25.6878	25.8021	25.8113
O95271	TNKS1_HUMAN	TNKS	Poly [ADP-ribose] polymerase tankyrase-1	0.121267	0.271264	0.566607	0.592329	0.227437	-5.54186	21.5624	22.0444	21.629	21.7975	22.0078	22.2765	21.8619	21.9653	21.6626	22.0206	22.1099	21.8551	21.9133	21.55	22.1237	21.953
O95292	VAPB_HUMAN	VAPB	Vesicle-associated membrane protein-associated protein B/C	-0.0459546	0.633136	0.198503	0.843381	0.0739761	-6.05556	24.5882	24.4524	24.3371	24.5623	24.3868	24.5025	24.6777	24.576	24.3973	24.3769	24.2409	24.2213	24.1723	24.0894	24.2279	24.1761
O95295	SNAPN_HUMAN	SNAPIN	SNARE-associated protein Snapin	0.0836686	0.387922	0.411256	0.681381	0.16661	-5.78473	22.1138	22.577	22.0637	22.4948	22.6207	22.4162	22.678	22.591	22.476	22.5053	22.5899	22.7341	22.4749	22.5318	22.515	22.3965
O95297;O95297-2	MPZL1_HUMAN	MPZL1	Myelin protein zero-like protein 1	-0.129837	0.372829	0.428491	0.671091	0.173219	-5.65363	21.1264	21.0991	NA	NA	21.4696	NA	21.4175	20.8184	21.0211	21.5734	21.5979	21.5849	20.9757	21.1742	21.2318	21.3406
O95302-3	FKBP9_HUMAN	FKBP9	Isoform 3 of Peptidyl-prolyl cis-trans isomerase FKBP9	-0.0453015	0.641718	0.192656	0.846631	0.0723059	-6.06149	22.5054	22.1867	21.9732	22.0623	22.2779	22.1357	22.2129	22.3177	22.1715	22.1991	22.1592	21.9467	22.0467	21.9927	21.716	22.142
O95336	6PGL_HUMAN	PGLS	6-phosphogluconolactonase	0.384663	0.0146896	1.83299	0.35231	0.453075	-3.08639	23.9091	24.6403	23.6112	23.9655	24.5651	24.5417	24.2897	24.3788	23.8835	24.3113	24.5533	24.4669	24.5682	24.8269	24.5994	24.6486
O95340;O95340-2	PAPS2_HUMAN	PAPSS2	Bifunctional 3'-phosphoadenosine 5'-phosphosulfate synthase 2	-0.194355	0.0637985	1.19519	0.385857	0.413574	-4.38443	22.7831	22.4941	22.6324	22.5497	22.5248	22.2802	22.5935	22.5856	22.5986	22.6868	22.2333	22.6839	22.2741	22.2819	22.017	22.55
O95343	SIX3_HUMAN	SIX3	Homeobox protein SIX3	0.229854	0.143171	0.844144	0.470226	0.327694	-5.05544	23.56	24.4251	23.4324	23.7667	24.3666	24.0392	24.2765	24.2761	23.7047	24.1903	24.2624	24.4262	24.2319	23.9987	23.983	24.4346
O95347	SMC2_HUMAN	SMC2	Structural maintenance of chromosomes protein 2	-0.0701922	0.394499	0.403954	0.687906	0.162471	-5.7954	26.2067	26.2327	26.2121	26.3509	26.2571	26.1881	26.3914	26.1688	26.1365	26.0521	26.1211	26.0534	25.9753	26.0103	25.9267	25.8862
O95352;O95352-3	ATG7_HUMAN	ATG7	Ubiquitin-like modifier-activating enzyme ATG7	0.391036	0.0371123	1.43048	0.359876	0.443847	-3.91405	19.9998	21.0382	19.8271	20.5155	21.1314	20.8326	21.0514	21.0421	20.3625	20.8482	20.8919	21.1905	20.9808	20.8729	20.8199	21.071
O95365	ZBT7A_HUMAN	ZBTB7A	Zinc finger and BTB domain-containing protein 7A	-0.175192	0.489806	0.309976	0.756141	0.121397	-5.92516	24.2866	23.386	24.1383	23.8544	23.8618	23.9601	23.7933	24.018	23.0776	23.6321	23.0027	23.2505	22.9591	22.5637	22.9067	23.164
O95372	LYPA2_HUMAN	LYPLA2	Acyl-protein thioesterase 2	0.101251	0.275885	0.559272	0.59516	0.225366	-5.55391	23.5416	23.8059	23.5593	23.8163	23.7625	23.8548	23.8979	23.7661	23.5739	23.8147	24.0385	23.6008	23.4801	23.9222	24.0094	23.8679
O95373	IPO7_HUMAN	IPO7	Importin-7	0.093289	0.331161	0.479961	0.64152	0.19279	-5.68077	25.746	25.7325	25.7425	25.9942	25.9642	26.0134	26.011	25.8417	25.3066	25.7745	25.6893	25.8588	25.6471	25.7479	25.6759	25.6895
O95376	ARI2_HUMAN	ARIH2	E3 ubiquitin-protein ligase ARIH2	0.0464141	0.726665	0.138666	0.884283	0.0534089	-6.11088	17.6846	17.8237	16.9569	17.568	17.6507	17.4652	17.8563	17.8847	17.4318	17.9726	17.7667	17.5676	17.7843	17.2614	17.5425	17.6981
O95391	SLU7_HUMAN	SLU7	Pre-mRNA-splicing factor SLU7	-0.0721206	0.265171	0.576473	0.58765	0.230881	-5.52556	24.7652	24.6253	24.7839	24.7997	24.6563	24.4706	24.83	24.6292	24.705	24.7578	24.6294	24.7149	24.6108	24.7346	24.7401	24.5323
O95400	CD2B2_HUMAN	CD2BP2	CD2 antigen cytoplasmic tail-binding protein 2	-0.0960532	0.24824	0.605129	0.575938	0.239624	-5.47774	25.461	25.4042	25.3228	25.4985	25.5355	25.3716	25.7083	25.3058	25.4142	25.5348	25.4997	25.5699	25.3615	25.2098	25.0964	25.3478
O95402	MED26_HUMAN	MED26	Mediator of RNA polymerase II transcription subunit 26	0.123812	0.318485	0.496911	0.632974	0.198614	-5.65423	22.6932	23.3952	23.2919	23.0812	23.3233	22.9002	23.3449	23.3038	23.1463	23.3397	23.4238	23.5292	23.5402	23.3944	23.4633	23.6208
O95409	ZIC2_HUMAN	ZIC2	Zinc finger protein ZIC 2	0.00324227	0.984622	0.00673051	0.992743	0.00316326	-6.17471	24.6055	25.0313	24.646	25.1471	25.3498	24.5363	25.5186	24.9753	25.1005	25.2463	25.4692	25.4996	25.0759	25.3176	24.648	25.3501
O95425-4	SVIL_HUMAN	SVIL	Isoform SV4 of Supervillin	-0.0909967	0.150571	0.822259	0.4745	0.323764	-5.09556	27.2845	27.1799	27.3972	27.4111	27.1447	27.2107	27.2967	27.2703	27.4124	27.5139	27.3894	27.3548	27.4034	27.3202	27.2973	27.2718
O95429	BAG4_HUMAN	BAG4	BAG family molecular chaperone regulator 4	0.0145961	0.897228	0.0470971	0.957948	0.0186579	-6.16616	22.7645	22.9823	23.0224	22.7938	22.8387	22.5835	22.8899	22.7372	23.0329	23.0855	23.1617	22.92	23.2784	23.3578	23.2435	22.9508
O95433	AHSA1_HUMAN	AHSA1	Activator of 90 kDa heat shock protein ATPase homolog 1	-0.281963	0.0897693	1.04687	0.409447	0.387803	-4.67343	24.8191	24.2339	24.6173	24.8317	24.5281	24.1442	24.6985	24.5197	24.5717	24.4362	23.9795	24.2639	23.8936	23.8383	24.0296	23.8458
O95453-2	PARN_HUMAN	PARN	Isoform 2 of Poly(A)-specific ribonuclease PARN	-0.0716603	0.321905	0.492273	0.63542	0.196939	-5.66153	26.2544	26.3311	26.2177	26.3059	26.2472	25.9067	26.351	26.2038	26.4456	26.3262	26.3383	26.2214	26.3589	26.2667	26.3478	26.1853
O95456	PSMG1_HUMAN	PSMG1	Proteasome assembly chaperone 1	0.268701	0.260314	0.584503	0.585558	0.23243	-5.51224	21.7176	23.014	21.9393	21.8157	22.5728	22.5734	22.7484	22.4435	23.1508	22.7371	23.1553	22.8086	22.8013	23.4056	23.0811	22.8621
O95470	SGPL1_HUMAN	SGPL1	Sphingosine-1-phosphate lyase 1	0.279829	0.00970293	2.0131	0.346986	0.459688	-2.70974	23.2349	23.8143	23.1451	23.5178	23.8798	23.9178	23.7976	23.8464	23.5103	23.6792	23.7944	23.7461	23.7762	23.8526	23.7821	23.8282
O95476	CNEP1_HUMAN	CTDNEP1	CTD nuclear envelope phosphatase 1	0.271483	0.0827501	1.08223	0.405772	0.391718	-4.60516	22.8459	23.6303	22.5941	23.0285	23.4028	23.4396	23.3242	23.3923	23.0221	23.1753	23.472	23.7547	23.3931	23.5871	23.3753	23.7803
O95478	NSA2_HUMAN	NSA2	Ribosome biogenesis protein NSA2 homolog	0.26737	0.0982607	1.00762	0.416331	0.380562	-4.7487	28.1834	28.9933	28.1183	28.2731	29.0211	28.7842	28.7753	28.8621	28.5084	28.9279	29.0956	29.0458	28.9263	28.8837	28.7902	29.242
O95479;O95479-2	G6PE_HUMAN	H6PD	GDH/6PGL endoplasmic bifunctional protein	0.514131	0.1053	0.977573	0.423875	0.372762	-4.80592	19.7278	21.2851	19.0857	20.4609	21.5356	21.3344	21.258	21.2844	20.0418	21.1588	21.0467	21.0619	20.8508	20.6841	20.2705	20.764
O95486	SC24A_HUMAN	SEC24A	Protein transport protein Sec24A	0.367613	0.272403	0.564788	0.592864	0.227045	-5.54485	21.6322	22.5549	21.8395	22.1784	23.0568	23.1813	22.9068	22.8952	20.8465	22.3607	21.5379	22.5203	21.5766	21.6153	21.2648	21.9147
O95487;O95487-2;O95487-3	SC24B_HUMAN	SEC24B	Protein transport protein Sec24B	0.494938	0.0412057	1.38504	0.365855	0.436691	-4.00584	20.5466	21.8645	21.0504	21.2151	22.444	21.4899	21.8827	21.8227	20.7682	21.7809	21.9215	22.1756	21.9655	21.9764	21.6063	22.0948
O95503	CBX6_HUMAN	CBX6	Chromobox protein homolog 6	0.279678	0.0761766	1.11818	0.398518	0.399552	-4.53534	22.5656	23.2869	22.8152	22.8175	23.1446	23.592	23.1497	23.1988	23.119	23.2392	23.5444	23.6109	23.3974	23.7097	23.4584	23.5855
O95562	SFT2B_HUMAN	SFT2D2	Vesicle transport protein SFT2B	-0.449908	0.115506	0.937394	0.432249	0.364266	-4.84606	19.5772	NA	19.8024	19.5867	18.7819	18.5849	18.4149	19.2339	19.7402	18.3679	18.9209	18.506	17.9684	19.2692	19.4337	18.4296
O95571	ETHE1_HUMAN	ETHE1	Persulfide dioxygenase ETHE1, mitochondrial	0.393709	0.102229	0.990424	0.419225	0.377553	-4.78149	20.4707	21.251	20.0364	20.4917	21.4417	21.2068	21.1514	21.2778	21.3429	21.6023	21.6847	21.6483	21.5951	21.6058	21.5813	21.8179
O95573	ACSL3_HUMAN	ACSL3	Fatty acid CoA ligase Acsl3	0.265103	0.0175167	1.75655	0.35231	0.453075	-3.24526	24.3747	24.8437	24.4001	24.7468	24.9489	24.9381	24.82	24.9537	24.7073	24.8744	25.0135	25.0245	25.0691	25.1632	25.1039	25.1089
O95602	RPA1_HUMAN	POLR1A	DNA-directed RNA polymerase I subunit RPA1	-0.0261285	0.681401	0.166597	0.866107	0.0624283	-6.0866	27.3343	27.3735	27.4442	27.5089	27.4669	27.5801	27.5179	27.4495	27.395	27.5072	27.4016	27.4689	27.3547	27.2543	27.265	27.3361
O95613	PCNT_HUMAN	PCNT	Pericentrin	-0.0741465	0.269409	0.569588	0.591131	0.228316	-5.53695	23.1492	23.1319	23.2109	23.3582	23.1357	23.2801	23.1973	23.1844	23.3885	23.4683	23.3283	23.364	23.2224	23.3834	23.1596	23.2433
O95619	YETS4_HUMAN	YEATS4	YEATS domain-containing protein 4	-0.23475	0.0257641	1.58899	0.35231	0.453075	-3.59095	25.7929	25.3357	25.8172	25.7484	25.3581	25.3195	25.5999	25.4278	25.754	25.5593	25.4137	25.2789	25.3466	25.2268	25.1416	25.4018
O95625	ZBT11_HUMAN	ZBTB11	Zinc finger and BTB domain-containing protein 11	0.0798763	0.370215	0.431546	0.670041	0.173899	-5.75467	22.9917	23.0821	23.4116	23.2643	23.2189	23.4375	23.3878	23.239	23.5608	23.3933	23.4774	23.2559	23.5859	23.4351	23.4103	23.3617
O95630	STABP_HUMAN	STAMBP	STAM-binding protein	0.2163	0.0436801	1.35972	0.369441	0.432455	-4.05682	22.8574	22.8639	22.8748	23.0117	23.2281	23.2937	23.1959	23.2668	22.6222	22.7505	22.8279	22.7068	22.844	22.695	22.7775	22.9445
O95639	CPSF4_HUMAN	CPSF4	Cleavage and polyadenylation specificity factor subunit 4	0.0412448	0.541534	0.266374	0.789582	0.102603	-5.97972	26.5892	26.7468	26.5011	26.7531	26.7423	26.7102	26.7538	26.856	26.7127	26.9347	26.7855	26.7956	26.8055	26.6597	26.7546	26.8667
O95639-3	CPSF4_HUMAN	CPSF4	Isoform 3 of Cleavage and polyadenylation specificity factor subunit 4	0.523358	0.053335	1.27299	0.376218	0.424561	-4.1504	16.3101	17.9764	NA	NA	17.7457	17.8239	17.6728	17.6483	16.5839	17.5463	17.4767	17.916	17.7286	18.3187	17.5465	18.1148
O95644	NFAC1_HUMAN	NFATC1	Nuclear factor of activated T-cells, cytoplasmic 1	0.266735	0.0567852	1.24576	0.379152	0.421187	-4.28443	25.621	26.3587	25.3739	25.7816	26.3723	26.374	26.2347	26.1498	25.9683	26.0981	26.2354	26.286	26.0729	26.1553	26.0966	26.4013
O95677;O95677-2	EYA4_HUMAN	EYA4	Eyes absent homolog 4	0.0438567	0.758953	0.119785	0.896392	0.0475023	-6.12557	20.8624	20.8017	20.4649	21.1684	21.2861	20.7823	21.0849	21.4198	20.9444	20.9213	20.7898	20.7536	20.5887	20.3747	20.7117	20.8091
O95684-2;O95684	CEP43_HUMAN	CEP43	Centrosomal protein 43	0.247751	0.190702	0.719646	0.515356	0.287893	-5.28009	23.1532	23.8771	23.0639	23.3307	23.4081	23.7592	23.748	23.5498	23.9013	24.0363	24.0192	23.9478	24.2136	24.1217	24.3822	24.129
O95696-2	BRD1_HUMAN	BRD1	Isoform 2 of Bromodomain-containing protein 1	0.121384	0.114321	0.941876	0.431004	0.365519	-4.87345	26.0039	26.2835	26.1642	26.362	26.3776	26.5242	26.376	26.4067	26.019	26.2674	26.3015	26.3382	26.1908	26.2711	26.2304	26.3339
O95707	RPP29_HUMAN	POP4	Ribonuclease P protein subunit p29	0.0550033	0.792142	0.101197	0.911133	0.0404182	-6.13852	23.4065	23.259	24.2855	24.0046	23.7999	24.3013	23.7676	23.8742	22.9414	23.6764	23.2986	23.7541	22.9503	23.2145	23.783	23.3753
O95714	HERC2_HUMAN	HERC2	E3 ubiquitin-protein ligase HERC2	0.170189	0.0316455	1.49969	0.355933	0.448631	-3.77351	23.4434	23.7338	23.7731	23.8479	23.861	23.931	23.798	23.7532	23.414	23.7077	23.8155	23.7532	23.8451	23.8719	23.8821	23.9077
O95721	SNP29_HUMAN	SNAP29	Synaptosomal-associated protein 29	-0.0167845	0.868689	0.0611358	0.944752	0.0246824	-6.16058	21.4041	22.1644	21.4841	22.064	21.7231	21.8202	21.9001	21.7544	21.8142	21.8291	21.638	21.8587	21.6934	21.7996	21.7446	21.6867
O95747	OXSR1_HUMAN	OXSR1	Serine/threonine-protein kinase OSR1	0.109647	0.527193	0.27803	0.782487	0.106523	-5.96553	23.7234	24.2774	23.5134	24.0432	24.6062	24.2018	24.5334	24.3642	23.7329	24.2536	24.0803	24.2585	23.7771	23.9529	23.4215	23.9026
O95758;O95758-5	PTBP3_HUMAN	PTBP3	Polypyrimidine tract-binding protein 3	0.096263	0.419238	0.37754	0.705793	0.151323	-5.83335	27.01	27.2012	26.9468	27.0748	27.3513	27.2377	27.2841	27.6382	26.8283	27.253	27.0268	27.184	26.9034	26.8632	26.7612	27.256
O95777	LSM8_HUMAN	LSM8	U6 snRNA-associated Sm-like protein LSm8	-0.152476	0.319235	0.495889	0.6332	0.198459	-5.65584	27.7292	27.3331	28.2602	28.0951	27.3307	28.021	27.5978	27.4654	27.6037	27.5368	27.5854	27.3112	27.4788	27.7086	27.5272	27.1054
O95782;O95782-2	AP2A1_HUMAN	AP2A1	AP-2 complex subunit alpha-1	0.0515015	0.471733	0.326304	0.745359	0.127635	-5.90373	27.075	27.1755	27.0126	27.2792	27.3191	27.3363	27.2553	27.3343	27.079	27.3193	27.1344	27.2471	27.1418	27.0006	27.0982	27.2484
O95793	STAU1_HUMAN	STAU1	Double-stranded RNA-binding protein Staufen homolog 1	0.0148997	0.799179	0.097356	0.915176	0.0384954	-6.14099	26.4284	26.4744	26.3499	26.5589	26.5225	26.4207	26.5967	26.4649	26.3371	26.4877	26.383	26.4531	26.3788	26.4699	26.3317	26.4062
O95793-3	STAU1_HUMAN	STAU1	Isoform 3 of Double-stranded RNA-binding protein Staufen homolog 1	0.161066	0.355887	0.448688	0.662168	0.179032	-5.72885	22.5322	23.4626	22.696	22.9888	23.2005	22.9749	23.3244	23.4374	23.6164	23.4496	23.4475	23.6203	23.7272	23.2451	23.4775	23.7149
O95801	TTC4_HUMAN	TTC4	Tetratricopeptide repeat protein 4	0.521138	0.0273812	1.56255	0.352851	0.452409	-3.64513	20.6768	20.987	20.9635	21.0381	22.0281	22.1126	21.4817	21.9839	21.1602	21.1684	20.8726	20.5699	20.6226	20.8722	20.8013	21.7031
O95807	TM50A_HUMAN	TMEM50A	Transmembrane protein 50A	0.0976001	0.669599	0.174185	0.859649	0.065679	-6.07952	22.8063	24.0372	23.0091	23.5115	23.396	23.5936	23.8913	23.2375	24.3886	23.8797	24.0652	23.847	24.1606	24.3959	23.9932	23.6574
O95810	CAVN2_HUMAN	CAVIN2	Caveolae-associated protein 2	0.141167	0.168347	0.773794	0.49143	0.308538	-5.18349	23.5628	24.0637	23.8303	23.9998	24.1144	24.0167	24.3889	24.2611	23.8992	23.8794	23.9311	23.8947	23.9159	23.7194	23.9275	23.8466
O95816	BAG2_HUMAN	BAG2	BAG family molecular chaperone regulator 2	-0.228904	0.0519509	1.28441	0.376218	0.424561	-4.20758	25.9732	25.8653	26.0204	26.2009	25.9848	25.7268	26.1343	25.8891	26.0005	26.1044	25.7077	25.9262	25.7284	25.4154	25.3535	25.7352
O95817	BAG3_HUMAN	BAG3	BAG family molecular chaperone regulator 3	-0.021314	0.737718	0.132109	0.889108	0.0510457	-6.11615	24.3195	24.2879	24.4026	24.4689	24.2061	24.3904	24.3671	24.3657	24.1251	24.3427	24.3154	24.4007	24.3767	24.3217	24.3147	24.1499
O95822	DCMC_HUMAN	MLYCD	Malonyl-CoA decarboxylase, mitochondrial	-0.297066	0.295379	0.52962	0.613004	0.212537	-5.45764	20.1126	19.5619	21.0737	NA	20.4525	20.4432	NA	NA	NA	20.3695	20.3125	20.5332	19.4132	20.0342	19.3678	20.4701
O95831;O95831-3	AIFM1_HUMAN	AIFM1	Apoptosis-inducing factor 1, mitochondrial	-0.0964791	0.436474	0.360042	0.719309	0.143085	-5.85789	24.6977	24.5723	24.7656	24.9267	24.6729	24.761	24.7718	24.6464	24.3176	24.4125	24.4007	24.4083	24.2349	24.2246	24.1881	24.2298
O95835	LATS1_HUMAN	LATS1	Serine/threonine-protein kinase LATS1	0.077031	0.545293	0.26337	0.792501	0.101	-5.98332	21.0302	21.9213	21.4681	21.8233	21.7698	21.7183	21.6134	22.0676	21.5161	21.7514	21.6804	22.0873	21.6477	21.6873	21.6449	21.7455
O95857	TSN13_HUMAN	TSPAN13	Tetraspanin-13	0.763116	0.239986	0.619813	0.567433	0.246085	-5.2947	NA	NA	17.5889	NA	19.0729	18.4346	20.835	20.3343	18.1592	18.8197	20.7138	18.6715	21.0713	NA	18.5127	18.6154
O95861;O95861-4	BPNT1_HUMAN	BPNT1	3'(2'),5'-bisphosphate nucleotidase 1	0.570392	0.00189493	2.72241	0.284249	0.546302	-1.20614	21.7709	22.7279	21.4879	22.174	22.9831	22.8084	22.4981	22.8565	21.9297	22.3593	22.4242	22.2345	22.4916	22.5302	22.5318	22.972
O95864;O95864-3	FADS2_HUMAN	FADS2	Acyl-CoA 6-desaturase	-0.147105	0.619447	0.207996	0.837956	0.076779	-6.01238	21.7931	21.4662	21.6756	21.8783	21.538	22.0009	21.6145	21.6292	20.5905	21.3231	20.8254	21.2955	21.3143	20.0537	NA	20.3113
O95865	DDAH2_HUMAN	DDAH2	N(G),N(G)-dimethylarginine dimethylaminohydrolase 2	0.0280073	0.814195	0.0892717	0.920096	0.036167	-6.14596	19.4348	19.5644	19.2776	19.2993	19.5929	19.4666	19.6606	19.2535	18.8042	19.5502	19.1018	19.4177	19.0667	19.1688	19.2571	19.2079
O95872	GPAN1_HUMAN	GPANK1	G patch domain and ankyrin repeat-containing protein 1	0.0481164	0.64414	0.19102	0.848067	0.0715697	-6.06313	21.1711	21.243	21.3537	21.4475	21.4818	21.5195	21.4194	21.5046	21.4751	21.1477	21.2111	21.0125	21.3673	21.174	21.1107	20.8693
O95881	TXD12_HUMAN	TXNDC12	Thioredoxin domain-containing protein 12	0.0852952	0.839981	0.0757306	0.933095	0.030074	-6.15354	22.1223	21.2555	22.713	22.7786	21.9665	23.188	22.1874	22.225	20.0344	21.4002	20.7822	21.6995	21.0316	21.1159	20.838	20.9157
O95900	TRUB2_HUMAN	TRUB2	Pseudouridylate synthase TRUB2, mitochondrial	-0.247699	0.287984	0.540632	0.605797	0.217673	-5.58431	21.8687	21.6401	22.2881	21.9503	21.6982	22.1529	21.7423	21.9652	20.7395	22.1243	21.4741	22.1859	21.2934	21.1259	20.7943	21.5173
O95926	SYF2_HUMAN	SYF2	Pre-mRNA-splicing factor SYF2	-0.190944	0.0535554	1.2712	0.376218	0.424561	-4.2339	25.7199	25.5248	25.8648	25.8974	25.5689	25.5622	25.7284	25.7724	25.6352	25.6833	25.6065	25.6486	25.2314	25.3948	25.2116	25.5832
O95931	CBX7_HUMAN	CBX7	Chromobox protein homolog 7	0.350787	0.210854	0.676018	0.535238	0.271453	-5.35653	20.7461	21.8791	20.3549	20.6034	22.116	21.3723	21.6556	21.8855	21.3171	21.9925	21.7258	22.4811	21.6205	21.9099	21.338	22.0085
O95948	ONEC2_HUMAN	ONECUT2	One cut domain family member 2	0.0754811	0.292616	0.533703	0.611011	0.213951	-5.59553	21.9245	22.1526	22.2264	22.2686	22.187	22.4083	22.238	22.3037	22.0724	22.1896	22.1637	22.1959	22.275	22.0907	22.2733	22.0214
O95980	RECK_HUMAN	RECK	Reversion-inducing cysteine-rich protein with Kazal motifs	0.279908	0.424981	0.371631	0.709455	0.149075	-5.8417	20.5866	21.0863	20.2125	21.1245	21.8078	21.9795	21.3025	22.2116	19.7935	21.2077	21.0291	21.5065	20.4108	20.5503	19.7851	20.7384
O95983	MBD3_HUMAN	MBD3	Methyl-CpG-binding domain protein 3	-0.171552	0.262266	0.581258	0.586291	0.231886	-5.51763	24.2847	24.1004	24.0864	24.1991	24.2734	24.2639	24.1847	24.4978	24.0776	24.4312	23.993	24.2046	23.7758	23.7339	23.2198	24.0551
O95983-2	MBD3_HUMAN	MBD3	Isoform 2 of Methyl-CpG-binding domain protein 3	0.0168173	0.852832	0.0691363	0.939002	0.0273333	-6.15687	26.4011	26.5973	26.762	26.677	26.6211	26.7949	26.6994	26.6717	26.3023	26.5972	26.4097	26.5979	26.4223	26.3481	26.3088	26.6127
O95985	TOP3B_HUMAN	TOP3B	DNA topoisomerase 3-beta-1	-0.0207147	0.799207	0.0973408	0.915176	0.0384954	-6.141	23.0418	23.219	23.3996	23.1386	23.1443	23.3027	23.0272	23.2016	22.8438	23.0837	23.1492	23.2428	22.9624	23.1632	22.9616	23.1896
O95999	BCL10_HUMAN	BCL10	B-cell lymphoma/leukemia 10	-0.13326	0.409318	0.38794	0.699045	0.155495	-5.81854	20.7465	21.1414	20.7521	21.2043	21.0409	21.5231	20.6417	21.0908	20.7419	21.0183	21.0656	21.0116	20.6285	21.0388	20.2292	20.4227
O96005	CLPT1_HUMAN	CLPTM1	Putative lipid scramblase CLPTM1	0.477034	0.0578933	1.23737	0.379152	0.421187	-4.30107	20.2679	19.4706	20.4325	20.5738	20.7519	22.0397	20.3977	20.8637	20.3912	21.0645	20.7958	20.8056	20.8392	20.5031	21.0905	21.1324
O96006	ZBED1_HUMAN	ZBED1	E3 SUMO-protein ligase ZBED1	0.387749	0.145568	0.836933	0.472484	0.325613	-5.06869	20.1102	21.3704	20.1339	20.7188	21.7899	21.5504	21.6687	21.1991	20.0302	21.1944	20.9621	21.194	20.6479	20.8513	20.369	20.7397
O96008	TOM40_HUMAN	TOMM40	Mitochondrial import receptor subunit TOM40 homolog	-0.193589	0.356711	0.447684	0.662756	0.178646	-5.73037	25.7903	26.0359	25.6527	25.9429	25.6668	25.4299	25.7727	25.6118	24.9896	25.1475	24.9744	25.0411	24.9033	24.943	24.8391	24.8591
O96011	PX11B_HUMAN	PEX11B	Peroxisomal membrane protein 11B	-1.66299	0.0363269	1.43977	0.359876	0.443847	-3.89524	21.7403	21.0271	23.4968	23.7291	21.1281	22.6442	18.6636	18.3386	21.85	19.4427	21.7386	23.7919	21.3233	21.1977	21.5263	18.6908
O96013	PAK4_HUMAN	PAK4	Serine/threonine-protein kinase PAK 4	0.219108	0.0758063	1.12029	0.398076	0.400034	-4.53122	24.3298	24.9599	24.3875	24.6779	25.029	25.0446	24.9278	25.0818	24.3585	24.7586	24.7046	24.889	24.5904	24.648	24.574	24.923
O96017-9;O96017	CHK2_HUMAN	CHEK2	Serine/threonine-protein kinase Chk2	-0.191051	0.262752	0.580453	0.586401	0.231805	-5.51897	22.3302	22.007	21.9777	22.1733	21.5881	21.7032	21.6191	21.8637	21.9321	21.6791	21.7363	20.8913	21.8343	21.4409	21.2974	21.8519
O96019	ACL6A_HUMAN	ACTL6A	Actin-like protein 6A	-0.0966713	0.416398	0.380491	0.704409	0.152175	-5.82917	28.2073	28.1524	28.2121	28.2701	28.2542	28.2941	28.268	28.2654	27.9239	28.2779	27.8869	28.2008	27.8881	27.7752	27.5128	28.1002
O96028	NSD2_HUMAN	NSD2	Histone-lysine N-methyltransferase NSD2	-0.0732799	0.240133	0.619549	0.567547	0.245998	-5.45341	26.0178	25.8991	26.0058	26.0474	25.9022	26.0184	26.0358	26.0118	25.9567	26.0447	25.9266	25.9237	25.9075	25.7832	25.7716	25.8051
O96028-5	NSD2_HUMAN	NSD2	Isoform 5 of Histone-lysine N-methyltransferase NSD2	-0.0862236	0.841927	0.0747254	0.933867	0.0297152	-6.09019	18.5061	20.2262	19.4149	19.4997	NA	18.0268	20.9449	20.2727	18.9692	19.1547	18.7871	NA	19.0146	18.3988	18.9349	18.3618
P00167;P00167-2	CYB5_HUMAN	CYB5A	Cytochrome b5	-0.103599	0.478783	0.319861	0.750374	0.124722	-5.77173	21.4587	21.0144	21.5222	21.3367	NA	21.3797	21.412	20.8039	21.2217	NA	20.8679	NA	21.0501	21.1939	20.9604	NA
P00338	LDHA_HUMAN	LDHA	L-lactate dehydrogenase A chain	0.021664	0.862756	0.064112	0.942309	0.0258067	-6.15925	28.8346	29.1387	28.9273	29.2718	29.1596	29.3304	29.1636	29.1918	28.8061	28.8451	28.859	28.7718	28.6889	28.9407	28.6055	28.5473
P00367	DHE3_HUMAN	GLUD1	Glutamate dehydrogenase 1, mitochondrial	-0.264362	0.69344	0.158991	0.870377	0.0602927	-6.0935	25.2661	24.2234	26.9467	27.0588	25.8798	27.6653	26.3411	25.1455	24.3518	24.9423	24.1727	24.4123	23.6793	23.6332	23.1193	23.7958
P00367-2	DHE3_HUMAN	GLUD1	Isoform 2 of Glutamate dehydrogenase 1, mitochondrial	-0.0138327	0.881757	0.0546512	0.950818	0.0219026	-6.16331	23.8129	24.18	23.8582	24.1089	24.0901	24.0321	24.3213	24.0815	24.3597	24.4283	24.2081	24.3123	24.1641	24.138	24.0802	24.2506
P00367-3	DHE3_HUMAN	GLUD1	Isoform 3 of Glutamate dehydrogenase 1, mitochondrial	0.160299	0.447591	0.349119	0.730375	0.136454	-5.87295	23.0934	23.7647	22.8826	23.4573	23.9166	23.3034	23.4774	23.0888	23.6009	23.7158	24.1438	23.7728	23.8789	24.6139	23.7478	23.6868
P00374	DYR_HUMAN	DHFR	Dihydrofolate reductase	-0.0496287	0.659806	0.180584	0.854242	0.0684191	-6.0734	23.1955	23.4649	23.0382	23.59	23.539	23.0292	23.2456	23.1989	23.3992	23.6015	23.6054	23.5212	23.5523	23.3169	23.3923	23.7447
P00387-3	NB5R3_HUMAN	CYB5R3	Isoform 3 of NADH-cytochrome b5 reductase 3	0.162488	0.09588	1.01827	0.412693	0.384373	-4.72833	25.2052	25.6766	25.4847	25.4864	25.7216	25.753	25.7454	25.721	25.1606	25.5546	25.4832	25.7287	25.62	25.6487	25.3387	25.5315
P00390-3	GSHR_HUMAN	GSR	Isoform 2 of Glutathione reductase, mitochondrial	0.375441	0.0178766	1.74772	0.35231	0.453075	-3.26357	24.3304	25.2273	24.2384	24.5456	25.2824	25.0784	25.0559	25.0137	24.6151	24.9975	25.1329	25.1588	25.074	25.294	25.1363	25.3147
P00403	COX2_HUMAN	MT-CO2	Cytochrome c oxidase subunit 2	0.0190936	0.943972	0.0250408	0.97541	0.0108127	-6.17232	27.1457	27.8194	27.188	27.6185	27.4636	27.2317	27.6086	27.4295	26.18	26.4656	26.4526	26.5705	26.2729	26.644	26.5195	26.4233
P00441	SODC_HUMAN	SOD1	Superoxide dismutase [Cu-Zn]	0.0357864	0.745637	0.127472	0.891489	0.0498839	-6.11977	26.3423	26.6968	25.9337	26.2208	26.2963	26.0374	26.4955	26.3348	26.4431	26.5315	26.5679	26.3703	26.5389	26.5578	26.551	26.581
P00450	CERU_HUMAN	CP	Ceruloplasmin	0.115242	0.650725	0.186602	0.851024	0.0700584	-6.06752	19.9896	20.6879	19.624	20.5765	21.1581	20.5571	20.5233	20.7428	20.689	21.4675	21.104	21.6219	20.9176	20.9501	20.5032	21.3299
P00488	F13A_HUMAN	F13A1	Coagulation factor XIII A chain	-0.415926	0.437845	0.35868	0.721083	0.142015	-5.7328	NA	23.3055	NA	NA	23.235	22.587	22.7475	23.3546	24.5504	24.5011	24.8185	25.0173	25.0476	25.0085	24.948	25.2531
P00491	PNPH_HUMAN	PNP	Purine nucleoside phosphorylase	0.469701	0.232647	0.633302	0.561692	0.250502	-5.28358	18.7022	19.3211	19.0721	NA	19.4904	19.6443	19.0233	19.3235	19.4382	NA	19.4444	20.1303	21.5157	NA	NA	19.9293
P00492	HPRT_HUMAN	HPRT1	Hypoxanthine-guanine phosphoribosyltransferase	-0.0339683	0.868427	0.0612669	0.944716	0.0246986	-6.16053	25.8724	25.7433	26.047	26.296	25.9733	26.2328	26.1016	26.0525	25.2722	25.6301	25.2004	25.4804	25.2731	25.2053	25.1541	25.2774
P00505	AATM_HUMAN	GOT2	Aspartate aminotransferase, mitochondrial	0.258064	0.0555188	1.25556	0.379152	0.421187	-4.26499	24.8545	25.5082	24.5686	25.2727	25.5079	25.4836	25.4185	25.5085	25.0466	25.4032	25.2066	25.463	25.1157	25.4125	25.3428	25.5984
P00519-2	ABL1_HUMAN	ABL1	Isoform IB of Tyrosine-protein kinase ABL1	0.203793	0.0725949	1.13909	0.397499	0.400664	-4.49453	24.0885	24.6861	24.087	24.1964	24.6268	24.6837	24.6249	24.4885	24.0973	24.4805	24.5226	24.7007	24.5007	24.5844	24.3222	24.6583
P00533	EGFR_HUMAN	EGFR	Epidermal growth factor receptor	0.332353	0.0712867	1.14699	0.395934	0.402377	-4.47908	21.0371	21.793	21.2805	21.2118	22.2221	22.1242	21.9236	22.0178	21.5118	22.1261	21.9934	22.2437	22.0912	21.7272	21.5731	22.177
P00558	PGK1_HUMAN	PGK1	Phosphoglycerate kinase 1	0.115382	0.161152	0.792764	0.481728	0.317198	-5.14923	26.8161	27.0903	26.6269	26.8363	27.1163	27.0387	26.9942	26.9674	26.6077	26.9206	26.746	26.9227	26.8054	26.8572	26.7867	26.9239
P00568	KAD1_HUMAN	AK1	Adenylate kinase isoenzyme 1	-0.103837	0.372473	0.428905	0.671091	0.173219	-5.75862	23.8466	23.53	23.6784	24.0409	23.559	23.8515	23.6626	23.8494	23.5692	23.5231	23.3988	23.4977	23.4033	23.2631	23.3813	23.2838
P00747	PLMN_HUMAN	PLG	Plasminogen	0.0481273	0.760093	0.119133	0.896392	0.0475023	-6.12605	24.1744	24.5703	24.42	24.7148	24.9731	25.0607	24.7209	24.7534	24.6498	25.0805	25.1125	25.3576	24.9806	24.516	24.4896	24.9705
P00750	TPA_HUMAN	PLAT	Tissue-type plasminogen activator	0.173671	0.271635	0.566014	0.592411	0.227377	-5.54283	21.3574	21.8113	21.1752	21.4401	21.6455	21.6378	21.5438	21.6312	21.7041	21.976	22.0296	22.113	22.1176	22.1755	22.2009	22.0438
P00846	ATP6_HUMAN	MT-ATP6	ATP synthase subunit a	0.373885	0.121164	0.916625	0.441566	0.355005	-4.92088	23.0264	23.8963	23.1367	23.8778	24.405	24.4097	24.2402	24.3496	23.3523	24.5071	24.4016	24.5825	24.0079	24.4521	23.6076	24.2997
P00918	CAH2_HUMAN	CA2	Carbonic anhydrase 2	-0.321817	0.122099	0.913287	0.44211	0.354469	-4.92713	21.5529	22.03	21.8417	21.608	22.3783	20.9829	21.4234	20.9657	21.3142	21.4883	21.5218	22.069	20.7378	21.401	21.7415	21.2207
P00966	ASSY_HUMAN	ASS1	Argininosuccinate synthase	0.136894	0.379101	0.421245	0.675866	0.170139	-5.77	22.7136	23.2081	22.4144	22.8265	23.3939	23.189	23.3957	23.0227	22.8082	23.3819	23.3368	23.3681	23.1381	23.3878	22.7262	22.8994
P01008	ANT3_HUMAN	SERPINC1	Antithrombin-III	0.19099	0.731054	0.13605	0.886373	0.0523835	-6.11301	23.8081	23.9351	24.6466	24.6077	24.0284	24.4273	24.8412	24.154	26.2373	26.1357	26.4082	26.4395	26.416	26.677	26.6652	26.537
P01023	A2MG_HUMAN	A2M	Alpha-2-macroglobulin	0.451352	0.145602	0.836834	0.472484	0.325613	-5.06887	24.0285	25.037	23.9984	24.606	25.4	24.9853	25.1203	24.8517	25.1425	25.572	25.8866	25.922	25.7193	26.1101	25.6945	25.9224
P01024	CO3_HUMAN	C3	Complement C3	0.342741	0.424899	0.371715	0.709455	0.149075	-5.84158	23.6935	24.5116	23.7677	24.1773	24.9279	24.8568	24.8277	24.6174	25.6519	25.9898	25.9807	26.4562	26.0677	26.0215	25.7056	25.9459
P01033	TIMP1_HUMAN	TIMP1	Metalloproteinase inhibitor 1	-0.0786794	0.873361	0.0588064	0.946288	0.0239768	-6.08797	20.8971	NA	21.3501	21.44	20.2734	22.272	20.2759	19.728	22.4347	20.3476	22.2121	NA	22.4853	22.0475	22.1077	21.7563
P01106	MYC_HUMAN	MYC	Myc proto-oncogene protein	0.221062	0.195767	0.708261	0.518871	0.284941	-5.30016	21.1945	22.1214	21.5658	21.9851	22.3723	22.2871	21.9757	22.0894	21.3894	22.1596	21.8717	22.2488	21.7785	22.0333	21.5198	22.2488
P01106-1	MYC_HUMAN	MYC	Isoform 1 of Myc proto-oncogene protein	0.248911	0.235051	0.628838	0.563936	0.24877	-5.32945	23.5037	24.7932	NA	24.2264	24.5812	NA	24.6111	24.6512	NA	24.4701	24.6027	24.9169	24.6647	24.8592	24.304	25.0028
P01111	RASN_HUMAN	NRAS	GTPase NRas	-0.284503	0.190094	0.721032	0.514688	0.288456	-5.16828	21.83	21.3482	21.5916	22.0004	21.9868	21.3441	21.7086	21.6646	NA	21.8327	21.2957	21.7918	20.9601	NA	NA	20.6492
P01112;P01112-2	RASH_HUMAN	HRAS	GTPase HRas	0.274445	0.0219356	1.65885	0.35231	0.453075	-3.41027	22.3111	22.1532	22.6969	22.488	22.416	NA	22.423	22.8412	22.0739	22.4232	22.5202	22.4075	22.7123	22.719	22.9477	22.5518
P01116;P01116-2	RASK_HUMAN	KRAS	GTPase KRas	0.404897	0.0389901	1.40905	0.359876	0.443847	-3.95741	25.2963	26.1707	25.4067	25.8133	26.7119	26.8348	26.0546	26.2399	25.9793	26.104	26.1748	26.5306	25.9574	26.4928	25.9727	26.4509
P02100	HBE_HUMAN	HBE1	Hemoglobin subunit epsilon	-0.0455524	0.874204	0.058387	0.946319	0.0239624	-6.16177	25.6205	25.1275	25.4212	25.5413	26.2565	26.7274	26.2197	25.6061	26.2759	26.913	26.2283	27.2436	25.9494	25.766	25.4523	26.0295
P02462	CO4A1_HUMAN	COL4A1	Collagen alpha-1(IV) chain	0.17695	0.192268	0.716093	0.517249	0.2863	-5.28636	22.1074	21.7557	21.6267	21.6782	22.2868	22.4359	21.6789	21.773	21.606	21.8047	21.7359	21.6834	22.2218	21.6079	21.8407	21.5686
P02533	K1C14_HUMAN	KRT14	Keratin, type I cytoskeletal 14	-0.185168	0.667569	0.175504	0.859343	0.0658337	-6.04503	NA	23.8125	20.3696	20.6374	20.6377	20.8184	20.6706	21.3835	21.8613	20.853	21.5077	20.9033	21.7738	21.0398	21.9397	21.6208
P02545	LMNA_HUMAN	LMNA	Prelamin-A/C	-0.182921	0.049611	1.30442	0.373105	0.428169	-4.16764	31.5743	31.4145	31.8263	31.881	31.4697	31.3674	31.6977	31.5582	31.6143	31.6423	31.416	31.4927	31.3983	31.2696	31.3194	31.3177
P02545-3	LMNA_HUMAN	LMNA	Isoform ADelta10 of Prelamin-A/C	0.23341	0.258964	0.586761	0.584482	0.233229	-5.47384	19.0838	19.3408	19.2293	19.2671	19.2427	NA	19.3324	19.839	19.0296	19.551	19.121	19.4837	19.4292	18.8145	20.5687	19.2502
P02649	APOE_HUMAN	APOE	Apolipoprotein E	0.896906	0.273967	0.562302	0.593225	0.22678	-5.39161	21.8166	19.4801	21.8873	23.012	21.3877	24.8758	21.2873	21.8089	23.6774	21.3525	NA	21.1758	NA	23.9832	NA	NA
P02686	MBP_HUMAN	MBP	Myelin basic protein	0.311195	0.184881	0.733108	0.509391	0.292948	-5.25624	17.6468	18.5395	17.6876	18.1606	18.4082	18.378	18.6452	18.7521	18.642	18.6804	19.1645	19.1145	18.7867	19.3976	18.6719	19.0857
P02748	CO9_HUMAN	C9	Complement component C9	-0.0716705	0.884027	0.0535343	0.952072	0.0213304	-6.16376	24.584	24.5225	24.8031	25.0621	25.3664	24.6767	25.0464	24.8987	26.8085	26.911	26.4123	27.4745	26.7726	26.535	26.1021	26.6067
P02751-1;P02751-17;P02751-3;P02751-6	FINC_HUMAN	FN1	Isoform 1 of Fibronectin	0.302853	0.542651	0.265479	0.790205	0.10226	-5.98079	22.8166	23.428	23.1968	23.0634	24.0467	23.5285	23.5275	23.7273	25.2061	25.3571	25.3961	25.3028	25.2587	25.4011	25.3235	25.3766
P02760	AMBP_HUMAN	AMBP	Protein AMBP	0.214291	0.184771	0.733367	0.509391	0.292948	-5.25578	20.8588	21.4115	20.5298	20.8498	21.105	21.2122	21.6753	21.1307	21.1922	21.3202	21.376	21.7438	21.3381	21.6452	21.3082	21.5818
P02768	ALBU_HUMAN	ALB	Albumin	0.0760726	0.69845	0.155865	0.872187	0.0593906	-6.09627	25.7202	26.5973	25.6585	26.4513	26.7236	26.3197	25.8622	25.6336	26.2225	26.4123	26.607	26.2756	26.5765	26.9367	26.0904	26.4103
P02792	FRIL_HUMAN	FTL	Ferritin light chain	-0.192013	0.359048	0.444848	0.664084	0.177777	-5.70055	22.6213	22.1443	23.1691	23.0123	22.7354	22.9155	22.6396	22.4653	22.5091	22.6215	21.9878	22.417	21.9267	21.7847	NA	22.1108
P02794	FRIH_HUMAN	FTH1	Ferritin heavy chain	0.00422941	0.974016	0.0114341	0.987855	0.00530683	-6.17435	25.0141	24.5652	24.9656	25.1703	25.0278	25.2178	25.1063	25.1604	25.1893	25.729	25.2525	25.2796	25.3263	25.0085	24.9471	25.4051
P02795;P13640;P13640-2;P80297	MT1G_HUMAN;MT1X_HUMAN;MT2_HUMAN	MT1G;MT1X;MT2A	Metallothionein-2	0.420264	0.105229	0.977865	0.423875	0.372762	-4.80537	18.4946	17.8285	18.5671	17.9463	19.0229	18.656	18.2832	18.637	18.313	19.0336	19.0409	19.2845	19.8295	19.0665	19.5749	18.8006
P04004	VTNC_HUMAN	VTN	Vitronectin	-0.549371	0.0122557	1.91166	0.346986	0.459688	-2.92225	27.9501	26.6948	27.3616	27.432	27.1745	26.8841	27.311	27.1132	28.0476	28.0991	27.4299	28.2677	27.3697	27.0277	26.6598	27.3478
P04040	CATA_HUMAN	CAT	Catalase	-0.0345687	0.638668	0.194725	0.844608	0.0733447	-6.05941	23.2205	23.3213	23.2512	23.3672	23.3581	23.1573	23.4132	23.1681	23.394	23.4704	23.511	23.563	23.4218	23.4847	23.4529	23.366
P04062	GBA1_HUMAN	GBA1	Lysosomal acid glucosylceramidase	0.157034	0.501311	0.299893	0.762028	0.118029	-5.93813	22.6752	23.1998	22.9351	22.9399	23.4256	23.3587	22.8662	23.6081	22.1972	22.906	22.4479	22.5386	22.488	22.2442	21.9612	23.1436
P04066	FUCO_HUMAN	FUCA1	Tissue alpha-L-fucosidase	0.0349079	0.671268	0.173104	0.860895	0.0650498	-6.08054	22.1689	22.345	22.0089	22.2401	22.1942	22.1854	22.4167	22.424	22.1346	22.2703	22.068	22.3883	22.3512	22.0955	21.9728	22.2638
P04075	ALDOA_HUMAN	ALDOA	Fructose-bisphosphate aldolase A	0.0160188	0.92445	0.0341165	0.966473	0.0148101	-6.17019	26.7183	26.7244	26.5491	26.9508	26.9443	27.0268	27.0327	26.7767	26.1415	26.6508	26.1903	26.5595	26.159	26.222	26.1323	26.3192
P04080	CYTB_HUMAN	CSTB	Cystatin-B	0.455384	0.0100366	1.99841	0.346986	0.459688	-2.74056	25.0183	25.8562	24.5909	25.3772	25.5738	25.487	25.526	25.819	24.8884	25.3799	25.5165	25.611	25.996	25.7212	25.8374	25.9212
P04083	ANXA1_HUMAN	ANXA1	Annexin A1	-0.00644915	0.930854	0.0311183	0.968932	0.0137066	-6.17096	26.8702	26.8063	26.3841	26.5821	26.7316	26.5136	26.7824	26.7026	26.7213	26.7766	26.7135	26.6737	26.5906	26.7799	26.7168	26.6588
P04114	APOB_HUMAN	APOB	Apolipoprotein B-100	-0.240102	0.267882	0.572056	0.589869	0.229244	-5.4254	22.7662	22.388	NA	NA	23.0701	NA	23.0171	22.6294	23.6883	23.4757	22.9702	23.6762	23.239	22.7034	22.783	23.0027
P04150-2	GCR_HUMAN	NR3C1	Isoform Beta of Glucocorticoid receptor	0.282795	0.106233	0.973743	0.425433	0.371169	-4.81319	21.5056	22.1504	21.5451	22.0305	22.425	22.8056	22.4832	22.1926	21.5605	22.3165	22.255	22.4214	21.905	21.9829	22.0011	22.2519
P04156	PRIO_HUMAN	PRNP	Major prion protein	-0.0675418	0.829698	0.0810798	0.928146	0.0323835	-6.15066	26.4248	25.4284	26.78	26.919	26.3659	26.9238	26.3415	26.4207	25.2587	25.9535	25.2598	25.9404	25.3042	25.1567	25.4941	25.4175
P04179	SODM_HUMAN	SOD2	Superoxide dismutase [Mn], mitochondrial	0.554776	0.0230402	1.63751	0.35231	0.453075	-3.49123	21.0598	22.705	21.6401	21.7051	22.5817	23.1993	22.4446	23.0854	22.2926	22.4979	22.3102	22.6058	22.2186	22.5992	22.5113	22.6146
P04181	OAT_HUMAN	OAT	Ornithine aminotransferase, mitochondrial	-0.0342805	0.773056	0.111789	0.903195	0.0442185	-6.13133	26.3228	26.3778	26.755	26.7824	26.5779	26.9689	26.661	26.6167	26.299	26.6441	26.4268	26.8729	26.3984	26.4499	26.1848	26.3488
P04183	KITH_HUMAN	TK1	Thymidine kinase, cytosolic	0.230648	0.0512668	1.29016	0.375832	0.425006	-4.19611	23.8656	24.3637	23.7291	24.1775	24.5188	24.4357	24.3626	24.5155	23.8012	24.3427	24.2011	24.2955	24.2528	24.0779	24.1322	24.3259
P04264	K2C1_HUMAN	KRT1	Keratin, type II cytoskeletal 1	-0.497405	0.0947884	1.02324	0.412031	0.38507	-4.7188	24.2875	26.2512	25.4975	25.6832	24.8108	25.2981	25.3395	25.8087	26.6884	25.6031	26.2389	26.1794	25.12	24.6894	25.798	25.5854
P04350	TBB4A_HUMAN	TUBB4A	Tubulin beta-4A chain	-0.179577	0.31179	0.506138	0.626734	0.202917	-5.63964	29.8738	29.4668	30.2922	30.3597	29.7937	30.2497	29.8452	29.6933	29.5851	29.7492	29.4257	29.5284	29.2418	29.3981	29.353	29.2694
P04406-2	G3P_HUMAN	GAPDH	Isoform 2 of Glyceraldehyde-3-phosphate dehydrogenase	0.141515	0.26986	0.568861	0.591131	0.228316	-5.53814	28.8172	28.8944	28.9694	29.1627	29.2063	29.5674	29.2117	29.0257	28.5381	28.8659	28.834	28.9505	28.7084	28.8177	28.6377	28.9892
[truncated: 5,347 more rows]
