# Supplementary material for: CHD1L maintains genome integrity by facilitating okazaki fragment maturation
Source: Nucleic Acids Res. 2026 Jun 22;54(12):gkag606. doi: 10.1093/nar/gkag606 (PMC13284710; doi:10.1093/nar/gkag606)
Supplement: gkag606_Supplemental_Files [file gkag606_supplemental_files.zip › Table S3.xlsx]

## Sheet: Table S3
Protein.Group	Protein.Names	Genes	First.Protein.Description	logFC_MMS+PARGi	P.Value_MMS+PARGi	negLog10P_MMS+PARGi	adj.P.Val_MMS+PARGi	negLog10adjP_MMS+PARGi	B_MMS+PARGi	X..data.Litong.parp.CHD1LKO.428_Chr_Chr_1.raw	X..data.Litong.parp.CHD1LKO.428_Chr_Chr_2.raw	X..data.Litong.parp.CHD1LKO.428_Chr_Chr_3.raw	X..data.Litong.parp.CHD1LKO.428_Chr_Chr_4.raw	X..data.Litong.parp.CHD1LKO.428_Chr_Chr_5.raw	X..data.Litong.parp.CHD1LKO.428_Chr_Chr_6.raw	X..data.Litong.parp.CHD1LKO.428_Chr_Chr_7.raw	X..data.Litong.parp.CHD1LKO.428_Chr_Chr_8.raw	X..data.Litong.parp.CHD1LKO.428_Chr_MMS+PDD_Chr_1.raw	X..data.Litong.parp.CHD1LKO.428_Chr_MMS+PDD_Chr_2.raw	X..data.Litong.parp.CHD1LKO.428_Chr_MMS+PDD_Chr_3.raw	X..data.Litong.parp.CHD1LKO.428_Chr_MMS+PDD_Chr_4.raw	X..data.Litong.parp.CHD1LKO.428_Chr_MMS+PDD_Chr_5.raw	X..data.Litong.parp.CHD1LKO.428_Chr_MMS+PDD_Chr_6.raw	X..data.Litong.parp.CHD1LKO.428_Chr_MMS+PDD_Chr_7.raw	X..data.Litong.parp.CHD1LKO.428_Chr_MMS+PDD_Chr_8.raw
A0A024QZX5	A0A024QZX5_HUMAN	SERPINB6	Serpin family B member 6	-0.12437	0.591079	0.228355	0.906639	0.0425655	-6.72925	22.7493	22.5702	22.9047	22.4735	23.7043	23.5474	23.4578	23.1489	22.4701	22.3694	22.7465	22.4291	23.456	23.3856	23.2416	23.4628
A0A024R0Y4	A0A024R0Y4_HUMAN	TADA2A	Transcriptional adapter	-0.00312148	0.971519	0.0125489	0.994955	0.00219672	-6.88491	23.878	23.7978	23.6987	23.9307	23.7019	23.7121	23.7287	23.7872	23.764	23.9453	23.3054	23.9102	23.8294	23.8124	23.8139	23.8295
A0A024R1R8	TMA7B_HUMAN	TMA7B	Translation machinery-associated protein 7B	-0.205907	0.444731	0.351902	0.849254	0.0709626	-6.56931	28.4958	28.6676	27.9839	27.9491	26.9901	26.9408	27.2903	27.5363	28.234	27.1865	27.8476	27.8451	27.4018	27.1311	26.9276	27.6332
A0A024R4E5	A0A024R4E5_HUMAN	HDLBP	High density lipoprotein binding protein	-0.452604	0.00268387	2.57124	0.0370115	1.43166	-2.02899	25.4334	25.2332	25.4454	25.1245	25.7925	25.6589	25.5537	25.743	24.769	25.0551	24.7319	24.7369	25.123	25.3046	25.4318	25.2116
A0A024R571	A0A024R571_HUMAN	EHD1	EH domain containing 1	-0.0301879	0.86167	0.0646591	0.972151	0.0122661	-6.86915	23.4388	23.4579	23.952	23.3874	24.2266	24.2525	24.3541	24.2414	23.6996	23.928	23.6252	23.4513	23.903	24.1065	24.1743	24.1814
A0A044PY82	A0A044PY82_HUMAN	MISP3	MISP family member 3	0.0517949	0.832692	0.0795157	0.96698	0.0145823	-6.86142	22.8777	23.2311	23.9472	23.482	23.1778	22.994	22.3579	23.0215	23.6212	22.8141	24.1326	23.5298	22.4096	23.1873	22.77	23.039
A0A075B729	A0A075B729_HUMAN	BOP1	BOP1 ribosomal biogenesis factor (Fragment)	0.337905	0.41015	0.387057	0.83125	0.0802685	-6.40625	16.469	NA	NA	17.6732	18.3644	18.4362	18.6576	18.4312	16.9656	19.0792	NA	17.8016	18.5783	18.7466	18.8595	18.3713
A0A087WT20	A0A087WT20_HUMAN	DCAF13	DDB1- and CUL4-associated factor 13	-0.0115408	0.885534	0.0527946	0.976445	0.0103524	-6.87437	27.2159	27.4088	27.6046	27.4324	27.1393	27.2026	27.2441	27.4544	27.4542	27.4525	27.3944	27.3571	27.2243	27.2097	27.2334	27.2843
A0A087WU03	A0A087WU03_HUMAN	HNRNPDL	Heterogeneous nuclear ribonucleoprotein D like	-0.0494734	0.859689	0.0656584	0.971965	0.0123494	-6.86867	29.0848	29.012	28.3899	28.7277	28.749	29.0836	29.1843	27.8224	28.3884	29.1156	27.6317	28.8363	29.9211	28.1806	28.5631	29.0211
A0A087WU53	A0A087WU53_HUMAN	MAGT1	Magnesium transporter 1	-0.175677	0.160581	0.794306	0.545129	0.263501	-5.82018	27.5439	27.8286	27.3464	27.5601	27.0344	27.2418	27.502	27.0544	27.2517	27.264	27.4397	27.2689	27.4229	26.9815	27.1773	26.9001
A0A087WUV8	A0A087WUV8_HUMAN	BSG	Basigin (Ok blood group)	0.102257	0.417251	0.379602	0.835476	0.0780658	-6.52925	26.0915	26.2281	26.6976	26.3491	26.8042	26.6896	26.5753	26.9647	26.5128	26.9157	26.3867	26.5667	26.6026	26.7216	26.7743	26.7378
A0A087WVD1	A0A087WVD1_HUMAN	LENG9	Leukocyte receptor cluster member 9	-0.441762	0.286068	0.543531	0.717356	0.144265	-6.26947	21.2368	22.9403	20.7321	20.9368	20.3595	21.6432	23.202	21.854	20.9175	21.5681	21.1631	20.7168	20.4198	21.3644	22.497	20.7238
A0A087WVQ9	A0A087WVQ9_HUMAN	EEF1A1	Elongation factor 1-alpha	-0.0632626	0.764199	0.116794	0.955868	0.0196022	-6.83685	30.3999	30.7296	31.3161	30.6846	31.4223	31.3974	31.4117	31.7091	30.8751	31.4098	30.7665	30.5726	30.6608	31.4022	31.6665	31.2113
A0A087WW00	A0A087WW00_HUMAN	UBE2D1	Ubiquitin conjugating enzyme E2 D1	0.313836	0.039294	1.40567	0.240329	0.619195	-4.49984	23.1819	23.0438	NA	23.3059	22.9839	22.8542	22.9334	22.3483	23.2414	NA	23.1902	23.5964	23.276	22.9298	23.243	23.3715
A0A087WWZ6	A0A087WWZ6_HUMAN	PRDM11	PR/SET domain 11	-0.0779436	0.71686	0.144566	0.94793	0.0232239	-6.77986	22.6702	22.6026	22.5248	22.71	22.1209	21.9896	22.0435	21.633	22.5735	21.6696	22.5058	22.8527	NA	21.6124	22.1474	22.1006
A0A087WY54	A0A087WY54_HUMAN	ZNHIT3	Zinc finger HIT domain-containing protein 3 (Fragment)	0.691651	0.0184884	1.7331	0.148943	0.826979	-3.7923	21.2962	21.6566	22.4591	21.9754	21.4928	NA	21.7948	20.7656	22.5615	21.8334	23.2093	22.2573	22.0169	NA	21.8118	22.5919
A0A087WYF6	A0A087WYF6_HUMAN	WASHC2A	WASH complex subunit 2A	-0.203661	0.232597	0.633395	0.654865	0.183848	-6.11427	21.9656	21.8023	21.6447	21.507	22.0468	21.9745	22.0086	22.6115	21.7116	21.8957	21.088	21.7134	21.4984	22.0883	22.1972	21.7392
A0A087WZ09	A0A087WZ09_HUMAN	GATA4	Transcription factor GATA-4	-0.408728	0.0542222	1.26582	0.291181	0.535836	-4.88197	24.6605	24.7259	24.7528	24.8818	24.0422	24.1137	24.1812	23.7264	24.419	23.7963	24.4936	24.4177	23.7111	23.4513	23.725	23.8008
A0A087WZ13	A0A087WZ13_HUMAN	RAVER1	Ribonucleoprotein, PTB binding 1	0.217262	0.125627	0.900916	0.477855	0.320704	-5.61642	26.9669	27.0521	27.0598	27.0346	26.537	26.54	26.3095	26.405	27.2239	27.0818	27.0202	27.2069	26.7012	26.6923	26.8578	26.8588
A0A087X085;G3XAA4	A0A087X085_HUMAN;G3XAA4_HUMAN	JADE2	Jade family PHD finger 2	-0.157006	0.101677	0.992777	0.422215	0.374466	-5.43633	24.4995	24.4666	24.9057	24.8702	24.5534	24.702	24.5985	24.641	24.4081	24.3753	24.3976	24.527	24.7171	24.3905	24.3736	24.7915
A0A087X0H9	A0A087X0H9_HUMAN	RBM26	RNA binding motif protein 26	-0.118413	0.129999	0.886059	0.483253	0.315825	-5.64517	26.7981	26.7731	26.6887	26.7418	26.5618	26.5677	26.5634	26.6057	26.6625	26.6777	26.4714	26.7462	26.4924	26.3244	26.5124	26.466
A0A087X0N3	A0A087X0N3_HUMAN	NOL4L	Nucleolar protein 4 like	-0.0744995	0.546816	0.262159	0.890611	0.0503119	-6.68896	23.9818	23.8689	23.89	23.9338	24.2967	24.2433	24.1612	23.6608	23.805	24.1478	23.4023	23.7622	24.0438	24.001	24.0993	24.1789
A0A087X0X3	A0A087X0X3_HUMAN	HNRNPM	Heterogeneous nuclear ribonucleoprotein M	0.146979	0.19093	0.719127	0.593768	0.226383	-5.95985	31.7076	32.0736	32.3229	32.1212	31.8982	31.8781	31.8612	31.8688	32.2197	32.2793	32.1657	32.1919	31.5824	32.1056	32.1888	32.174
A0A087X295	A0A087X295_HUMAN	WDR6	WD repeat domain 6	-0.233711	0.182705	0.738249	0.582797	0.234483	-5.92467	21.641	21.7218	22.4349	21.9955	21.8062	21.6352	21.8134	22.9022	21.7938	21.7516	22.0457	21.6389	21.449	21.8693	21.9395	21.5927
A0A087X2F1	A0A087X2F1_HUMAN	ZSCAN26	Zinc finger and SCAN domain containing 26	-0.0897559	0.459644	0.337579	0.856454	0.0672958	-6.58949	22.7438	23.0661	23.6444	23.4699	23.7039	23.4005	23.3669	23.5549	23.2948	23.2306	23.4402	23.2607	23.1663	23.2661	23.3214	23.2523
A0A087X2I1	A0A087X2I1_HUMAN	PSMC6	Proteasome 26S subunit, ATPase 6	-0.351465	0.000225215	3.6474	0.0055259	2.2576	0.425643	24.6233	24.5731	24.8162	24.8804	24.8271	24.9791	24.8502	24.7416	24.5118	24.2	24.4919	24.3847	24.4042	24.4882	24.4578	24.5407
A0A088AWK7	A0A088AWK7_HUMAN	NA	KRAB domain-containing protein	-0.193927	0.26048	0.584226	0.690694	0.160714	-6.16257	NA	21.3353	20.8591	21.2125	20.8371	20.5942	20.6356	20.785	21.0742	20.3061	21.1144	21.0337	20.7006	20.3474	20.2175	20.8074
A0A096LNH6	A0A096LNH6_HUMAN	DOCK1	Dedicator of cytokinesis 1	-0.0439194	0.781347	0.107156	0.957009	0.0190839	-6.84386	23.8195	23.9809	23.9805	23.9344	23.49	23.1189	23.5412	23.4077	23.9343	23.2705	24.0214	23.9737	23.6053	23.256	23.4807	23.3797
A0A096LNI6	A0A096LNI6_HUMAN	DGKD	Diacylglycerol kinase delta (Fragment)	0.225707	0.100451	0.998045	0.420371	0.376368	-5.29561	NA	NA	19.5014	19.1755	18.9979	19.2506	18.975	19.0269	19.6054	19.6433	NA	19.2396	19.4308	18.9358	19.3618	19.445
A0A096LP12	A0A096LP12_HUMAN	GATD3	Glutamine amidotransferase class 1 domain containing 3 (Fragment)	0.264577	0.250962	0.600392	0.679587	0.167755	-6.17213	21.0247	21.0679	22.432	21.7542	22.2926	22.1442	22.0574	22.5383	22.0461	22.1228	22.567	21.7184	21.9041	22.611	22.259	22.1996
A0A096LP25	A0A096LP25_HUMAN	AAK1	AP2 associated kinase 1	0.181725	0.34242	0.465441	0.778297	0.108854	-6.39755	22.7431	22.6963	22.3153	22.2179	22.3378	22.4903	22.3117	21.8079	23.2612	22.3741	22.1708	22.9423	23.0018	22.1956	21.9937	22.4347
A0A0A0MQR2	A0A0A0MQR2_HUMAN	RTF2	Replication termination factor 2	-0.411648	0.0685903	1.16374	0.335822	0.473891	-5.09213	21.3767	21.567	21.6961	21.152	22.286	22.1714	22.068	22.1979	20.7509	21.5387	21.0031	20.8598	21.7087	21.8994	21.8417	21.6197
A0A0A0MQS1	A0A0A0MQS1_HUMAN	PYCR3	Pyrroline-5-carboxylate reductase	-0.217299	0.0390429	1.40846	0.239815	0.620124	-4.5836	21.5488	21.64	21.5217	21.5625	21.7886	21.8992	21.8805	21.7249	21.3501	21.3773	21.3753	21.4991	21.7752	21.2005	21.4624	21.7879
A0A0A0MQS2	A0A0A0MQS2_HUMAN	CLASRP	CLK4 associating serine/arginine rich protein	-0.0166655	0.85668	0.0671813	0.970874	0.0128371	-6.86793	23.3023	23.1725	23.5084	23.5819	23.3787	23.4024	23.3597	23.4195	23.1009	23.2844	23.3285	23.5946	23.6943	23.3174	23.2059	23.4661
A0A0A0MQX1	A0A0A0MQX1_HUMAN	MYO10	Myosin X	1.04223	1.17e-09	8.93174	9.44e-07	6.02507	12.4702	23.0235	22.9082	22.7424	22.951	22.6924	22.5928	22.5308	22.7546	23.9182	23.8055	23.7336	23.8452	23.9811	23.7022	23.6326	23.9152
A0A0A0MR39	A0A0A0MR39_HUMAN	MYEF2	Myelin expression factor 2	0.0915548	0.539061	0.268362	0.887274	0.0519422	-6.68126	27.0985	27.5824	28.1068	27.3107	27.6868	27.6193	27.4647	27.841	27.5617	27.7385	27.6189	27.5098	27.1657	28.0292	27.9946	27.8243
A0A0A0MRK5	A0A0A0MRK5_HUMAN	CENPW	Centromere protein W	-0.355523	0.296844	0.527471	0.727041	0.138441	-6.12574	24.34	24.5631	23.7498	24.1748	NA	NA	NA	22.7991	24.1116	23.0041	24.0462	24.1795	23.3573	22.9259	23.3643	NA
A0A0A0MRL7	A0A0A0MRL7_HUMAN	CASP7	Caspase 7	-0.257151	0.0898979	1.04625	0.395909	0.402405	-5.28813	21.9675	21.9291	21.7056	21.8536	22.083	21.8717	21.7739	21.753	21.905	NA	21.8542	21.8264	21.5404	21.2095	20.9732	21.9614
A0A0A0MRV3	A0A0A0MRV3_HUMAN	WRAP73	WD repeat containing, antisense to TP73	0.278389	0.00464473	2.33304	0.0549953	1.25967	-2.56417	22.6686	22.9167	22.8754	22.8947	22.9425	22.9171	22.8581	22.6437	23.4108	23.0003	23.0438	23.2291	23.0533	22.9026	22.9924	23.3117
A0A0A0MSA4	A0A0A0MSA4_HUMAN	EPB41L3	Erythrocyte membrane protein band 4.1 like 3	0.157113	0.168995	0.772126	0.558958	0.252621	-5.86176	24.506	24.3838	24.5857	24.4292	24.6995	24.756	24.7431	24.6116	24.4986	25.001	24.2637	24.6294	24.9109	24.8933	24.9918	24.783
A0A0A0MSA7;A0A804HJV5	A0A0A0MSA7_HUMAN;A0A804HJV5_HUMAN	EIF4G3	Eukaryotic translation initiation factor 4 gamma 3	-0.908392	0.0117696	1.92924	0.108036	0.966431	-3.36022	21.978	22.1871	22.255	22.3785	21.9936	21.8061	NA	21.1501	21.6251	20.8285	22.0194	21.7572	NA	20.339	19.8395	20.9809
A0A0A0MSK4	A0A0A0MSK4_HUMAN	GPSM1	G protein signaling modulator 1	-0.158739	0.528514	0.276944	0.884416	0.0533436	-6.63523	NA	20.3775	21.0971	20.1691	20.7648	20.5916	20.6452	21.3432	20.2694	20.7292	20.773	20.5433	19.2721	21.031	21.0545	20.7587
A0A0A0MTH2	A0A0A0MTH2_HUMAN	ZNF133	Zinc finger protein 133	0.0928195	0.521796	0.282499	0.880907	0.05507	-6.66336	17.7004	17.7451	17.6946	18.0826	17.185	17.1975	17.3783	17.5135	18.1037	17.5024	17.5899	18.0149	17.6866	17.3534	17.4936	17.4949
A0A0A0MTS6	A0A0A0MTS6_HUMAN	MBD3	Methyl-CpG binding domain protein 3	-0.0927083	0.750171	0.12484	0.955868	0.0196022	-6.79627	21.052	20.5069	NA	20.8762	20.2681	20.4671	20.7427	19.061	20.587	20.3987	20.2619	20.6516	21.1332	19.8598	19.3985	20.3665
A0A0B4J1V8	A0A0B4J1V8_HUMAN	PPAN-P2RY11	HCG2039996	-0.0872513	0.60233	0.220166	0.912616	0.0397117	-6.73855	27.6154	27.5266	27.6277	27.1123	26.9941	26.83	26.8547	27.7899	27.1385	27.2742	27.407	26.9833	26.7978	27.2993	27.7097	27.043
A0A0B4J1W3	A0A0B4J1W3_HUMAN	NAA15	N-alpha-acetyltransferase 15, NatA auxiliary subunit	-0.105972	0.668533	0.174877	0.93709	0.0282185	-6.7863	25.0925	25.2526	25.5744	25.2664	26.254	26.3193	26.4075	26.2534	25.1196	25.5208	25.3391	25.1621	26.1981	26.0404	26.2307	25.9614
A0A0B4J269	A0A0B4J269_HUMAN	NA	G-protein coupled receptors family 1 profile domain-containing protein	0.145687	0.38434	0.415284	0.810638	0.0911733	-6.4758	29.6915	29.4536	29.0783	29.5562	29.7859	29.8462	29.8947	29.2328	29.7783	29.3209	29.5567	30.0116	30.3444	29.2689	29.4945	29.9293
A0A0B4J2D5	GAL3B_HUMAN	GATD3B	Putative glutamine amidotransferase-like class 1 domain-containing protein 3B, mitochondrial	0.0589388	0.834518	0.0785642	0.967377	0.014404	-6.8277	20.8452	20.7841	21.2619	20.6053	21.9425	21.9482	21.6161	21.9059	20.4886	21.7111	NA	20.7242	21.9783	21.5766	21.8574	21.6218
A0A0C4DFL8;F5GX28	A0A0C4DFL8_HUMAN;F5GX28_HUMAN	KDM4B	[histone H3]-trimethyl-L-lysine(9) demethylase	0.0932363	0.584296	0.233367	0.904757	0.0434681	-6.72347	23.8247	24.0094	24.1722	23.9685	23.5185	23.6926	23.4935	23.5613	24.1271	23.5801	24.5954	24.2226	23.4132	23.634	23.4906	23.9235
A0A0C4DFM2	A0A0C4DFM2_HUMAN	ZNF574	HCG1643764, isoform CRA_b	0.185853	0.2356	0.627825	0.657855	0.18187	-6.1241	21.8223	21.8635	22.0068	21.9471	21.601	21.1843	21.2516	21.6788	22.2615	21.6988	21.6124	22.2174	21.8107	21.361	21.8372	22.0432
A0A0C4DG89	A0A0C4DG89_HUMAN	DDX46	RNA helicase	0.675524	0.00124441	2.90504	0.0208035	1.68186	-1.27293	24.2948	24.4811	24.4134	24.6227	24.1608	24.172	24.3511	23.3493	25.1836	24.9641	24.8744	25.1408	25.1715	24.553	24.2848	25.0772
A0A0C4DGI3	A0A0C4DGI3_HUMAN	CS	Citrate synthase	-0.133044	0.396585	0.401663	0.820945	0.0856858	-6.49644	26.0965	26.2527	26.6903	26.1138	26.7458	26.7772	26.8687	26.6806	26.1449	26.5712	25.9936	25.986	26.5923	26.5369	26.784	26.5522
A0A0C4DGS1	A0A0C4DGS1_HUMAN	DDOST	Dolichyl-diphosphooligosaccharide--protein glycosyltransferase 48 kDa subunit	-0.0170843	0.878096	0.0564581	0.97523	0.0108928	-6.87285	26.0959	26.2526	26.7202	26.1681	26.6446	26.5502	26.6722	26.1833	26.2678	26.3879	26.5119	26.2002	26.2563	26.6482	26.4629	26.4153
A0A0C4DGV9	A0A0C4DGV9_HUMAN	LIG4	DNA ligase	-0.0665716	0.74537	0.127628	0.955248	0.0198839	-6.72189	19.5463	19.3966	19.6519	19.7095	NA	19.3834	19.4822	NA	19.6567	19.9215	19.2414	20.1766	NA	18.7481	19.0543	19.4335
A0A0D9SEI0	A0A0D9SEI0_HUMAN	MTRES1	Mitochondrial transcription rescue factor 1	-0.42156	0.357961	0.446165	0.793665	0.100363	-6.26061	NA	NA	21.048	NA	21.8717	21.2954	21.7736	21.8965	20.202	21.8582	20.4103	19.8086	NA	22.0729	22.4143	21.322
A0A0D9SEI3	A0A0D9SEI3_HUMAN	CDK11B	Cyclin dependent kinase 11B	0.303506	0.0242754	1.61483	0.179643	0.745589	-4.14389	26.3043	26.6019	27.1847	26.5249	26.9068	26.9001	26.6323	26.8741	27.0374	26.7861	27.2744	26.968	26.7579	27.1739	27.0758	27.2838
A0A0D9SEJ5	A0A0D9SEJ5_HUMAN	FAM120B	Constitutive coactivator of peroxisome proliferator-activated receptor gamma	0.0277844	0.793936	0.100214	0.961016	0.0172694	-6.84864	22.3633	22.4634	22.5288	22.5383	22.9633	22.8855	23.0247	22.7561	22.4525	22.8268	22.7024	22.6035	22.8403	22.7501	22.7505	22.8194
A0A0D9SFF6	A0A0D9SFF6_HUMAN	SPTAN1	Spectrin alpha, non-erythrocytic 1	0.0830929	0.47529	0.323042	0.864052	0.0634603	-6.60959	28.4703	28.5908	29.0406	28.7245	28.9506	29.0399	29.0353	29.1371	28.8006	29.2162	28.704	28.752	28.8786	29.114	29.099	29.0895
A0A0D9SFM0	A0A0D9SFM0_HUMAN	SHPRH	SNF2 histone linker PHD RING helicase	-0.633203	0.00236724	2.62576	0.0337076	1.47227	-1.90595	21.911	22.4565	23.0145	22.4647	22.3072	21.8956	22.0099	22.3267	21.7917	21.7622	22.204	21.8344	20.9492	21.6503	21.4533	21.6752
A0A0D9SFV4;A0A0D9SGA6	A0A0D9SFV4_HUMAN;A0A0D9SGA6_HUMAN	CHD2	Chromodomain helicase DNA binding protein 2	-0.347901	0.113733	0.944115	0.450255	0.346541	-5.44202	22.3964	22.3134	22.3642	21.9573	21.6902	NA	21.2299	NA	22.3729	21.465	21.6731	21.8021	21.5714	21.639	21.171	21.4574
A0A0G2JPQ3;Q5RJ85	A0A0G2JPQ3_HUMAN;Q5RJ85_HUMAN	HLA-G	HLA class I histocompatibility antigen, alpha chain G	-0.563279	0.236143	0.626824	0.657973	0.181792	-6.00715	NA	NA	19.7775	18.6815	20.5932	20.7743	20.3779	20.8986	18.6875	19.3758	NA	18.7246	18.8954	20.5894	20.9325	20.1387
A0A0G2JPV4	A0A0G2JPV4_HUMAN	LILRB4	Leukocyte immunoglobulin-like receptor subfamily B member 4 (Fragment)	0.0776533	0.760617	0.118834	0.955868	0.0196022	-6.67802	19.7472	NA	NA	18.6253	18.2383	18.0774	18.3177	NA	18.9915	18.5243	NA	18.3329	18.6844	18.7592	18.8181	18.6414
A0A0G2JQJ0	A0A0G2JQJ0_HUMAN	IGKV1D-8	Immunoglobulin kappa variable 1D-8 (Fragment)	0.760762	0.250569	0.601073	0.678808	0.168253	-6.01087	20.7135	17.346	NA	NA	18.9527	18.0817	19.5747	17.378	20.4994	19.934	NA	NA	20.097	19.3758	17.4944	19.2105
A0A0J9YWL0	A0A0J9YWL0_HUMAN	CRYBG1	Crystallin beta-gamma domain containing 1	-0.119177	0.426147	0.370441	0.839699	0.0758764	-6.54264	19.4191	19.3463	19.7273	20.0731	19.3287	19.4519	19.3635	19.706	19.8271	19.5015	19.7516	19.6365	19.3736	19.3997	19.1375	18.8351
A0A0J9YX35	HV64D_HUMAN	IGHV3-64D	Immunoglobulin heavy variable 3-64D	0.641818	0.188385	0.724955	0.590981	0.228426	-5.86314	20.9406	21.1502	22.8718	21.8519	NA	22.3181	NA	22.4094	22.6318	23.1057	23.2062	21.1175	20.9474	23.6205	23.5447	22.3503
A0A0J9YX42;C9JV74	A0A0J9YX42_HUMAN;C9JV74_HUMAN	LMNTD2	Lamin tail domain-containing protein 2 (Fragment)	-0.335392	0.699415	0.155265	0.943594	0.025215	-6.64678	19.6329	18.6262	17.1084	19.1441	15.9238	18.7107	16.2506	NA	17.8393	NA	17.8722	20.2149	15.5326	NA	NA	16.4331
A0A0J9YXJ0;E9PC62	A0A0J9YXJ0_HUMAN;E9PC62_HUMAN	CELF2	CUGBP Elav-like family member 2	0.0240655	0.881457	0.0547987	0.975592	0.0107318	-6.87355	25.0202	25.3022	26.1369	25.725	26.1539	25.9093	25.9819	26.1988	25.8017	25.9917	26.0679	25.5992	25.6425	25.7496	25.8962	25.8719
A0A0R4J2F2	A0A0R4J2F2_HUMAN	CLDND1	Claudin domain containing 1	0.00521522	0.983262	0.00733075	0.99753	0.00107393	-6.88536	24.7548	24.9315	25.4806	24.8083	25.8044	25.9082	26.0898	25.9164	25.0176	25.9787	24.6691	25.112	25.938	25.6221	25.838	25.5602
A0A0S2Z377	A0A0S2Z377_HUMAN	ANXA6	Annexin (Fragment)	0.0722317	0.844996	0.0731455	0.968514	0.0138941	-6.86489	22.9846	23.1272	24.1086	23.1785	24.8361	24.863	24.8209	25.0685	23.5221	24.0341	23.8259	23.2782	24.4206	24.8709	25.0489	24.5647
A0A0S2Z4G6	A0A0S2Z4G6_HUMAN	TPM1	Tropomyosin 1 (Fragment)	0.125151	0.491351	0.308608	0.871877	0.0595448	-6.62912	27.3573	27.2585	28.009	27.4475	27.8122	28.107	27.8594	28.1458	27.6026	28.2181	27.0814	27.7253	28.1117	28.0607	28.0181	28.1799
A0A0U1RQE4	A0A0U1RQE4_HUMAN	SH3D19	SH3 domain containing 19	0.252142	0.19411	0.711952	0.598467	0.22296	-5.93432	18.909	18.3417	17.8051	NA	17.8474	18.4516	17.9032	17.7318	18.6023	18.7075	18.1342	18.5963	18.7896	18.045	18.1345	18.1389
A0A0U1RQQ9	A0A0U1RQQ9_HUMAN	SCYL2	SCY1 like pseudokinase 2	0.0743098	0.594517	0.225836	0.908934	0.0414675	-6.73213	22.2412	22.5356	23.1079	22.3995	22.7079	22.5929	22.579	22.46	22.8333	22.6523	23.0407	22.8123	22.0765	22.5841	22.44	22.7791
A0A0U1RQS5	A0A0U1RQS5_HUMAN	ERVK3-1	Endogenous retrovirus group K3 member 1 (Fragment)	0.0960992	0.537511	0.269613	0.886873	0.0521388	-6.67969	23.2255	23.6515	24.3536	23.9669	24.2942	24.031	24.2234	24.0778	24.2057	23.9594	24.3448	24.1356	23.6712	24.2641	23.8344	24.1776
A0A0U1RQU2	A0A0U1RQU2_HUMAN	QARS1	Glutaminyl-tRNA synthetase 1	-0.0867105	0.514972	0.288217	0.878703	0.0561579	-6.57731	21.6886	NA	22.4087	21.7472	21.6709	22.0208	21.7654	NA	21.925	22.0895	21.9215	21.8344	21.5778	21.8221	21.5073	21.6973
A0A0U1RR07;A0A8J9FM55	A0A0U1RR07_HUMAN;A0A8J9FM55_HUMAN	SYTL2	Synaptotagmin like 2	0.235814	0.304517	0.516389	0.733226	0.134762	-6.31477	16.8362	16.8237	17.8833	17.4203	18.3015	17.889	18.0307	18.3611	17.814	17.9595	18.0851	17.7815	18.4087	17.5186	18.0673	17.7976
A0A0U1RR85	A0A0U1RR85_HUMAN	REEP3	Receptor expression-enhancing protein (Fragment)	0.183838	0.783514	0.105953	0.957009	0.0190839	-6.81037	NA	23.7615	21.2592	23.0366	19.8539	21.9127	22.057	19.4352	22.7162	21.442	22.0887	23.275	22.3372	21.0836	19.4532	22.0075
A0A0U1RRI6	CENL3_HUMAN	CENPVL3	Centromere protein V-like protein 3	-0.0027205	0.988948	0.00482637	0.998163	0.000798706	-6.88549	20.9536	20.9017	20.4573	20.6205	20.119	19.9774	20.0636	20.2037	20.8903	19.9248	20.8245	20.9103	20.0647	19.975	20.1748	20.5106
A0A0U1RRM4	A0A0U1RRM4_HUMAN	PTBP1	Polypyrimidine tract-binding protein 1	0.199197	0.0950411	1.02209	0.408874	0.38841	-5.3781	21.8061	21.529	21.9015	21.6432	22.0639	21.8841	22.0015	22.0359	21.9299	22.1536	21.7134	22.2169	21.743	22.2572	22.3836	22.0612
A0A140T9L0	A0A140T9L0_HUMAN	WDR46	WD repeat-containing protein 46 (Fragment)	-0.258851	0.325614	0.487298	0.758502	0.120043	-6.36242	27.2985	27.3168	26.3509	27.0259	26.1227	26.2307	26.0971	26.0531	26.7327	26.3945	26.0483	27.101	26.6845	25.5571	25.7317	26.1751
A0A1B0GTD5	TEX49_HUMAN	TEX49	Testis-expressed protein 49	0.089999	0.668128	0.17514	0.93709	0.0282185	-6.62751	19.3533	19.1307	NA	19.3975	NA	18.98	19.0338	NA	19.7631	18.8671	19.4667	19.5363	19.5175	NA	18.4757	19.257
A0A1B0GTF4	A0A1B0GTF4_HUMAN	MAP3K19	Mitogen-activated protein kinase kinase kinase 19 (Fragment)	0.177515	0.515955	0.287388	0.878703	0.0561579	-6.54748	NA	NA	22.3959	21.0351	22.0762	22.1983	22.038	21.7419	22.4867	22.5251	NA	21.0429	21.8312	22.1581	22.5431	22.0551
A0A1B0GTJ8	A0A1B0GTJ8_HUMAN	ARID1B	AT-rich interaction domain 1B	-0.0447984	0.596315	0.224524	0.909094	0.0413912	-6.73362	26.5797	26.5234	26.5132	26.5298	26.2212	26.2394	26.2058	26.2182	26.504	26.3437	26.3373	26.4759	26.2152	26.2092	26.222	26.3647
A0A1B0GTL5	A0A1B0GTL5_HUMAN	RAB11FIP5	RAB11 family interacting protein 5	1.64565	4.62e-07	6.3352	6.17e-05	4.20999	6.80507	NA	NA	19.2148	19.6038	19.0857	NA	NA	19.7076	20.8047	20.8664	20.7929	21.1009	21.4817	20.9325	21.4562	20.9538
A0A1B0GTU4	A0A1B0GTU4_HUMAN	PXN	Paxillin	0.322003	0.0137839	1.86063	0.120037	0.920684	-3.61049	22.2	22.2768	22.0907	22.3827	22.206	22.3635	22.0729	21.9049	22.6244	22.1275	22.1744	22.994	22.3911	22.5505	22.5279	22.6836
A0A1B0GU48	A0A1B0GU48_HUMAN	EHMT1	Euchromatic histone lysine methyltransferase 1 (Fragment)	0.271504	0.430536	0.365991	0.842023	0.0746759	-6.41378	20.8635	20.792	20.8849	20.6644	19.4699	19.3916	19.8666	19.7638	21.0135	20.2089	20.9574	NA	19.5767	NA	NA	20.6615
A0A1B0GU51	A0A1B0GU51_HUMAN	C14orf132	Chromosome 14 open reading frame 132	0.101422	0.740507	0.130471	0.954063	0.0204229	-6.79175	22.0431	21.9881	21.4473	21.6913	20.5352	20.3811	20.5598	20.2512	21.7111	20.9569	21.4152	21.7091	21.0671	NA	20.6318	21.0038
A0A1B0GUA3	A0A1B0GUA3_HUMAN	KIFBP	KIF-binding protein	-0.539493	6.03e-05	4.21947	0.00204898	2.68846	1.74376	24.0797	24.0974	24.2376	23.8658	24.5822	24.3359	24.3908	24.3893	23.5616	23.6453	23.6643	23.5842	23.716	23.794	24.0211	23.6762
A0A1B0GUG6	A0A1B0GUG6_HUMAN	RASSF3	Ras association domain family member 3	0.237544	0.540626	0.267103	0.887474	0.0518441	-6.5737	18.8143	18.2344	NA	17.8929	19.7249	19.9123	20.1822	19.521	18.9324	19.9902	NA	18.7474	19.2975	NA	19.9366	19.6201
A0A1B0GUN3	A0A1B0GUN3_HUMAN	FBRSL1	Fibrosin like 1	-0.0369296	0.79584	0.0991741	0.961485	0.0170574	-6.84933	23.4132	23.6053	23.7717	23.6353	23.158	23.0451	23.0972	23.0075	23.7002	23.1575	23.5066	23.5972	23.0156	23.0861	23.0705	23.304
A0A1B0GUN5	A0A1B0GUN5_HUMAN	PLEKHA6	Pleckstrin homology domain containing A6	0.348235	0.000290047	3.53753	0.00659954	2.18049	0.173182	22.1578	22.2467	22.1615	22.2402	22.0728	22.0188	22.2926	21.949	22.6086	22.4823	22.4893	22.7145	22.4049	22.3459	22.5469	22.3329
A0A1B0GUZ7	A0A1B0GUZ7_HUMAN	EFR3A	EFR3 homolog A	-0.0135209	0.846806	0.072216	0.968514	0.0138941	-6.86538	24.4127	24.4878	24.7558	24.6075	24.48	24.5255	24.4761	24.5751	24.58	24.6981	24.5456	24.5071	24.5644	24.3851	24.5522	24.3798
A0A1B0GVI3	A0A1B0GVI3_HUMAN	KRT10	Keratin 10	-0.0939714	0.814732	0.0889851	0.962967	0.0163884	-6.85585	25.4327	24.8346	24.9074	26.4562	25.5375	25.0037	26.0377	25.2304	25.5065	24.529	25.594	24.8351	24.9502	27.5966	25.5235	24.1535
A0A1B0GVY1	A0A1B0GVY1_HUMAN	NEDD4L	HECT-type E3 ubiquitin transferase	0.928532	5.06e-05	4.29586	0.00175545	2.75561	2.12297	20.6974	19.8962	NA	20.0999	20.3737	20.3491	20.0277	NA	20.8496	20.9068	NA	21.3191	21.641	21.2752	20.9251	21.2676
A0A1B0GW05	A0A1B0GW05_HUMAN	DPY19L1	Dpy-19 like C-mannosyltransferase 1	-0.162319	0.665865	0.176614	0.936903	0.0283053	-6.78459	20.7318	19.8057	19.8132	20.4889	21.4929	21.2396	21.1589	20.3177	19.1359	20.5023	19.7632	19.4186	21.19	21.1943	21.5155	21.0304
A0A1B0GW41	A0A1B0GW41_HUMAN	ING5	Inhibitor of growth family member 5	0.0842382	0.701424	0.154019	0.943594	0.025215	-6.80597	24.928	25.0938	25.706	25.1133	25.7569	26.0679	26.0715	26.0846	25.1174	25.9815	25.1567	25.3009	25.9118	26.0291	26.092	25.9067
A0A1B0GW50	A0A1B0GW50_HUMAN	ZEB2	Zinc finger E-box binding homeobox 2	-0.0851023	0.421078	0.375637	0.838213	0.0766455	-6.53506	23.6079	23.7762	24.1318	24.0189	23.6648	23.6522	23.6092	23.5817	23.7983	23.6008	23.9948	23.785	23.5552	23.5051	23.4369	23.6858
A0A1C7CYX1	A0A1C7CYX1_HUMAN	MIDEAS	Mitotic deacetylase associated SANT domain protein	0.323127	0.00790223	2.10225	0.0813051	1.08988	-3.07824	24.9519	24.9659	24.7253	24.9193	24.4859	24.4833	24.4766	24.3313	25.0705	25.0432	24.8742	25.227	24.9908	24.862	24.8009	25.0559
A0A1C7CYX9	A0A1C7CYX9_HUMAN	DPYSL2	Dihydropyrimidinase like 2	0.175156	0.222299	0.653062	0.640227	0.193666	-6.07935	26.0611	25.9068	25.7977	25.8307	26.3924	26.3916	26.4134	26.4445	26.1368	25.8789	26.3172	26.1446	26.5926	26.3206	26.5907	26.6582
A0A1W2PNV4	A0A1W2PNV4_HUMAN	NA	Actin-related protein 2/3 complex subunit 1A	-0.179152	0.573968	0.241113	0.901995	0.0447957	-6.7144	27.6165	27.9829	27.5773	27.8219	26.8022	26.6955	26.4144	26.5436	27.6805	27.3342	27.7026	27.7597	26.7599	26.2098	26.0995	26.4749
A0A1W2PPI5	A0A1W2PPI5_HUMAN	INTS6L	DEAD/H (Asp-Glu-Ala-Asp/His) box polypeptide 26B, isoform CRA_b	0.214312	0.0348325	1.45802	0.223878	0.649988	-4.4788	22.4548	22.4986	22.7544	22.8343	22.514	22.4656	22.3462	22.7014	23.0137	22.6389	22.7706	23.061	22.6597	22.5924	22.7288	22.8186
A0A1W2PPJ5	A0A1W2PPJ5_HUMAN	CRBN	Protein cereblon	-0.460318	0.0782639	1.10644	0.36584	0.436709	-5.1664	20.9623	21.2225	21.1054	20.7603	21.6219	20.8616	20.557	20.2678	20.8464	20.0549	21.1052	NA	20.8114	19.725	20.8873	19.7867
A0A1W2PPX5	A0A1W2PPX5_HUMAN	SCARB2	Scavenger receptor class B member 2	-0.308381	0.495783	0.304708	0.873912	0.0585321	-6.4858	NA	19.9116	20.5151	NA	21.6991	21.5688	21.7148	22.1078	19.3507	21.0913	NA	NA	20.939	21.6658	21.3764	21.244
A0A1W2PQ47	A0A1W2PQ47_HUMAN	FDFT1	Squalene synthase	-0.0971402	0.572778	0.242013	0.901623	0.044975	-6.71333	21.8492	22.0194	21.1745	21.1115	21.8539	21.7224	21.7416	21.8334	21.3527	21.2053	21.1469	21.3228	21.7054	21.8984	22.1572	21.7402
A0A1W2PQ72	MSD7_HUMAN	MSANTD7	Myb/SANT-like DNA-binding domain-containing protein 7	-0.0847726	0.362553	0.440629	0.794983	0.0996423	-6.43669	20.1634	19.9916	19.9113	19.7724	20.1308	19.9081	19.6518	19.7636	19.9642	19.5898	19.8285	19.988	19.8448	19.6259	19.8408	19.9329
A0A1W2PQD4	A0A1W2PQD4_HUMAN	HNRNPU	Heterogeneous nuclear ribonucleoprotein U (Fragment)	0.0459156	0.685136	0.164223	0.938481	0.0275747	-6.79655	26.2841	26.3754	26.0354	26.0969	26.4315	26.4166	26.4319	26.156	26.0782	26.5923	25.8568	26.5955	26.2107	26.4697	26.3779	26.414
A0A1W2PQM3	A0A1W2PQM3_HUMAN	GOSR2	Golgi SNAP receptor complex member 2	-0.575785	0.0284282	1.54625	0.20027	0.698385	-4.19851	NA	20.9085	22.6276	21.8213	22.0833	22.3065	22.1627	22.1144	21.2724	NA	21.3844	20.7076	21.5636	21.7025	21.4508	21.9124
A0A1W2PQU7	A0A1W2PQU7_HUMAN	GFAP	Glial fibrillary acidic protein (Fragment)	-0.0752746	0.417545	0.379297	0.835476	0.0780658	-6.5297	22.8204	22.8009	22.8672	22.7771	22.9381	23.0548	23.2292	23.2744	22.7555	23.1288	22.8261	22.9515	22.8598	22.8339	22.7885	23.0159
A0A1W2PQX5	A0A1W2PQX5_HUMAN	CCDC187	Coiled-coil domain containing 187	-0.109262	0.616409	0.210131	0.918635	0.036857	-6.672	18.764	19.6885	19.1986	19.1926	18.74	18.9	18.0706	19.3538	19.0798	NA	18.5694	19.2918	18.8018	18.5886	NA	18.9441
A0A1W2PRB8	A0A1W2PRB8_HUMAN	NA	Cofactor required for Sp1 transcriptional activation subunit 6	0.289698	0.169907	0.769788	0.559965	0.251839	-5.86612	25.5186	25.5971	25.4569	25.6051	24.8838	24.6698	24.651	24.4426	25.7532	25.2523	25.8337	25.7602	25.1579	24.9127	25.1668	25.3058
A0A1W2PRS6	A0A1W2PRS6_HUMAN	PAX6	Paired box 6 (Fragment)	-0.35629	0.00841016	2.0752	0.0849307	1.07094	-3.13817	24.7323	24.5617	24.3505	24.6089	24.4699	24.5753	24.5969	24.9429	24.1654	24.269	23.8152	24.1802	24.3702	24.4832	24.7122	23.9928
A0A1W2PRU0	A0A1W2PRU0_HUMAN	ENSA	Endosulfine alpha	-0.151979	0.497293	0.303388	0.874363	0.0583083	-6.63609	23.4913	23.503	24.6435	23.4497	24.3873	24.5584	24.4365	24.4061	23.9035	23.4499	23.5282	23.6402	24.3418	24.1045	24.3075	24.3843
A0A1W2PS25	A0A1W2PS25_HUMAN	ZEB2	Zinc finger E-box binding homeobox 2 (Fragment)	0.591963	0.181398	0.741367	0.581207	0.235669	-5.83259	18.0781	18.8034	20.3362	19.6683	20.3303	21.0136	20.4769	20.6703	NA	20.8521	NA	19.7019	20.0437	21.1004	20.6278	20.7588
A0A1W2PS27	A0A1W2PS27_HUMAN	MED17	Mediator of RNA polymerase II transcription subunit 17	0.30271	0.0100178	1.99923	0.0955797	1.01963	-3.30601	22.9417	23.416	23.2216	23.0705	23.282	22.9891	23.0089	22.7023	23.2968	23.6442	23.1263	23.3855	23.4481	23.1949	23.4972	23.4608
A0A286YES4	A0A286YES4_HUMAN	NA	Phosphatidic acid phosphatase type 2/haloperoxidase domain-containing protein (Fragment)	-0.128143	0.614472	0.211498	0.918191	0.0370669	-6.74818	23.9008	23.2499	22.2212	23.5229	22.6945	22.5212	22.3423	22.1433	23.0918	22.3035	22.757	23.1597	22.8323	22.3566	22.2308	22.8392
A0A286YEX4	A0A286YEX4_HUMAN	NFIC	Nuclear factor 1	-0.0333962	0.889486	0.0508607	0.977257	0.00999113	-6.87514	23.7734	24.289	24.2089	24.2559	25.0218	25.0113	25.2209	24.9029	24.1617	25.1115	23.9783	23.9128	24.5463	24.9828	24.9912	24.7323
A0A2C9F2M7	A0A2C9F2M7_HUMAN	PHGDH	D-3-phosphoglycerate dehydrogenase	-0.0613755	0.549069	0.260373	0.892929	0.0491829	-6.69117	24.6883	24.8995	24.8005	24.5454	25.1499	24.9795	25.1034	25.0419	24.7026	24.7264	24.6871	24.7687	24.8544	24.8641	25.1905	24.9236
A0A2C9F2R7	A0A2C9F2R7_HUMAN	FRYL	FRY like transcription coactivator	-0.261373	0.43169	0.364828	0.842446	0.0744579	-6.55078	24.085	24.3396	24.0847	24.1675	22.9841	23.1109	22.7748	22.9127	24.0737	23.0725	24.0961	24.1331	22.9014	22.4898	22.4178	23.184
A0A2P0CTR9	A0A2P0CTR9_HUMAN	C8orf34	Chromosome 8 open reading frame 34	-0.00346531	0.987191	0.00559881	0.997861	0.000930022	-6.77989	28.1766	NA	29.3391	29.0057	28.9915	29.1798	28.9216	NA	28.8347	NA	28.0888	28.9922	29.2891	29.1423	29.1822	28.9965
A0A2R8Y430	A0A2R8Y430_HUMAN	GSS	Glutathione synthetase	0.0216713	0.918381	0.036977	0.984655	0.00671584	-6.87991	24.7025	23.9412	24.6612	24.3643	25.1432	25.1955	25.2613	24.8185	24.7607	24.366	24.0317	24.6365	25.1481	24.9681	25.1558	25.1943
A0A2R8Y4J4	A0A2R8Y4J4_HUMAN	RMND1	Required for meiotic nuclear division 1 homolog	0.327998	0.126283	0.898654	0.478793	0.319852	-5.58046	16.6304	16.4413	17.766	17.4436	17.687	17.6113	17.4357	17.3311	17.9884	NA	17.6779	17.5428	17.7328	17.1558	17.3729	17.8785
A0A2R8Y4Z8	A0A2R8Y4Z8_HUMAN	CCDC9	Coiled-coil domain containing 9	0.476378	0.00355214	2.44951	0.0447695	1.34902	-2.30301	21.5992	22.0357	22.5557	22.2524	22.3906	22.4444	21.8283	22.4143	22.7919	22.3676	22.464	22.7929	22.5025	22.7727	22.6246	23.0154
A0A2R8Y5A0	A0A2R8Y5A0_HUMAN	CSNK2A1	Casein kinase 2 alpha 1	0.350151	0.289853	0.537822	0.721892	0.141528	-6.27906	23.7862	24.5314	25.9747	24.8444	25.8418	25.6602	25.3166	26.3357	25.5132	25.7507	26.1195	25.197	24.7752	26.0364	25.9535	25.7467
A0A2R8Y5A3	A0A2R8Y5A3_HUMAN	CTNNB1	Catenin beta 1	0.561724	2.69e-06	5.56954	0.000179244	3.74655	4.86146	24.7057	24.9098	25.2534	24.8811	24.993	25.0009	24.9269	25.0552	25.5111	25.5776	25.447	25.5113	25.3014	25.5803	25.6185	25.6728
A0A2R8Y5P9	A0A2R8Y5P9_HUMAN	SHROOM3	Shroom family member 3	0.248312	0.161988	0.790516	0.54757	0.26156	-5.8273	22.454	22.7082	22.9946	22.6056	21.988	21.949	22.203	22.478	23.0492	22.8203	22.9985	23.0256	22.3899	22.4211	22.1941	22.4685
A0A2R8Y619	H2BK1_HUMAN	H2BK1	Histone H2B type 2-K1	0.0111088	0.921666	0.0354265	0.985562	0.00631599	-6.88036	31.3534	31.7559	31.4629	31.6209	31.058	31.3456	31.296	31.3782	31.4799	31.4384	31.4726	31.6647	31.5973	30.948	31.4678	31.291
A0A2R8Y6Y7	A0A2R8Y6Y7_HUMAN	SUCLA2	Succinate--CoA ligase [ADP-forming] subunit beta, mitochondrial	-0.0861423	0.455791	0.341234	0.854389	0.0683445	-6.58438	22.6638	22.9012	22.3708	22.5121	22.5427	22.4099	22.5073	22.2897	22.4208	22.7114	22.2398	22.4621	22.7192	22.0187	22.6238	22.3125
A0A2R8Y793	A0A2R8Y793_HUMAN	ACTB	Actin beta (Fragment)	0.0328873	0.804588	0.0944266	0.962289	0.0166946	-6.85244	34.2712	34.471	34.4879	34.3518	33.9518	33.9639	34.0849	33.666	34.374	34.5554	34.1106	34.345	33.9627	33.8798	34.2531	34.031
A0A2R8Y7E8	A0A2R8Y7E8_HUMAN	CLPB	Caseinolytic mitochondrial matrix peptidase chaperone subunit B	0.27035	0.255177	0.593158	0.684112	0.164873	-6.14706	21.6922	21.9593	22.0113	21.5822	22.1887	22.5364	22.5216	23.1029	NA	23.1082	21.9588	21.9436	22.5344	22.5399	22.7909	22.4118
A0A2R8Y7R9	A0A2R8Y7R9_HUMAN	PPFIA1	PTPRF interacting protein alpha 1 (Fragment)	0.633519	3.61e-05	4.44196	0.00138834	2.8575	2.25746	22.4889	22.3775	22.1973	22.2515	22.6648	22.7457	22.7152	22.569	22.9566	23.1466	22.669	23.1382	23.3879	23.1927	23.2946	23.2925
A0A2R8Y891	A0A2R8Y891_HUMAN	PFKM	ATP-dependent 6-phosphofructokinase	-0.152793	0.319135	0.496025	0.750229	0.124806	-6.34823	22.2435	22.3348	22.7116	21.9428	22.5303	22.7504	22.367	22.7038	22.2949	21.6965	22.3	21.9741	22.3163	22.5311	22.6034	22.6455
A0A2R8YCW1	A0A2R8YCW1_HUMAN	DDX3X	RNA helicase	0.199527	0.0280819	1.55157	0.19848	0.702283	-4.27956	29.732	29.9456	30.2562	30.1637	29.9973	30.115	30.1046	30.2051	30.3557	30.3219	30.2868	30.2876	29.9956	30.328	30.2252	30.315
A0A2R8YDA1	A0A2R8YDA1_HUMAN	SMARCA4	SWI/SNF related, matrix associated, actin dependent regulator of chromatin, subfamily a, member 4 (Fragment)	-0.0186337	0.938135	0.0277346	0.988535	0.00500811	-6.88233	24.318	24.5116	24.1042	24.5705	23.4767	23.7251	23.3814	23.4849	24.4117	23.3526	24.4481	24.3809	24.0202	23.5037	23.1905	24.1156
A0A2R8YDL0	A0A2R8YDL0_HUMAN	TECTA	Tectorin alpha	-0.0332382	0.932004	0.0305823	0.987557	0.0054379	-6.88165	18.1274	18.6886	19.9475	18.3436	20.5003	20.0271	20.2445	20.1676	18.7473	19.2337	19.3338	18.5084	19.4197	20.2332	20.2549	20.0497
A0A2R8YDP2	A0A2R8YDP2_HUMAN	CSNK2A1	Casein kinase 2 alpha 1	0.106755	0.358525	0.445481	0.794219	0.10006	-6.4291	26.2634	26.3422	26.1816	26.4072	26.0312	25.9504	25.7007	26.411	26.5275	26.11	26.322	26.4458	25.9437	26.3247	26.2355	26.2325
A0A2R8YE63	A0A2R8YE63_HUMAN	EPS8	Epidermal growth factor receptor pathway substrate 8	0.35658	0.000491364	3.3086	0.00984711	2.00669	-0.351832	24.8949	24.4381	24.6856	24.7187	24.6482	24.7002	24.6435	24.7601	25.1818	25.0959	24.7933	25.2267	25.0991	24.8679	24.9396	25.1375
A0A2R8YE78	A0A2R8YE78_HUMAN	OPA1	Dynamin-like 120 kDa protein, mitochondrial	-0.120351	0.592639	0.22721	0.908006	0.0419113	-6.73056	20.2727	20.9076	21.2697	20.5326	21.4282	21.2408	20.9797	21.8478	20.5029	20.9352	20.6328	20.5612	20.6208	21.4876	21.4813	21.2945
A0A2R8YEA7	A0A2R8YEA7_HUMAN	ACTB	Actin beta (Fragment)	0.142516	0.602318	0.220174	0.912616	0.0397117	-6.73854	27.1589	28.5715	28.8894	27.9056	28.2996	28.172	28.3062	27.6863	27.885	29.2396	27.7052	27.7689	27.6903	28.3733	28.9165	28.5509
A0A2R8YFE2	A0A2R8YFE2_HUMAN	ACTB	Actin beta (Fragment)	0.125073	0.778529	0.108725	0.957009	0.0190839	-6.84275	25.4629	25.7833	25.7424	27.2113	24.6991	25.1163	25.0031	24.948	25.988	25.2967	25.9111	27.9742	24.7743	24.8003	24.8766	25.3458
A0A2R8YFJ4	A0A2R8YFJ4_HUMAN	TRRAP	Transformation/transcription domain associated protein (Fragment)	-0.0873265	0.469573	0.328296	0.860312	0.0653441	-6.60237	21.4513	21.4386	21.8618	21.4373	21.4765	21.6276	21.5053	21.6769	21.5468	21.7406	20.9153	21.745	21.2384	21.6138	21.6522	21.3245
A0A2R8YFK9	A0A2R8YFK9_HUMAN	CHD4	DNA helicase	0.208681	0.540488	0.267214	0.887474	0.0518444	-6.68269	19.2518	19.6607	21.4271	20.2377	20.3657	22.0297	20.248	20.297	20.3416	21.2697	20.7385	19.9569	20.5477	21.3159	20.4491	20.5677
A0A2R8YFN5;Q5JS79	A0A2R8YFN5_HUMAN;Q5JS79_HUMAN	CASK	Calcium/calmodulin dependent serine protein kinase	-0.139727	0.314718	0.502079	0.743954	0.128454	-6.26637	22.1864	21.9977	21.7871	21.7373	21.4894	21.2826	21.5745	NA	21.7039	21.82	21.4574	21.7445	NA	21.4074	21.3967	21.5469
A0A2R8YH03;A0A8V8TMN1	A0A2R8YH03_HUMAN;A0A8V8TMN1_HUMAN	TASOR2	Transcription activation suppressor family member 2	-0.204844	0.113674	0.94434	0.450255	0.346541	-5.53177	24.1761	24.2466	24.1744	24.202	23.8189	23.8152	23.7681	23.8242	24.0659	23.7708	24.1408	24.0466	23.7043	23.4586	23.4346	23.7651
A0A2R8YHD2	A0A2R8YHD2_HUMAN	TPM4	Tropomyosin 4 (Fragment)	0.461045	0.108631	0.964047	0.439771	0.356774	-5.45212	23.7963	23.6006	24.6653	24.4096	25.003	25.3352	NA	24.5164	24.6317	25.4138	24.1978	24.2982	25.1113	25.4886	25.1068	25.2416
A0A2U3TZE7	A0A2U3TZE7_HUMAN	COCH	Cochlin	-0.478484	0.00321503	2.49281	0.0419284	1.37749	-2.20565	21.8783	21.96	21.8551	21.9619	22.2819	21.9412	22.3603	21.6737	21.5751	21.7301	20.9843	21.0549	21.5139	21.5955	21.7461	21.8849
A0A2U3TZR0	A0A2U3TZR0_HUMAN	SPAST	Spastin	0.415287	0.00609811	2.2148	0.0677141	1.16932	-2.82815	24.3329	24.4495	24.191	24.1269	23.7031	23.7348	23.6197	23.628	24.4957	24.1161	24.3282	24.5377	24.5589	24.2496	24.3228	24.4991
A0A2U3U043	A0A2U3U043_HUMAN	KCTD1	Potassium channel tetramerization domain containing 1	0.0718479	0.647699	0.188627	0.93456	0.0293926	-6.77249	21.7	21.8308	22.8608	22.377	22.528	22.6702	22.4877	22.6124	22.4236	22.5244	22.4403	22.2861	22.214	22.3933	22.8059	22.5542
A0A3B3IRK3	A0A3B3IRK3_HUMAN	NDFIP2	Nedd4 family interacting protein 2	-0.200838	0.392121	0.406579	0.817036	0.087759	-6.4529	19.2459	18.7908	18.7329	18.7778	18.5421	17.3469	18.5828	18.1641	18.7133	18.3345	18.5884	18.5502	18.1735	NA	18.0234	17.8713
A0A3B3IRQ9	A0A3B3IRQ9_HUMAN	ADAR	Double-stranded RNA-specific adenosine deaminase (Fragment)	-0.125379	0.464889	0.332651	0.859444	0.0657825	-6.51704	20.3751	20.8254	20.7299	21.0434	20.662	20.6018	20.7273	21.3231	20.5982	20.9567	NA	NA	20.1197	20.8004	21.0696	20.4191
A0A3B3IRV3	MCTS2_HUMAN	MCTS2	Malignant T-cell-amplified sequence 2	-0.0614709	0.64385	0.191215	0.933337	0.0299616	-6.76982	27.3527	27.4367	27.4968	27.2422	27.1642	27.0394	26.9638	27.0437	27.5511	26.735	27.5134	27.3741	26.864	26.9323	27.0043	27.2734
A0A3B3IS06	A0A3B3IS06_HUMAN	TCOF1	Treacle ribosome biogenesis factor 1 (Fragment)	0.0369374	0.835456	0.0780767	0.967377	0.014404	-6.86223	27.6643	27.8108	27.5192	27.7208	26.8934	27.1199	26.8973	26.9951	27.7441	27.359	27.3681	27.9594	27.233	27.0635	26.9901	27.1991
A0A3B3ISG8	A0A3B3ISG8_HUMAN	NA	Ricin B lectin domain-containing protein	-0.101513	0.548223	0.261043	0.892003	0.0496338	-6.69034	25.2165	25.6656	26.1161	25.4766	25.6688	25.309	25.4178	25.9136	25.5328	25.4779	25.9675	25.5945	24.6549	25.612	25.6409	25.4914
A0A3B3ISH1	A0A3B3ISH1_HUMAN	SNU13	Small nuclear ribonucleoprotein 13 (Fragment)	0.359702	0.633418	0.198309	0.9277	0.0325923	-6.7624	21.8342	23.2337	25.4676	23.5121	25.7279	26.3788	25.3152	27.5362	23.4275	26.0456	24.3981	24.6887	24.0716	26.8062	26.6459	25.7996
A0A3B3ISJ2	A0A3B3ISJ2_HUMAN	PPP1R13B	Protein phosphatase 1 regulatory subunit 13B (Fragment)	0.175655	0.480533	0.318277	0.866894	0.0620339	-6.46709	23.7975	23.1835	23.371	NA	22.9428	22.7951	22.3935	NA	23.6638	22.8772	23.4657	23.654	23.157	NA	NA	22.7197
A0A3B3IT54	A0A3B3IT54_HUMAN	C8orf33	Chromosome 8 open reading frame 33	0.185608	0.124121	0.906154	0.474597	0.323675	-5.60625	22.7393	22.4723	22.3721	22.6924	23.062	23.0535	22.919	22.6619	22.8303	22.935	22.7741	22.6016	23.0065	23.1258	23.0161	23.168
A0A3B3ITJ4	A0A3B3ITJ4_HUMAN	HNRNPL	Heterogeneous nuclear ribonucleoprotein L	0.0481864	0.81126	0.0908401	0.962289	0.0166946	-6.85471	26.9973	27.2735	28.1122	27.6054	27.7625	27.9455	28.016	28.574	27.6145	28.1781	27.379	27.507	27.7313	28.118	28.1045	28.0395
A0A3B3ITT1	A0A3B3ITT1_HUMAN	RAB12	RAB12, member RAS oncogene family	-0.746361	4.47e-05	4.34977	0.0015846	2.80008	2.04457	22.6907	23.143	23.3127	22.4027	22.5474	22.3134	22.5637	22.647	21.806	21.9625	22.0115	21.7184	21.8973	22.0896	22.2411	21.9232
A0A3B3ITT5	A0A3B3ITT5_HUMAN	RPL29	60S ribosomal protein L29	-0.142223	0.347335	0.459252	0.784939	0.105164	-6.40739	28.302	28.0798	27.7078	27.7531	27.3411	27.3581	27.6044	27.8755	27.8797	27.6813	27.7114	27.8337	27.196	27.2562	27.8022	27.5237
A0A494BZV2	A0A494BZV2_HUMAN	MPRIP	Myosin phosphatase Rho interacting protein	0.262149	0.0169983	1.7696	0.140268	0.853041	-3.8091	26.0732	26.161	26.5371	26.2882	26.3904	26.4281	26.3469	26.5374	26.4838	26.7856	26.2411	26.4363	26.6254	26.747	26.7341	26.8061
A0A494C0G1	A0A494C0G1_HUMAN	PGM3	Phosphoacetylglucosamine mutase	-0.0742046	0.690267	0.160983	0.940916	0.0264494	-6.79958	22.4912	22.9622	23.5204	22.7435	23.0592	23.1448	23.1231	22.8714	23.2128	22.0905	23.4667	22.967	22.5538	22.7939	22.9348	23.3026
A0A494C0R8	A0A494C0R8_HUMAN	CLUH	Clustered mitochondria protein homolog	-0.13751	0.382489	0.417382	0.809245	0.0919197	-6.4726	23.0433	22.8419	23.1445	23.1059	23.8007	23.5395	23.6147	23.3999	23.0531	22.5372	23.2607	23.1431	23.4208	23.1225	23.4105	23.4422
A0A494C100	A0A494C100_HUMAN	NA	DNA helicase	-0.0371704	0.620916	0.206967	0.92152	0.0354952	-6.75312	21.9881	21.9377	21.9722	21.8078	21.9859	21.8579	21.9425	21.8162	22.0993	21.7801	21.8029	22.0728	21.8022	21.6498	21.9143	21.8895
A0A494C108	A0A494C108_HUMAN	KRI1	Protein KRI1 homolog	0.0969677	0.521089	0.283088	0.880097	0.0554694	-6.6626	26.6079	27.1346	27.3761	27.0479	27.3025	27.3801	27.5819	27.3785	27.2349	27.9155	26.9649	27.0024	27.181	27.4379	27.4483	27.4004
A0A494C120	A0A494C120_HUMAN	ZMAT3	Zinc finger matrin-type 3	-0.178799	0.193132	0.714146	0.596592	0.224322	-5.96897	23.238	23.3635	22.6127	22.7416	22.7107	22.6255	22.6017	22.2764	22.6217	22.6025	22.7202	22.6148	22.5972	22.4025	22.4712	22.7095
A0A494C1A4	A0A494C1A4_HUMAN	LRRC7	Leucine rich repeat containing 7	0.232588	0.321353	0.493017	0.753522	0.122904	-6.35313	20.4253	20.143	20.5626	20.4593	19.7658	19.9999	20.2289	18.9264	20.3524	19.7286	20.2542	20.9619	20.2649	20.4659	19.712	20.632
A0A494C1J1	A0A494C1J1_HUMAN	SPECC1L	Cytospin-A	0.178766	0.0530923	1.27497	0.288631	0.539658	-4.863	26.3042	26.2845	26.5028	26.3961	26.0922	26.2027	26.0561	26.3862	26.47	26.7308	26.2469	26.4645	26.27	26.5131	26.4708	26.4888
A0A494C1K3;A0A8I5KVB5	A0A494C1K3_HUMAN;A0A8I5KVB5_HUMAN	GTF2I	General transcription factor IIi	-0.115533	0.236426	0.626304	0.658463	0.181469	-6.12678	27.7165	27.7734	28.055	27.8206	27.7241	27.6803	27.6042	27.8957	27.8522	27.8832	27.7504	27.7939	27.2884	27.4959	27.6908	27.5906
A0A494C1N0	A0A494C1N0_HUMAN	FKBP2	peptidylprolyl isomerase	0.0329771	0.891669	0.0497962	0.977257	0.00999113	-6.87555	24.7074	24.8506	25.7297	25.0096	26.2715	26.0428	25.9669	25.8437	25.1643	25.0796	25.5547	25.24	25.8319	25.9846	25.8653	25.9655
A0A494C1T9	A0A494C1T9_HUMAN	FAM83H	Family with sequence similarity 83 member H	0.338018	8.88e-05	4.05149	0.00275349	2.56012	1.35622	24.3813	24.4272	24.6034	24.5555	24.3988	24.2729	24.3133	24.3927	24.8143	24.6864	24.7158	24.788	24.8083	24.7246	24.6483	24.8636
A0A499FI31	A0A499FI31_HUMAN	SART3	Spliceosome associated factor 3, U4/U6 recycling protein	-0.0878186	0.684265	0.164776	0.938481	0.0275747	-6.68888	NA	19.1054	20.0114	19.6841	19.3079	19.6952	19.5871	20.3016	19.6067	NA	19.9087	NA	19.0031	19.1938	19.9159	19.8673
A0A499FJE1	A0A499FJE1_HUMAN	BOLA2B	BolA family member 2B	0.0416119	0.904968	0.0433667	0.980648	0.00848681	-6.72165	23.2704	23.2859	22.965	NA	23.3711	22.3349	24.5929	24.2846	23.2362	NA	NA	23.4047	NA	23.1252	23.9585	23.7013
A0A590UJB6	A0A590UJB6_HUMAN	KCNAB2	Voltage-gated potassium channel subunit beta-2	1.33618	3.1e-07	6.50865	4.35e-05	4.36164	7.1261	NA	21.4026	21.5394	21.5435	20.9038	20.9789	20.7391	NA	22.6677	22.4949	22.8911	22.6393	22.4204	22.196	22.3703	22.4861
A0A590UJI2	A0A590UJI2_HUMAN	CALM2	Calmodulin 2 (Fragment)	0.198234	0.745227	0.127711	0.955248	0.0198839	-6.8284	24.8378	25.8088	26.8074	25.9294	27.8612	28.2029	28.4299	28.0167	26.0495	28.3972	25.3445	25.8339	28.0253	28.3122	27.9754	27.5419
A0A590UJI5	A0A590UJI5_HUMAN	CPEB4	Cytoplasmic polyadenylation element binding protein 4	-0.123095	0.433108	0.363404	0.842763	0.0742948	-6.48317	22.701	22.5547	22.5009	22.6386	NA	22.1442	22.0951	21.9818	22.5884	22.1906	NA	22.6816	21.8971	22.0465	22.0803	22.2701
A0A590UJJ6	A0A590UJJ6_HUMAN	H3-3A	Histone H3	-0.85491	0.0267098	1.57333	0.191509	0.717811	-4.02863	NA	24.6281	25.3028	24.9816	24.2389	24.7398	25.1673	NA	23.291	23.0102	24.713	24.515	NA	24.9066	23.4932	NA
A0A590UJS6;H7C3M8	A0A590UJS6_HUMAN;H7C3M8_HUMAN	SLMAP	Sarcolemma associated protein	-0.0538307	0.825773	0.0831392	0.965689	0.0151629	-6.82509	21.4538	21.7166	22.6726	NA	23.0647	22.7255	22.8184	22.6828	22.0242	22.4407	22.0157	21.9	22.732	22.5438	22.7088	22.7862
A0A590UJW6	A0A590UJW6_HUMAN	ZCCHC14	Zinc finger CCHC-type containing 14	-0.260827	0.258801	0.587034	0.688404	0.162156	-6.05413	NA	NA	20.3184	NA	20.472	19.9988	20.14	20.5099	19.9081	20.2451	20.5739	19.2398	19.5708	19.8642	20.6788	20.1355
A0A590UK80	A0A590UK80_HUMAN	NA	RRM domain-containing protein (Fragment)	0.211795	0.0518561	1.2852	0.285275	0.544736	-4.84174	30.4319	30.667	30.6668	30.5422	30.5629	30.607	30.7434	30.4397	30.8413	31.132	30.2536	30.7881	30.8748	30.7616	30.8268	30.8773
A0A5F9YFS9	A0A5F9YFS9_HUMAN	SPCS1	Signal peptidase complex subunit 1	-0.490383	0.144418	0.840378	0.512614	0.29021	-5.60761	NA	NA	21.8529	21.1638	22.4384	22.4637	22.297	22.7331	21.0093	21.0968	21.2581	21.2622	NA	22.4313	22.1844	22.432
A0A5F9ZHI5	A0A5F9ZHI5_HUMAN	ALDH3A2	Aldehyde dehydrogenase	0.107421	0.498724	0.30214	0.87499	0.0579967	-6.63774	22.8567	23.2145	23.3011	23.1314	23.6294	23.6099	23.4812	23.4824	23.1398	23.2551	22.9219	23.2131	23.9896	23.6728	23.6592	23.7144
A0A5F9ZHP9	A0A5F9ZHP9_HUMAN	TNK2	Tyrosine kinase non receptor 2 (Fragment)	0.0818518	0.665144	0.177084	0.936903	0.0283053	-6.62554	19.7502	20.0149	19.9022	20.0758	19.7104	19.9849	20.3471	NA	19.8527	19.8624	NA	19.9053	NA	20.8427	NA	19.7929
A0A5F9ZHQ7	A0A5F9ZHQ7_HUMAN	NA	Uncharacterized protein	-0.0796139	0.511832	0.290873	0.877996	0.0565074	-6.65254	21.9898	21.5777	21.3271	21.613	22.2638	21.9152	21.8055	21.6468	21.7884	21.414	21.8217	21.7631	21.835	21.6157	21.5006	21.7635
A0A5F9ZHU7	A0A5F9ZHU7_HUMAN	PRIM2	DNA primase large subunit	0.101721	0.580447	0.236237	0.902768	0.0444241	-6.72012	22.6393	22.5077	22.8873	22.5071	23.3301	23.3323	23.3184	23.405	22.8673	22.6518	22.8009	22.7965	23.4219	23.3037	23.337	23.5618
A0A5F9ZHY7	A0A5F9ZHY7_HUMAN	BRI3BP	BRI3 binding protein	0.0287929	0.867652	0.0616542	0.97372	0.011566	-6.87055	22.1396	22.4423	22.4692	22.1065	22.8534	22.8241	22.8668	22.3896	21.869	22.7667	22.7222	22.0114	22.5795	22.6198	22.963	22.7905
A0A5F9ZI21	A0A5F9ZI21_HUMAN	ARHGEF2	Rho guanine nucleotide exchange factor 2	0.0376137	0.6002	0.221704	0.911744	0.040127	-6.73681	23.5168	23.5335	23.4156	23.4287	23.4721	23.4528	23.5738	23.3075	23.4865	23.2526	23.5689	23.4906	23.6604	23.4022	23.4995	23.641
A0A5F9ZI63	A0A5F9ZI63_HUMAN	EED	Embryonic ectoderm development	-0.0743987	0.4796	0.319121	0.866503	0.0622299	-6.61493	26.6545	26.8989	27.1111	26.8235	26.7127	26.6901	26.6863	26.8883	26.9008	26.7892	26.9075	26.6195	26.2564	26.8929	26.8908	26.6132
A0A5H1ZRR2	A0A5H1ZRR2_HUMAN	CNKSR3	CNKSR family member 3	0.250811	0.00622149	2.20611	0.0683369	1.16534	-2.84752	19.0669	18.9177	19.0639	19.0424	18.7255	19.1048	18.9004	18.9007	19.211	19.0207	19.0502	19.43	19.1361	19.2028	19.329	19.349
A0A5H1ZRS1	A0A5H1ZRS1_HUMAN	PCM1	Pericentriolar material 1	0.202028	0.0107525	1.96849	0.100999	0.995684	-3.37374	27.0516	27.0205	27.1976	27.0206	27.047	27.0749	26.9885	26.9442	27.177	27.395	26.9555	27.2578	27.284	27.2272	27.3184	27.3462
A0A669KAV7	A0A669KAV7_HUMAN	WIZ	WIZ zinc finger	-0.000889175	0.995215	0.00208291	0.999194	0.00035038	-6.88558	27.2556	27.275	27.4321	27.3006	26.7806	26.7732	26.5904	27.0184	27.3566	26.8777	27.476	27.3179	26.7514	26.8135	26.8376	26.988
A0A669KB10;A0A669KBG8	A0A669KB10_HUMAN;A0A669KBG8_HUMAN	GBF1	Golgi brefeldin A resistant guanine nucleotide exchange factor 1	0.255637	0.271481	0.566261	0.70215	0.15357	-6.23094	19.4419	19.9147	21.1089	20.2907	20.9026	20.6846	20.6572	21.0751	20.5397	20.8549	21.3728	20.3851	20.5837	20.5816	21.0101	20.793
A0A669KB77	A0A669KB77_HUMAN	MAP2	Microtubule-associated protein	0.429025	0.0183194	1.73709	0.148139	0.82933	-3.87974	24.6392	24.744	24.3118	24.4451	23.8536	24.1084	24.0152	24.199	25.1249	24.3686	24.8801	25.2807	24.5794	24.1978	24.6318	24.6851
A0A669KBH9	A0A669KBH9_HUMAN	WIZ	WIZ zinc finger	-0.172842	0.187268	0.727536	0.589029	0.229864	-5.82264	24.0833	24.1042	24.0503	23.6134	23.8464	23.5241	23.6598	NA	23.687	23.7183	NA	23.7057	23.5301	NA	23.9351	23.428
A0A669KBK2	A0A669KBK2_HUMAN	MLH1	MutL homolog 1	-0.24188	0.121219	0.91643	0.468916	0.328905	-5.58628	23.8813	23.4025	23.5726	23.3987	24.0552	23.7899	23.9248	23.5349	23.1813	23.0099	23.0757	23.4014	23.7714	23.8428	23.8535	23.4889
A0A6I8PIX7	A0A6I8PIX7_HUMAN	SVIL	Supervillin	0.0502781	0.755098	0.121997	0.955868	0.0196022	-6.72639	NA	21.2247	21.1927	21.4156	20.8034	20.617	20.9663	NA	21.3173	21.1075	20.5394	21.3291	21.1588	NA	20.9063	21.2498
A0A6I8PRS5	A0A6I8PRS5_HUMAN	GPATCH11	G patch domain-containing protein 11	0.669992	4.11e-05	4.38649	0.00152087	2.81791	2.12937	24.2064	24.0644	23.8797	24.0763	23.8861	23.6885	23.7281	23.7673	24.8609	24.5289	24.5488	25.028	24.1558	24.2968	24.5748	24.6629
A0A6I8PTZ8	A0A6I8PTZ8_HUMAN	AGO1	Argonaute RISC component 1	-0.472823	0.0539314	1.26816	0.290359	0.537064	-4.87713	23.8854	23.7122	23.4259	23.8686	23.3188	23.0929	22.9886	23.2261	23.681	22.5732	23.6981	23.5224	22.8248	22.4008	22.2702	22.7655
A0A6I8PU16	A0A6I8PU16_HUMAN	N4BP2L2	NEDD4 binding protein 2 like 2 (Fragment)	-0.121841	0.385551	0.413918	0.811204	0.0908698	-6.47789	21.2083	20.9154	21.1082	20.9121	21.0198	21.0916	21.5764	21.2612	20.6614	21.2805	20.3806	21.0963	21.2625	21.2437	21.1073	21.0857
A0A6Q8PEZ9	A0A6Q8PEZ9_HUMAN	B3GALNT2	Hexosyltransferase	-0.309348	0.1735	0.7607	0.566598	0.246725	-5.88306	24.6579	24.9243	24.9005	24.6157	24.0473	23.9519	24.1494	23.9029	24.534	23.3796	24.7259	24.5975	24.0384	23.6976	23.7757	23.9265
A0A6Q8PF18;A0A6Q8PHG4	A0A6Q8PF18_HUMAN;A0A6Q8PHG4_HUMAN	NA	RING-type E3 ubiquitin transferase	-0.153618	0.575029	0.24031	0.901995	0.0447957	-6.6373	NA	NA	20.9835	20.7478	21.959	21.7541	21.8041	21.9956	20.9181	21.538	20.7517	20.6537	21.6921	21.818	21.8694	21.8558
A0A6Q8PFF9	A0A6Q8PFF9_HUMAN	CHMP1A	Charged multivesicular body protein 1A	0.149187	0.596802	0.224169	0.909094	0.0413912	-6.73402	25.2071	24.47	23.8115	24.7788	24.6391	24.7567	24.8498	23.6344	24.5844	24.548	23.7046	24.5467	25.9257	24.5995	24.3574	25.0746
A0A6Q8PFJ0	A0A6Q8PFJ0_HUMAN	LMNA	Lamin A/C	0.0893903	0.463617	0.333841	0.858501	0.0662593	-6.5947	30.9899	31.1461	31.524	31.2077	31.5736	31.5531	31.4485	31.6405	31.2363	31.7097	31.0878	31.3236	31.5101	31.6265	31.6316	31.6728
A0A6Q8PFJ4	A0A6Q8PFJ4_HUMAN	MFN2	Mitofusin 2	0.161374	0.372255	0.429159	0.800697	0.0965316	-6.28774	20.8881	20.7726	21.248	21.0425	21.5269	21.274	NA	20.8429	NA	20.8218	NA	21.3161	21.5619	20.9552	NA	21.5769
A0A6Q8PFK0	A0A6Q8PFK0_HUMAN	KDM6A	[histone H3]-trimethyl-L-lysine(27) demethylase	0.722417	0.0826384	1.08282	0.3774	0.423199	-5.01972	22.4827	23.7673	24.1991	23.8448	22.7878	22.4899	22.3627	22.63	24.1003	NA	24.1785	23.8494	NA	NA	NA	23.0435
A0A6Q8PFL3	A0A6Q8PFL3_HUMAN	MTMR2	Myotubularin related protein 2	-0.633748	0.110244	0.957645	0.443796	0.352817	-5.31633	17.9851	NA	19.622	18.9727	20.3919	20.3089	NA	NA	NA	19.0401	19.3753	18.721	18.8758	18.314	18.8065	18.6239
A0A6Q8PG17	A0A6Q8PG17_HUMAN	ATF4	Activating transcription factor 4	1.30688	0.145144	0.838201	0.514341	0.288749	-5.69724	23.9575	23.794	23.2647	23.5687	18.6502	NA	21.7884	17.7365	23.6965	23.2159	23.1868	23.3596	22.7948	22.7338	22.7913	23.2592
A0A6Q8PG85	A0A6Q8PG85_HUMAN	CHMP1A	Charged multivesicular body protein 1A	0.32884	0.00301668	2.52047	0.0403849	1.39378	-2.1434	26.1278	25.8556	25.707	25.646	25.9278	25.7857	26.0357	25.8433	26.0183	26.2952	25.8751	26.092	26.408	26.1811	26.3633	26.3266
A0A6Q8PGB1;A0A6Q8PH78	A0A6Q8PGB1_HUMAN;A0A6Q8PH78_HUMAN	CEP290	Centrosomal protein 290	-0.157748	0.0459531	1.33769	0.266429	0.574419	-4.73228	23.7737	23.8169	23.8975	23.8119	23.6868	23.808	23.6873	23.8955	23.784	23.6695	23.718	23.8155	23.5923	23.423	23.4407	23.6726
A0A6Q8PGG9;A0A994J569	A0A6Q8PGG9_HUMAN;A0A994J569_HUMAN	TRIP12	E3 ubiquitin-protein ligase	0.0167813	0.834006	0.0788306	0.967377	0.014404	-6.86181	26.1935	26.3805	26.6222	26.4294	26.567	26.5309	26.5221	26.6088	26.4453	26.6525	26.3268	26.4054	26.3774	26.6235	26.5777	26.5801
A0A6Q8PGI1	A0A6Q8PGI1_HUMAN	CALD1	Caldesmon 1 (Fragment)	-0.126154	0.584718	0.233053	0.904903	0.0433979	-6.61541	20.765	20.6131	21.0647	NA	20.1793	20.0895	20.1764	20.1328	NA	20.0276	20.7471	21.0151	20.0153	NA	19.7792	20.2479
A0A6Q8PGR8	A0A6Q8PGR8_HUMAN	LCOR	Ligand dependent nuclear receptor corepressor	0.0205566	0.820467	0.0859389	0.964027	0.0159108	-6.8577	23.9431	24.0351	24.4625	24.0737	24.4274	24.3495	24.2907	24.2863	24.1013	24.275	24.1975	24.0858	24.2655	24.3373	24.3205	24.45
A0A6Q8PGU6	A0A6Q8PGU6_HUMAN	SPATA5	vesicle-fusing ATPase	0.0444702	0.774667	0.110885	0.957009	0.0190839	-6.69793	19.6583	19.5189	NA	19.048	19.2619	19.571	19.4316	NA	19.5984	19.6353	18.8966	19.487	19.7303	NA	NA	19.409
A0A6Q8PGW7	A0A6Q8PGW7_HUMAN	GPSM2	G protein signaling modulator 2	0.0598803	0.875919	0.0575359	0.97523	0.0108928	-6.83819	22.2844	22.2808	22.5055	22.6327	21.0317	21.3388	21.272	20.3308	22.5693	21.308	22.2962	22.7003	21.0313	21.149	NA	21.3323
A0A6Q8PH09	A0A6Q8PH09_HUMAN	FANCI	FA complementation group I	0.15304	0.184079	0.734996	0.585154	0.23273	-5.93067	24.6746	25.0062	25.09	24.8505	25.2586	25.2438	25.1977	25.3729	25.1622	25.0817	25.377	24.9856	25.0771	25.2964	25.5357	25.4028
A0A6Q8PH31	A0A6Q8PH31_HUMAN	HNRNPR	Heterogeneous nuclear ribonucleoprotein R (Fragment)	0.0722259	0.585905	0.232173	0.905591	0.0430679	-6.72485	21.3407	21.2081	21.8461	21.335	22.0143	21.7195	21.8781	21.5813	21.4779	21.8128	21.658	21.5824	22.1318	21.6158	21.4587	21.7636
A0A6Q8PH91	A0A6Q8PH91_HUMAN	MACROD1	Mono-ADP ribosylhydrolase 1	0.955311	0.00268424	2.57118	0.0370115	1.43166	-1.83242	NA	NA	21.3518	20.2756	20.634	20.3939	NA	21.1076	21.7604	21.7794	22.4533	21.5164	20.6915	21.8077	21.6424	22.012
A0A6Q8PHA2	A0A6Q8PHA2_HUMAN	INF2	Inverted formin 2	-0.748181	0.0110178	1.95791	0.102738	0.98827	-3.23669	19.7051	20.0255	19.617	18.9277	18.4994	NA	NA	19.1324	18.9619	NA	18.7294	18.9856	18.7736	17.9183	18.4647	18.1542
A0A6Q8PHG0	A0A6Q8PHG0_HUMAN	HNRNPR	Heterogeneous nuclear ribonucleoprotein R (Fragment)	0.383891	0.33046	0.480881	0.76377	0.117037	-6.37279	18.9998	19.2704	18.9917	19.407	20.7631	19.3408	19.4293	18.488	20.9764	20.6104	18.8928	19.199	20.9666	19.2297	18.8063	19.08
A0A7I2V2G2	A0A7I2V2G2_HUMAN	HSPA9	Stress-70 protein, mitochondrial	-0.44045	2.52e-06	5.59844	0.000174919	3.75716	4.92809	27.597	27.726	27.6866	27.5064	27.7586	27.6569	27.6771	27.7057	27.2211	27.3675	27.2139	27.1935	27.2466	27.0628	27.3056	27.1796
A0A7I2V2L9	A0A7I2V2L9_HUMAN	RPL13A	60S ribosomal protein L13a	0.0946703	0.280121	0.552655	0.710658	0.148339	-6.25406	29.2691	29.179	29.5158	29.4767	29.2075	29.4815	29.4453	29.2384	29.3943	29.5735	29.167	29.4371	29.6613	29.4378	29.3223	29.5773
A0A7I2V2P6	A0A7I2V2P6_HUMAN	IDE	Insulin degrading enzyme	-0.0175378	0.902296	0.0446511	0.979342	0.00906556	-6.87743	22.6913	22.8916	23.5229	22.8646	23.4314	23.344	23.069	23.2525	23.1174	22.5957	23.5321	23.0194	23.2848	23.0317	23.1052	23.2408
A0A7I2V2S7	A0A7I2V2S7_HUMAN	HSPA9	Stress-70 protein, mitochondrial	-0.254962	0.269424	0.569563	0.700878	0.154357	-6.22529	25.0784	25.1809	25.0468	24.8431	25.6775	25.2977	25.58	23.8608	24.7341	25.2028	24.6665	24.538	24.7788	24.5172	25.5041	24.5842
A0A7I2V2T3	A0A7I2V2T3_HUMAN	IMPDH2	Inosine-5'-monophosphate dehydrogenase	0.992637	0.000545554	3.26316	0.0108322	1.96528	-0.455839	22.1372	22.9986	23.6903	22.9975	23.9973	23.9613	23.8368	23.474	24.1773	24.0554	24.4968	24.1459	24.212	24.6678	24.6012	24.6777
A0A7I2V3F3	A0A7I2V3F3_HUMAN	NCL	Nucleolin	-0.0541967	0.777248	0.10944	0.957009	0.0190839	-6.84224	28.1525	28.2861	28.5825	28.0649	27.5191	28.0181	27.9013	27.8795	27.9815	28.4529	26.9521	28.3214	28.1715	27.9371	28.1776	27.9764
A0A7I2V3I0	A0A7I2V3I0_HUMAN	EIF3E	Eukaryotic translation initiation factor 3 subunit E	-0.436161	0.000642475	3.19214	0.0122298	1.91258	-0.618269	25.8783	25.8828	26.4321	25.866	26.3267	26.1503	26.2382	26.1868	25.5244	25.9506	25.5901	25.4671	25.6137	25.8006	25.8702	25.6551
A0A7I2V3R0	A0A7I2V3R0_HUMAN	MACROH2A2	Histone H2A (Fragment)	-0.272041	0.520754	0.283367	0.880097	0.0554694	-6.66224	28.8281	29.3998	28.9657	30.3631	27.7167	28.3848	28.776	29.3628	28.5172	29.1398	28.035	30.8879	27.9921	27.812	28.6873	28.5494
A0A7I2V3T6	A0A7I2V3T6_HUMAN	BTF3	Transcription factor BTF3	0.0444318	0.916363	0.0379323	0.983709	0.00713342	-6.87962	20.6543	20.159	21.5675	20.8942	22.2499	22.8818	22.6305	22.7412	21.0886	21.1726	21.3307	20.9345	22.487	22.4635	22.2215	22.4353
A0A7I2V3U3	A0A7I2V3U3_HUMAN	EIF3I	Eukaryotic translation initiation factor 3 subunit I	-0.42894	0.0865766	1.0626	0.388353	0.410774	-5.29705	23.6665	23.6973	23.4252	23.5334	24.2854	24.4999	24.5316	23.5835	22.8964	23.9324	22.4626	23.4631	23.9831	23.6143	23.8061	23.633
A0A7I2V3W0	A0A7I2V3W0_HUMAN	HNRNPA1	Heterogeneous nuclear ribonucleoprotein A1	0.0557368	0.81227	0.0902996	0.962289	0.0166946	-6.85504	32.1054	32.5154	33.7263	32.6233	32.8809	33.0611	32.8119	33.7946	32.8875	33.0901	33.0266	32.6529	32.4402	33.3643	33.5982	32.905
A0A7I2V409	A0A7I2V409_HUMAN	MARK3	non-specific serine/threonine protein kinase	0.868877	3.82e-09	8.41788	1.54e-06	5.81224	11.3349	25.2568	25.2741	25.281	25.1907	25.0222	25.0161	25.0271	25.1294	26.1173	26.0065	25.7256	26.1238	26.0498	25.9677	25.9921	26.1656
A0A7I2V430	A0A7I2V430_HUMAN	DDX1	ATP-dependent RNA helicase	-0.287531	0.0487878	1.31169	0.276407	0.558451	-4.78659	27.3181	27.4311	27.8815	27.3701	27.9983	27.8529	27.7387	28.1539	27.3076	27.5213	27.3007	27.1849	27.141	27.662	27.7303	27.5965
A0A7I2V451	A0A7I2V451_HUMAN	SPECC1	Sperm antigen with calponin homology and coiled-coil domains 1	0.0574793	0.503027	0.298409	0.875744	0.057623	-6.64267	26.0467	26.1406	26.1563	26.0162	25.828	25.789	25.7834	25.8358	26.1349	26.2002	25.9454	26.0072	25.7827	26.023	26.0854	25.8771
A0A7I2V4G0	A0A7I2V4G0_HUMAN	HNRNPA3	Heterogeneous nuclear ribonucleoprotein A3	-0.0285737	0.90089	0.0453284	0.979207	0.00912538	-6.8772	30.6707	31.2304	31.9065	31.0445	31.4503	31.5262	31.561	32.089	31.0933	31.7913	31.2568	30.9223	30.8611	31.7036	32.3094	31.3122
A0A7I2V4J6	A0A7I2V4J6_HUMAN	HNRNPA3	Heterogeneous nuclear ribonucleoprotein A3	0.140503	0.425748	0.370848	0.839699	0.0758764	-6.54205	27.1278	27.358	28.3061	27.7384	27.7284	28.0007	27.3733	28.2736	27.8541	27.4077	28.2102	27.8902	27.755	27.782	27.9779	28.1533
A0A7I2V4N8	A0A7I2V4N8_HUMAN	NDUFA10	NADH dehydrogenase [ubiquinone] 1 alpha subcomplex subunit 10, mitochondrial	-0.338055	0.0228364	1.64137	0.171552	0.765603	-4.08676	24.785	24.3851	24.7599	24.8588	25.295	24.7441	24.6849	25.4087	24.764	24.382	24.3905	24.7253	24.2638	24.7073	24.4258	24.5582
A0A7I2V4W4	A0A7I2V4W4_HUMAN	TBK1	TANK binding kinase 1	0.447394	0.0262149	1.58145	0.189223	0.723027	-4.04469	NA	19.3804	19.2999	19.6672	20.1395	NA	20.2025	NA	19.9582	20.3285	20.2023	20.0902	20.0451	19.8769	20.6754	20.3057
A0A7I2V535	A0A7I2V535_HUMAN	NONO	Non-POU domain containing octamer binding	0.0622045	0.501814	0.299457	0.875744	0.057623	-6.64129	31.9216	32.21	32.418	32.1463	32.0113	32.0466	32.0117	31.8991	32.1651	32.3951	32.1292	32.1214	31.856	32.0276	32.2351	32.2326
A0A7I2V574	A0A7I2V574_HUMAN	KAT14	Lysine acetyltransferase 14	-0.0203883	0.927633	0.0326239	0.987024	0.00567226	-6.73888	NA	NA	22.7312	22.363	21.4328	22.6172	22.3571	22.5744	NA	22.7262	22.1557	NA	21.869	22.362	22.1961	22.6444
A0A7I2V588	A0A7I2V588_HUMAN	SGTA	Small glutamine rich tetratricopeptide repeat co-chaperone alpha	-0.0526554	0.792955	0.100751	0.961016	0.0172694	-6.84828	23.8197	24.0259	23.9178	23.8095	24.869	24.7162	24.9845	24.2888	23.9312	24.1281	23.8541	24.1832	24.0644	24.5589	24.6802	24.6099
A0A7I2V5C6	A0A7I2V5C6_HUMAN	PITRM1	Pitrilysin metalloproteinase 1	0.0134937	0.907267	0.0422647	0.981491	0.0081135	-6.87825	22.5552	22.5321	22.7998	22.6887	23.2409	23.0086	23.0114	23.2475	22.8023	22.9027	22.6755	22.7763	23.0421	22.9909	23.0191	22.9831
A0A7I2V5D2	A0A7I2V5D2_HUMAN	MKRN2	RING-type E3 ubiquitin transferase	0.344026	0.402419	0.395322	0.823989	0.0840784	-6.50595	22.7507	23.4963	24.8249	23.1125	24.6174	24.3908	24.1644	25.5325	23.7791	24.7479	24.5171	23.3968	23.6359	25.4829	25.2503	24.8314
A0A7I2V5F1	A0A7I2V5F1_HUMAN	DNMT1	DNA (cytosine-5)-methyltransferase	-0.236058	0.124315	0.905476	0.474597	0.323675	-5.60757	23.3527	23.6995	23.3927	23.0907	23.4084	23.5352	23.4201	22.966	22.9769	23.1706	22.3522	23.1412	23.3955	23.1463	23.4379	23.3563
A0A7I2V5L3	A0A7I2V5L3_HUMAN	RPL13A	60S ribosomal protein L13a	-0.0627381	0.627106	0.202659	0.924135	0.0342644	-6.75777	27.1015	27.4128	27.987	27.4767	27.9302	27.6251	28.0503	27.5408	27.4951	27.7771	27.7613	27.4029	27.4367	27.6093	27.6345	27.5057
A0A7I2V5S2	A0A7I2V5S2_HUMAN	NPM1	Nucleophosmin	0.237551	0.434851	0.36166	0.843887	0.0737157	-6.55535	31.149	31.5546	32.7097	31.7069	32.4004	32.6072	32.4786	33.0033	31.9432	33.0566	32.2704	31.6535	31.8816	33.1582	33.1575	32.3892
A0A7I2V5T7	A0A7I2V5T7_HUMAN	PTGES2	Prostaglandin E synthase 2	0.0142942	0.917087	0.0375894	0.983966	0.00701994	-6.87973	22.6948	22.5987	22.113	22.366	22.5708	22.5644	22.7245	21.9156	22.3017	22.59	21.9757	22.5472	22.5276	22.3941	22.8496	22.4762
A0A7I2V5U5	A0A7I2V5U5_HUMAN	TJP1	Tight junction protein 1	0.219462	0.210383	0.67699	0.624758	0.204288	-6.03644	25.466	25.4669	26.0002	25.8315	25.3325	25.3388	25.0838	25.4903	26.2646	25.6172	26.1681	26.0257	25.2303	25.4577	25.2845	25.7176
A0A7I2V5X5	A0A7I2V5X5_HUMAN	LAMB1	Laminin subunit beta 1	-0.317927	0.00639427	2.19421	0.0695821	1.1575	-2.70687	19.6431	NA	19.5458	19.6159	19.8042	19.6555	19.8348	NA	19.5443	19.6264	NA	19.2587	19.3701	19.267	19.0901	19.4002
A0A7I2V5Y5	A0A7I2V5Y5_HUMAN	KIF23	Kinesin-like protein	0.141461	0.0604843	1.21836	0.311995	0.505853	-4.98007	26.6409	26.8218	27.0389	26.8908	26.9599	26.9952	26.9811	26.9821	27.0619	27.1336	26.9078	27.093	27.0677	26.9533	27.0705	27.1547
A0A7I2V647	A0A7I2V647_HUMAN	G3BP2	G3BP stress granule assembly factor 2	-0.549587	0.0072499	2.13967	0.0763191	1.11737	-2.99524	25.2873	25.3207	24.9512	25.3243	24.8329	24.7578	24.4806	24.8802	24.785	24.4998	24.5827	25.1936	23.9941	23.9963	24.0405	24.3463
A0A7I2V668	A0A7I2V668_HUMAN	CTSB	Cathepsin B	0.0369895	0.845754	0.0727561	0.968514	0.0138941	-6.8651	22.2538	21.8705	22.1998	22.2592	23.057	22.8602	22.8683	22.3636	22.3476	22.1477	21.9385	22.3293	22.8451	22.7406	22.9723	22.7071
A0A7I2YQ88	A0A7I2YQ88_HUMAN	PABPC1	Polyadenylate-binding protein	-0.740445	0.000115256	3.93834	0.00333518	2.47688	1.09536	29.4757	29.7845	30.5241	29.7998	29.9826	29.9374	29.8449	30.3853	29.3979	29.3485	29.6072	29.2669	28.7448	29.1244	29.2133	29.1078
A0A7I2YQG2	A0A7I2YQG2_HUMAN	RPL19	Ribosomal protein L19	-0.0156647	0.855694	0.0676816	0.970097	0.0131849	-6.86768	28.0907	28.0781	28.3274	28.127	28.3213	28.4253	28.5512	28.3512	28.1435	28.4497	28.1815	28.0708	28.3508	28.2956	28.3559	28.299
A0A7I2YQI2	A0A7I2YQI2_HUMAN	EIF3I	Eukaryotic translation initiation factor 3 subunit I	-0.504378	3.24e-06	5.48943	0.000199132	3.70086	4.67669	25.3638	25.3416	25.592	25.3039	25.7273	25.5079	25.6035	25.4676	24.9107	24.905	24.9088	24.9666	25.0269	24.9797	25.1019	25.0729
A0A7I2YQK5	A0A7I2YQK5_HUMAN	IMPDH2	Inosine-5'-monophosphate dehydrogenase	0.694873	1.76e-05	4.75403	0.000800659	3.09655	2.97841	24.5057	24.6839	24.9396	24.5683	25.126	25.1571	24.9891	25.2743	25.6116	25.3399	25.5125	25.6097	25.6717	25.6139	25.5934	25.8505
A0A7I2YQL3	A0A7I2YQL3_HUMAN	WDR26	WD repeat domain 26 (Fragment)	0.0147732	0.927881	0.0325077	0.987024	0.00567226	-6.88116	21.3186	21.6302	22.0881	21.2917	21.9044	21.4594	21.4961	22.1645	21.6935	21.2577	22.2943	21.771	21.3693	21.8134	21.5179	21.7541
A0A7I2YQR5	A0A7I2YQR5_HUMAN	STAT3	Signal transducer and activator of transcription	-0.000107696	0.99918	0.000356343	0.999867	5.77e-05	-6.8856	21.5319	21.3844	21.5629	21.258	21.8285	21.7914	21.7216	21.7807	21.619	21.2468	21.666	21.4237	21.6527	21.7102	21.7963	21.7439
A0A7I2YQV8	A0A7I2YQV8_HUMAN	SYNCRIP	Synaptotagmin binding cytoplasmic RNA interacting protein	-0.407268	0.00907615	2.0421	0.0887155	1.052	-3.21137	25.1157	25.1646	25.0735	25.0335	25.7014	25.6424	25.5231	25.434	24.3918	24.9686	25.1258	24.6943	25.2477	25.0453	24.8001	25.1566
A0A7I2YQW0	A0A7I2YQW0_HUMAN	HNRNPA1	Heterogeneous nuclear ribonucleoprotein A1 (Fragment)	0.00662964	0.978864	0.00927757	0.99694	0.00133107	-6.88522	21.9736	21.9457	21.5584	21.8683	20.7671	20.6755	20.9406	20.5578	21.8048	21.091	21.7328	21.8073	20.9072	20.952	20.9456	21.0993
A0A7N4I394	A0A7N4I394_HUMAN	PRPF40A	Pre-mRNA processing factor 40 homolog A	0.414328	0.000101047	3.99548	0.00299676	2.52335	1.22707	28.2045	28.2984	28.7095	28.3983	28.341	28.4988	28.4014	28.4841	28.7891	29.0163	28.6521	28.7244	28.7632	28.946	28.804	28.9556
A0A7N4YH79	A0A7N4YH79_HUMAN	TENT4B	Terminal nucleotidyltransferase 4B	-0.187904	0.100843	0.996355	0.420952	0.375767	-5.42924	24.1883	24.3137	24.5309	24.4528	24.1064	24.0648	24.0202	24.1388	24.3903	24.1376	24.0185	24.2769	23.8158	23.7782	23.8101	24.0853
A0A7P0MKV3	A0A7P0MKV3_HUMAN	MRPS22	Mitochondrial ribosomal protein S22	-0.213323	0.00942899	2.02553	0.0908138	1.04185	-3.24796	23.8376	23.9856	24.099	24.0917	23.9893	24.012	23.8146	24.1393	23.7266	23.8293	23.7178	24.0215	23.7503	23.816	23.637	23.7639
A0A7P0N5L0	A0A7P0N5L0_HUMAN	R3HCC1	R3H domain and coiled-coil containing 1	-0.139835	0.535463	0.271271	0.885751	0.0526886	-6.67761	21.0254	22.0844	22.3403	21.6832	21.7519	21.5396	21.339	21.6074	21.8715	20.7847	22.3447	21.5707	20.8803	21.4751	21.5068	21.8185
A0A7P0S5H5	A0A7P0S5H5_HUMAN	RPS20	40S ribosomal protein S20 (Fragment)	-0.71511	0.00362085	2.44119	0.0454579	1.34239	-2.26766	21.2568	22.1519	21.3017	22.3449	22.0223	21.1834	21.8976	21.3528	20.7402	21.5091	NA	20.7204	20.8761	21.1183	20.4934	21.3592
A0A7P0T823	A0A7P0T823_HUMAN	HSP90B1	Heat shock protein 90 beta family member 1	-0.186115	0.304691	0.51614	0.733326	0.134703	-6.31518	27.4021	27.6186	28.2035	27.6419	28.2816	28.3901	28.2452	28.4332	27.4731	27.8649	27.5432	27.5119	27.7909	28.2312	28.2573	28.0549
A0A7P0T890	A0A7P0T890_HUMAN	DST	Dystonin	0.306325	0.000140483	3.85238	0.00394146	2.40434	0.897323	24.6226	24.6828	24.8145	24.703	24.7939	24.8071	24.7637	24.8991	25.0966	25.0904	24.9184	25.1131	25.1357	24.9947	25.038	25.1503
A0A7P0T8C6	A0A7P0T8C6_HUMAN	ZC3HAV1	Zinc finger CCCH-type containing, antiviral 1	-0.00322557	0.985713	0.00624962	0.99753	0.00107393	-6.88542	24.0486	23.9075	23.2176	23.091	23.0988	22.8438	23.6272	23.5646	23.7357	23.6444	22.9651	23.5794	23.7372	23.1111	23.354	23.2464
A0A7P0T8V8	A0A7P0T8V8_HUMAN	C2CD3	C2 domain containing 3 centriole elongation regulator	0.171954	0.101062	0.995412	0.421275	0.375434	-5.43111	22.0682	22.373	22.7718	22.2269	22.4038	22.3603	22.3204	22.6139	22.4491	22.6645	22.7979	22.4224	22.4673	22.5177	22.4565	22.7385
A0A7P0T953	A0A7P0T953_HUMAN	IFITM2	Interferon induced transmembrane protein 2	-0.333084	0.20004	0.698884	0.60832	0.215868	-5.95826	22.5518	22.2335	22.1066	22.5414	21.2642	21.2207	21.554	NA	22.3069	21.2399	21.5563	22.254	21.5576	21.2741	21.1797	21.3637
A0A7P0T963	A0A7P0T963_HUMAN	ADGB	Androglobin	0.334221	0.253069	0.596762	0.681574	0.166487	-6.14078	25.6026	25.6089	26.6057	26.1193	27.0909	26.9198	27.14	27.3436	26.3145	27.0461	26.4838	NA	27.2506	27.1988	26.6277	27.295
A0A7P0T989	A0A7P0T989_HUMAN	CTSZ	cathepsin X	-0.191042	0.288687	0.539573	0.71982	0.142776	-6.27612	23.7039	23.8581	23.8241	23.6602	24.4541	24.3425	24.9614	24.0549	23.7377	23.975	23.6993	23.8855	23.5613	24.2609	24.1679	24.0433
A0A7P0T9A9	A0A7P0T9A9_HUMAN	AKAP9	A-kinase anchoring protein 9	0.59634	0.00100722	2.99688	0.0173322	1.76115	-1.06389	23.4201	23.5168	23.6085	23.4397	23.9076	23.9292	23.9289	23.8856	23.8365	24.2586	23.8122	24.0602	24.7322	24.4971	24.6194	24.5907
A0A7P0T9I3;A0A994J506;A0A994J509	A0A7P0T9I3_HUMAN;A0A994J506_HUMAN;A0A994J509_HUMAN	MBNL2	Muscleblind like splicing regulator 2	-0.321255	0.0247746	1.60599	0.182085	0.739725	-4.16289	26.4064	26.5563	26.153	26.3017	26.7386	26.3616	25.989	25.8559	26.1063	25.9244	25.872	25.5575	26.1688	25.914	26.3053	25.9441
A0A7P0T9K5;I3L2J0	A0A7P0T9K5_HUMAN;I3L2J0_HUMAN	CIC	Capicua transcriptional repressor	0.201761	0.192243	0.716148	0.595272	0.225284	-5.9653	24.811	24.7465	24.4158	24.4112	23.9044	23.995	23.8562	24.0155	24.7045	24.2733	24.6614	24.6732	24.5015	24.3152	24.1975	24.4432
A0A7P0T9N1	A0A7P0T9N1_HUMAN	SIRT5	Sirtuin 5	0.885847	0.178719	0.747828	0.57635	0.239314	-5.90696	19.1085	21.7859	23.7546	22.5036	23.3979	20.7462	20.2909	22.2199	23.1073	23.3779	20.6798	22.7868	22.9257	23.8386	22.8981	21.2801
A0A7P0T9W1	A0A7P0T9W1_HUMAN	DBT	Dihydrolipoamide branched chain transacylase E2	0.181163	0.22582	0.646238	0.644427	0.190826	-6.0915	24.4838	24.9669	24.5113	24.847	24.7405	24.633	24.6094	24.0106	24.9801	24.5236	24.489	24.7912	25.1335	24.7695	24.3996	25.1653
A0A7P0T9Y7	A0A7P0T9Y7_HUMAN	DIMT1	rRNA adenine N(6)-methyltransferase	-0.235177	0.360188	0.443471	0.794709	0.0997921	-6.43225	26.8305	27.2795	26.3082	27.0394	25.6628	25.7185	25.6564	25.9366	26.547	26.1296	26.0253	26.5384	25.7845	26.0986	25.5756	25.8515
A0A7P0TA71	A0A7P0TA71_HUMAN	P4HB	Protein disulfide-isomerase	-0.0950905	0.719486	0.142977	0.948105	0.0231437	-6.81573	25.1473	25.4679	26.0414	25.4981	26.6533	26.6465	26.7814	26.4248	25.4821	25.909	25.5299	25.4419	26.3331	26.3727	26.4524	26.3789
A0A7P0TAE1	A0A7P0TAE1_HUMAN	HSP90B1	Heat shock protein 90 beta family member 1	-0.22822	0.200927	0.696962	0.610156	0.214559	-6.0003	24.8569	24.465	23.8515	24.2692	24.8647	24.4183	25.0772	24.1546	24.0888	24.1304	23.9247	24.0036	24.7619	24.3004	24.4871	24.4348
A0A7P0TAH1	A0A7P0TAH1_HUMAN	ATF6	Activating transcription factor 6	-0.065988	0.670566	0.173559	0.937427	0.0280627	-6.78759	23.9142	23.963	23.8043	23.897	23.4063	23.4476	23.2892	23.4507	23.8789	23.2034	24.0505	23.9409	23.3898	23.2771	23.2395	23.6645
A0A7P0TB98	A0A7P0TB98_HUMAN	WDR62	WD repeat domain 62 (Fragment)	0.436771	0.544037	0.264371	0.889228	0.0509867	-6.57715	17.9037	18.0214	17.1114	18.0329	15.9556	16.0224	15.8299	NA	19.6514	16.0858	18.8717	NA	16.3503	15.4113	NA	18.1449
A0A7P0TBK2	A0A7P0TBK2_HUMAN	DLAT	Acetyltransferase component of pyruvate dehydrogenase complex	-0.301642	0.367588	0.434639	0.797403	0.0983221	-6.44602	27.2607	27.0172	26.308	26.7904	25.6635	25.5506	25.6429	25.1795	26.5275	25.562	26.4478	26.6515	25.8441	25.0506	25.31	25.6064
A0A7P0TBM9	A0A7P0TBM9_HUMAN	BLM	DNA helicase	0.077377	0.435463	0.361049	0.843887	0.0737157	-6.55623	24.1766	24.3291	24.7152	24.4706	24.2849	24.3285	24.3355	24.261	24.6347	24.55	24.6701	24.5757	24.2309	24.2784	24.1672	24.4133
A0A7P0Z445	A0A7P0Z445_HUMAN	VRK1	VRK serine/threonine kinase 1	0.0501511	0.794083	0.100134	0.961016	0.0172694	-6.84869	27.7124	27.8394	28.5801	27.9189	28.231	28.3521	28.2855	29.131	27.9975	28.592	28.1503	27.9446	28.0215	28.6643	28.707	28.3744
A0A7P0Z472	A0A7P0Z472_HUMAN	ADSL	Adenylosuccinate lyase	-0.0320173	0.884171	0.0534637	0.976143	0.0104865	-6.8741	22.17	22.7925	23.6138	22.5089	23.3409	23.5647	23.368	22.9865	23.0575	22.194	23.0538	23.0133	23.1343	22.9246	23.1918	23.5199
A0A7P0Z494	A0A7P0Z494_HUMAN	DBT	Dihydrolipoamide acetyltransferase component of pyruvate dehydrogenase complex	-0.10789	0.418783	0.378011	0.835763	0.0779167	-6.53158	27.1748	27.3471	27.3567	27.3091	26.7394	26.8423	26.717	27.1038	27.2605	26.8856	27.205	27.2931	26.6834	26.709	26.8226	26.8679
A0A7P0Z497	A0A7P0Z497_HUMAN	PPIB	Peptidyl-prolyl cis-trans isomerase	0.0437648	0.836826	0.077365	0.967998	0.0141256	-6.86262	29.6839	30.1279	30.8616	30.217	30.89	30.8637	30.8229	31.2439	30.3721	30.6706	30.542	30.1632	30.3399	30.9738	31.118	30.8813
A0A7P0Z4G4	A0A7P0Z4G4_HUMAN	DLAT	Acetyltransferase component of pyruvate dehydrogenase complex	-0.170735	0.0644374	1.19086	0.32334	0.490341	-5.0366	25.687	25.6845	25.5851	25.6029	26.0342	25.7784	26.0509	25.6027	25.6311	25.4971	25.5474	25.683	25.7327	25.4105	25.5284	25.6296
A0A7P0Z4K4	A0A7P0Z4K4_HUMAN	PPIL2	Peptidylprolyl isomerase like 2	-0.380322	0.000638849	3.1946	0.0121967	1.91376	-0.61265	24.716	24.5088	24.4252	24.5535	24.2825	24.4583	24.4775	24.1348	24.1418	24.1262	23.9122	24.3043	24.1968	23.8697	23.9365	24.0268
A0A804CD06	A0A804CD06_HUMAN	PTPA	Serine/threonine-protein phosphatase 2A activator	-0.0878528	0.613972	0.211851	0.917947	0.0371825	-6.74779	22.5106	22.475	22.781	22.285	22.9984	23.1216	22.9246	22.7803	22.5522	21.8072	23.026	22.3842	22.7301	22.7454	22.8616	23.0668
A0A804HIG4	A0A804HIG4_HUMAN	LRPPRC	Leucine rich pentatricopeptide repeat containing	-0.132022	0.166436	0.778754	0.556193	0.254774	-5.84936	26.9606	27.0283	26.8392	26.8069	26.5726	26.6415	26.7063	26.687	26.7597	26.9497	26.6332	26.6836	26.4801	26.3914	26.727	26.5619
A0A804HIH4	A0A804HIH4_HUMAN	GNAS	GNAS complex locus	-0.183858	0.597506	0.223658	0.90912	0.0413787	-6.7346	23.2996	23.2823	22.8733	24.088	22.2582	22.8709	22.6246	22.0932	23.0933	22.7528	22.5488	24.561	22.3087	22.0758	22.11	22.4688
A0A804HIT1	A0A804HIT1_HUMAN	ATXN7L2	Ataxin 7 like 2	-0.0932005	0.421727	0.374968	0.838392	0.0765531	-6.53604	24.1784	24.0471	23.9495	24.0707	23.9321	23.8097	23.8368	23.3557	24.0216	23.8941	23.7292	24.0285	23.8083	23.5596	23.8455	23.5475
A0A804HIU1	A0A804HIU1_HUMAN	TBCD	Tubulin-specific chaperone D	-0.125131	0.375752	0.425098	0.803089	0.0952366	-6.46077	21.3112	21.4617	21.3352	21.1936	21.4966	21.5375	21.3853	21.3074	21.3669	20.5074	21.8663	21.1329	21.209	21.2363	21.378	21.3306
A0A804HJ24	A0A804HJ24_HUMAN	MCCC2	methylcrotonoyl-CoA carboxylase	-0.0839692	0.290565	0.536756	0.722829	0.140964	-6.28085	22.2353	22.2879	22.2842	22.3952	22.2895	22.3865	22.3385	22.0055	22.183	21.9605	22.2789	22.4156	22.2536	22.0881	22.1941	22.177
A0A804HJ70	A0A804HJ70_HUMAN	GLE1	mRNA export factor GLE1	-0.00642175	0.954784	0.0200949	0.992145	0.0034248	-6.88386	25.6752	26.0483	26.3981	26.0464	26.0414	25.9201	25.9274	25.9692	26.1767	26.1168	26.3995	26.0115	25.655	25.8704	25.8546	25.8903
A0A804HJG7	A0A804HJG7_HUMAN	CLASP2	Cytoplasmic linker associated protein 2	1.07589	2.86e-06	5.54303	0.000184814	3.73327	4.80031	23.0697	23.0216	22.5873	22.7016	22.47	22.2582	22.2664	21.9858	23.6846	23.2046	23.6813	23.9171	23.8448	23.3657	23.5935	23.6764
A0A804HJX8;J3KPF0	A0A804HJX8_HUMAN;J3KPF0_HUMAN	HECTD4	HECT domain E3 ubiquitin protein ligase 4	-0.167626	0.137029	0.863187	0.496823	0.303798	-5.68922	23.8298	23.8858	23.8794	23.7851	23.5734	23.3942	23.4032	23.5442	23.6413	23.3669	23.8677	23.6163	23.3758	23.2106	23.4336	23.4421
A0A804HKE2	A0A804HKE2_HUMAN	ACTN1	Actinin alpha 1	-0.0592292	0.570946	0.243405	0.900961	0.045294	-6.71168	27.4317	27.4454	27.9833	27.6151	27.9302	27.8906	27.8671	27.915	27.8117	27.915	27.7113	27.8332	27.4859	27.4888	27.7139	27.6448
A0A804HKE7	A0A804HKE7_HUMAN	MAP4	Microtubule-associated protein	-0.0610641	0.630674	0.200195	0.925992	0.0333926	-6.7604	26.5403	26.423	26.1936	26.3566	26.7385	26.775	26.8584	26.4475	26.5009	26.3532	26.0276	26.7356	26.824	26.2368	26.5732	26.593
A0A804HKQ1	A0A804HKQ1_HUMAN	MYCBP2	RCR-type E3 ubiquitin transferase	0.398169	0.0130156	1.88554	0.116168	0.934913	-3.55595	24.5755	24.6995	24.6726	24.4027	24.0036	23.9343	23.8541	24.3118	24.8042	24.3559	25.0473	24.7936	24.4243	24.6598	24.675	24.8793
A0A805TBS0	A0A805TBS0_HUMAN	ARHGAP21	Rho GTPase activating protein 21	0.661229	3.05e-05	4.51607	0.00121388	2.91582	2.42865	24.3732	24.4341	24.5846	24.5134	24.0538	24.0384	24.0612	23.8695	25.0722	25.0648	24.8063	25.1682	24.738	24.6741	24.7898	24.9046
A0A8C8NWT4	A0A8C8NWT4_HUMAN	PLEKHG3	Pleckstrin homology and RhoGEF domain containing G3	0.045921	0.592673	0.227185	0.908006	0.0419113	-6.73059	25.1757	25.2738	25.7406	25.3276	25.4429	25.4294	25.3735	25.5971	25.4723	25.6724	25.481	25.4629	25.2846	25.4189	25.4271	25.5086
A0A8I5KPS7	A0A8I5KPS7_HUMAN	SBF1	SET binding factor 1	0.0846851	0.812586	0.0901306	0.962289	0.0166946	-6.74904	23.0785	22.6938	23.6237	23.671	22.7596	22.3239	NA	NA	23.5383	22.7405	23.8547	24.0031	NA	23.0001	21.7228	22.9088
A0A8I5KQ21	A0A8I5KQ21_HUMAN	KRAS	KRAS proto-oncogene, GTPase	-0.318713	0.00199386	2.70031	0.0297144	1.52703	-1.7374	25.7195	25.9862	25.9404	25.7738	26.1157	26.1827	26.1924	25.9406	25.6467	25.5977	25.7261	25.7518	25.646	25.4029	25.6855	25.8448
A0A8I5KQY2	A0A8I5KQY2_HUMAN	MED12	Mediator complex subunit 12 (Fragment)	0.162063	0.499829	0.301179	0.87504	0.0579723	-6.56016	22.6861	NA	22.2615	22.4667	21.5503	21.8753	21.6682	NA	22.7493	22.5567	22.3697	22.8197	22.1398	21.5203	21.7968	22.0217
A0A8I5KRI1	A0A8I5KRI1_HUMAN	ENOX2	Ecto-NOX disulfide-thiol exchanger 2	0.884005	0.291393	0.535521	0.723494	0.140565	-6.28292	17.4518	17.7377	22.7762	19.8418	21.7032	23.4115	22.827	22.042	21.6435	22.0179	22.2108	22.5525	20.1274	21.7681	22.5047	22.0382
A0A8I5KSG1	A0A8I5KSG1_HUMAN	KMT2D	[histone H3]-lysine(4) N-methyltransferase	-0.0297344	0.737024	0.132518	0.95289	0.020957	-6.82452	25.8447	25.8542	25.8791	25.9374	25.5821	25.6152	25.5086	25.5605	25.8961	25.6212	25.7161	25.8755	25.576	25.5735	25.5413	25.7439
A0A8I5KSL3;E9PD50	A0A8I5KSL3_HUMAN;E9PD50_HUMAN	SMG7	Nonsense-mediated mRNA decay factor	-0.454926	0.0100423	1.99817	0.0955797	1.01963	-3.30835	21.4653	20.9729	21.3523	20.9534	20.8407	20.7191	20.9274	20.8981	20.8352	20.5078	20.9321	20.8281	19.9375	20.9114	20.2285	20.3091
A0A8I5KSQ5	A0A8I5KSQ5_HUMAN	RAB3GAP2	RAB3 GTPase activating non-catalytic protein subunit 2	-0.16311	0.257761	0.588783	0.687327	0.162837	-6.15467	20.0526	20.7058	20.5533	20.5479	20.48	20.3429	20.333	20.4153	20.3915	NA	20.908	20.0248	20.1055	19.9459	20.4172	20.0673
A0A8I5KSW3	A0A8I5KSW3_HUMAN	ATP5MG	ATP synthase membrane subunit g	-0.105229	0.270533	0.56778	0.701167	0.154179	-6.22834	25.1555	24.9601	24.7914	24.9758	25.239	25.305	25.0189	25.2351	24.8886	24.9394	24.7801	25.018	25.2361	24.8427	24.9405	25.1936
A0A8I5KT99	A0A8I5KT99_HUMAN	EIF4G3	Eukaryotic translation initiation factor 4 gamma 3	-0.706837	2.95e-06	5.53037	0.000188179	3.72543	4.77112	25.2952	25.2161	25.5062	25.2881	25.9207	25.6547	25.6902	25.6447	24.8233	25.0558	24.8691	24.7577	24.7023	24.7164	24.8965	24.7403
A0A8I5KU53	A0A8I5KU53_HUMAN	MYLK	Myosin light chain kinase, smooth muscle	-0.0327203	0.78851	0.103193	0.959505	0.0179528	-6.84662	25.5189	25.458	25.3073	25.4253	24.9329	24.9885	25.0115	24.9042	25.4448	25.2275	25.2216	25.4531	25.0506	24.8817	24.9972	25.0082
A0A8I5KUC2	A0A8I5KUC2_HUMAN	FMR1	Fragile X messenger ribonucleoprotein 1	-0.664116	0.0249227	1.60341	0.182965	0.737632	-4.16845	20.7479	20.7346	20.9256	20.176	21.2838	21.4689	21.5166	21.1387	19.8724	21.2609	19.1959	20.0794	20.4219	20.7803	20.9943	20.074
A0A8I5KUR6	A0A8I5KUR6_HUMAN	LARP4B	La ribonucleoprotein 4B	-0.684624	0.00313779	2.50338	0.0413227	1.38381	-2.06326	22.3771	22.2311	22.1065	21.8775	22.4526	22.2377	22.3772	21.2286	21.367	21.8106	21.2017	21.755	21.4815	NA	20.9427	NA
A0A8I5KVU2	A0A8I5KVU2_HUMAN	LARP4B	La ribonucleoprotein 4B	-0.840261	0.00511945	2.29078	0.0592039	1.22765	-2.65867	24.5012	24.5053	24.3069	24.4952	23.7	23.7589	23.6603	23.3555	23.912	23.03	23.9359	23.8319	22.8677	22.4266	22.4734	23.0838
A0A8I5KW72	A0A8I5KW72_HUMAN	CSDE1	Cold shock domain containing E1	-0.143291	0.212058	0.673546	0.626847	0.202838	-6.04265	25.5644	25.7922	25.9973	25.7076	26.2356	26.1603	26.2234	25.9927	25.6455	26.0463	25.7157	25.5647	25.7504	25.9199	25.9459	25.9388
A0A8I5KWQ7	A0A8I5KWQ7_HUMAN	NA	FERM domain-containing protein	-0.471475	0.000486259	3.31313	0.00977517	2.00988	-0.341446	21.7962	21.7669	21.9585	21.9582	22.3074	22.206	22.31	21.8353	21.5602	21.4316	21.2644	21.3089	21.7014	21.6847	21.6296	21.7858
A0A8I5KX04	A0A8I5KX04_HUMAN	PCF11	PCF11 cleavage and polyadenylation factor subunit	0.577988	4.88e-07	6.31144	6.17e-05	4.20999	6.56824	24.4144	24.3074	24.6425	24.3836	24.2522	24.2645	24.2389	24.5309	25.063	24.9237	25.0659	24.8861	24.9164	24.9241	24.8869	24.9923
A0A8I5KX72	A0A8I5KX72_HUMAN	NKRF	NFKB repressing factor	0.0205272	0.829419	0.0812258	0.966297	0.0148895	-6.86045	27.5627	27.7681	28.0676	27.708	27.9265	27.8661	27.8092	28.1863	27.8519	28.0483	27.8421	27.794	27.6015	27.9637	27.9948	27.9626
A0A8I5KXC3	A0A8I5KXC3_HUMAN	MOV10	RNA helicase	-0.457822	0.000397267	3.40092	0.00832326	2.07971	-0.140296	25.173	25.2377	25.5355	25.2416	25.2418	25.2361	25.1263	25.3952	24.965	24.9924	25.1289	25.0337	24.5123	24.5875	24.7584	24.5464
A0A8I5KXR5	A0A8I5KXR5_HUMAN	TANC2	Tetratricopeptide repeat, ankyrin repeat and coiled-coil containing 2	1.40125	3.07e-05	4.51289	0.00121531	2.91531	2.63599	20.0361	21.1668	21.128	19.8396	NA	NA	NA	20.8413	22.145	21.5095	22.2407	22.2114	21.9557	22.0254	21.8575	22.0836
A0A8I5KXW3	A0A8I5KXW3_HUMAN	PLCB4	Phosphoinositide phospholipase C	-0.272447	0.0670188	1.1738	0.330637	0.480649	-4.97689	NA	17.7269	17.5701	NA	17.6359	17.4531	17.6935	17.993	17.6217	17.808	16.8096	17.4499	17.3909	17.4388	17.4968	17.2348
A0A8I5QJH1	A0A8I5QJH1_HUMAN	ERMP1	Endoplasmic reticulum metallopeptidase 1	-0.0474221	0.561166	0.250908	0.897574	0.0469298	-6.66764	21.769	21.8636	21.8695	21.713	21.7761	21.5551	21.9181	NA	21.9387	21.7186	21.7406	21.7937	21.8481	21.6813	21.5126	21.632
A0A8I5QJI2	A0A8I5QJI2_HUMAN	TAF8	TATA-box binding protein associated factor 8	0.646848	0.048066	1.31816	0.274487	0.561478	-4.72885	18.5578	18.4797	18.0709	18.3539	NA	17.6406	17.7276	17.7759	18.8188	18.0071	19.8253	18.7733	18.0155	19.9266	18.217	18.2843
A0A8I5QJI3	A0A8I5QJI3_HUMAN	CUL2	Cullin 2	0.0875099	0.666898	0.17594	0.936903	0.0283053	-6.78525	25.3478	25.2929	26.3323	25.6106	26.1901	26.2838	26.3498	26.5568	25.8288	25.8107	26.0742	25.7503	25.9714	26.4926	26.6033	26.133
A0A8I5QKV3;F5GXE4	A0A8I5QKV3_HUMAN;F5GXE4_HUMAN	ATE1	Arginyl-tRNA--protein transferase 1	-0.156901	0.502686	0.298704	0.875744	0.057623	-6.64228	20.7466	20.7784	20.6712	20.6508	21.4433	21.4464	21.7169	22.0106	20.6481	21.0048	20.4827	20.6115	21.7191	21.1685	21.3095	21.2646
A0A8I5QKV5	A0A8I5QKV5_HUMAN	FAM98A	Family with sequence similarity 98 member A	-0.293992	0.00106534	2.97251	0.0181389	1.74139	-1.11939	26.0382	25.9693	25.9599	26.051	26.093	26.2216	26.2856	26.0142	25.7404	25.9519	25.6187	25.6926	25.9048	25.6596	25.8312	25.8817
A0A8J8YL86	A0A8J8YL86_HUMAN	NFIX	Nuclear factor 1	-0.262886	0.328864	0.482984	0.762689	0.117653	-6.33268	20.1169	21.1041	21.6589	21.2926	21.637	21.4503	21.8473	21.597	21.1567	21.273	21.5928	NA	20.4854	20.3578	21.7374	20.9229
A0A8J8YWN6	A0A8J8YWN6_HUMAN	CYB5R3	cytochrome-b5 reductase	-0.111617	0.259289	0.586216	0.68884	0.161881	-6.19669	24.3142	24.4672	24.3836	24.5399	24.5647	24.6865	24.6769	24.6273	24.3114	24.0341	24.5186	24.5218	24.728	24.2687	24.5279	24.4568
A0A8Q3SHN2	A0A8Q3SHN2_HUMAN	SCMH1	Scm polycomb group protein homolog 1	-0.00189692	0.986689	0.0058199	0.997822	0.000946979	-6.88545	21.7701	21.5436	22.3067	21.9457	22.1282	21.916	22.0156	22.3101	21.9437	21.9496	21.7811	21.822	21.9023	22.1773	22.1706	22.1744
A0A8Q3SIB2	A0A8Q3SIB2_HUMAN	CDCA7	Cell division cycle associated 7	-0.0631461	0.604621	0.218517	0.91437	0.0388778	-6.74039	25.0039	24.6586	25.2844	25.2059	24.6767	24.7719	25.0464	24.8454	25.1398	24.9045	24.8882	25.101	24.7132	24.7756	24.4259	25.0397
A0A8Q3SIG5	A0A8Q3SIG5_HUMAN	G6PC3	Glucose 6 phosphatase, catalytic, 3, isoform CRA_a	-0.0639216	0.815157	0.0887585	0.963097	0.01633	-6.7499	NA	NA	20.7026	19.4473	20.8049	20.4317	20.2079	20.3636	19.8369	20.1706	20.1202	19.6011	NA	20.6655	21.2335	20.2091
A0A8Q3SII4	A0A8Q3SII4_HUMAN	RGPD6	RANBP2 like and GRIP domain containing 6	-0.144536	0.681471	0.166553	0.938481	0.0275747	-6.79434	22.1632	22.5177	22.2358	22.0567	23.3668	23.2635	23.2163	23.5697	21.8308	23.4816	21.2734	21.91	23.2061	23.196	23.2679	23.0677
A0A8Q3SIL6	A0A8Q3SIL6_HUMAN	UBE2A	Ubiquitin conjugating enzyme E2 A	0.317	0.0593538	1.22655	0.308134	0.511261	-4.96318	24.7621	25.3988	25.4036	25.4721	25.327	25.4664	25.3511	26.2779	25.586	25.763	25.616	25.4564	25.7326	25.951	25.9063	25.9839
A0A8Q3SIP9	A0A8Q3SIP9_HUMAN	MRPS5	Mitochondrial ribosomal protein S5	-0.292943	0.00684642	2.16454	0.0730248	1.13653	-2.94	23.526	23.2308	23.2905	23.1522	23.6143	23.2398	23.3639	23.2082	22.778	22.8341	23.3287	23.0279	23.2289	22.9391	23.0966	23.0489
A0A8Q3SIQ8	A0A8Q3SIQ8_HUMAN	KIF7	Kinesin family member 7	0.317023	0.0405379	1.39214	0.244935	0.610949	-4.61799	23.3346	23.1415	23.4801	23.0117	23.6495	23.7386	23.541	23.8522	23.4083	23.7474	23.7	23.4045	23.776	24.0811	24.0017	24.1662
A0A8Q3SIV2	A0A8Q3SIV2_HUMAN	FANCL	FA complementation group L	0.0250826	0.830064	0.0808882	0.96633	0.0148747	-6.86065	22.2264	22.08	22.1199	22.272	21.955	21.9199	21.946	21.8682	22.2558	21.7367	22.1556	22.2639	22.4731	21.7271	21.8042	22.1717
A0A8Q3WKF1	A0A8Q3WKF1_HUMAN	MRPS27	Mitochondrial ribosomal protein S27	-0.117694	0.398493	0.399579	0.821821	0.0852228	-6.49957	24.4919	24.6254	24.9554	24.673	24.3441	24.339	24.3895	24.1884	24.6599	24.3659	24.7449	24.6541	24.2421	24.0681	23.9029	24.4272
A0A8Q3WKN6	A0A8Q3WKN6_HUMAN	MTCL1	Microtubule crosslinking factor 1	0.721808	1.05e-06	5.98077	9.55e-05	4.01997	5.80861	21.061	20.795	21.0208	20.8468	21.0505	20.7812	20.6893	21.3955	21.5652	21.5942	21.6899	21.594	21.5917	21.7738	21.7343	21.8715
A0A8Q3WKT3	A0A8Q3WKT3_HUMAN	RBFOX2	RNA binding protein fox-1 homolog 2	0.0843707	0.488271	0.311339	0.870468	0.0602474	-6.62546	26.1763	25.9508	26.1694	26.0212	26.2116	26.2403	26.2991	26.0393	26.2602	26.3657	25.4943	26.1646	26.4232	26.2622	26.3976	26.4153
A0A8Q3WKX9	A0A8Q3WKX9_HUMAN	SLC4A1AP	Solute carrier family 4 member 1 adaptor protein	-0.383011	0.122021	0.913565	0.470653	0.327299	-5.59185	21.5559	21.0936	20.4906	20.9545	20.7947	20.9933	20.7028	20.2916	20.8197	20.3913	19.8351	21.0082	21.2545	19.9882	19.7013	20.8146
A0A8Q3WKY7	A0A8Q3WKY7_HUMAN	PROSER3	Proline and serine rich 3	0.105844	0.744203	0.128309	0.955248	0.0198839	-6.82793	22.4285	22.8192	22.8058	22.6898	21.5239	21.4407	21.3703	21.4617	22.7081	21.6491	23.2522	22.8637	21.9625	21.4787	21.4344	22.038
A0A8Q3WLC8	A0A8Q3WLC8_HUMAN	DKC1	Dyskerin pseudouridine synthase 1	-0.0749787	0.345097	0.462059	0.781646	0.10699	-6.40293	28.8881	29.0644	29.2735	29.1343	28.898	29.0285	28.8243	28.9218	29.029	28.9799	28.8203	29.0279	28.8178	28.8842	28.8195	29.0547
A0A8Q3WMA7	A0A8Q3WMA7_HUMAN	SFPQ	Splicing factor proline and glutamine rich	0.0312644	0.762931	0.117515	0.955868	0.0196022	-6.83631	31.3588	31.6155	31.9622	31.6522	31.7477	31.7688	31.7872	31.6498	31.5896	32.052	31.4901	31.6933	31.4533	31.761	31.9437	31.8095
A0A8V8TLA4	A0A8V8TLA4_HUMAN	RPSA	40S ribosomal protein SA	-0.582733	6.44e-07	6.19131	7.42e-05	4.12973	6.2925	29.1103	29.1296	29.3025	29.2356	29.3541	29.281	29.2778	29.2359	28.7549	28.5564	28.8392	28.7323	28.6697	28.3988	28.5306	28.783
A0A8V8TLC9	A0A8V8TLC9_HUMAN	SMARCD2	SWI/SNF related, matrix associated, actin dependent regulator of chromatin, subfamily d, member 2	-0.061509	0.372103	0.429337	0.800697	0.0965316	-6.45423	27.4932	27.3874	27.478	27.3557	27.195	27.3182	27.3732	27.4314	27.3487	27.4804	27.1553	27.2389	27.3398	27.337	27.4056	27.2343
A0A8V8TLZ9	A0A8V8TLZ9_HUMAN	USP28	Ubiquitin specific peptidase 28	0.0245977	0.831536	0.0801192	0.96648	0.014807	-6.86108	20.7619	20.7642	20.5557	20.878	20.7821	20.8308	20.9133	20.5554	20.8899	20.5956	21.1051	21.1315	20.9352	20.3165	20.5822	20.6821
A0A8V8TM61	A0A8V8TM61_HUMAN	PRPF40A	HCG1811743, isoform CRA_d	0.477585	0.0522351	1.28204	0.28614	0.543421	-4.75155	20.7432	21.2267	22.0273	21.4053	21.0365	20.9266	20.5743	21.863	NA	21.4424	22.1032	NA	21.3367	22.0091	21.588	21.7384
A0A8V8TMA8	A0A8V8TMA8_HUMAN	SKIC3	SKI3 subunit of superkiller complex	-0.548381	0.109889	0.959046	0.443473	0.353133	-5.32679	20.9294	20.7826	NA	NA	19.3098	19.4326	19.9454	19.1885	NA	19.1252	19.7289	NA	19.7447	19.0665	19.6605	18.9724
A0A8V8TMQ1	A0A8V8TMQ1_HUMAN	FXR1	RNA-binding protein FXR1	-0.579187	0.00338396	2.47058	0.0436733	1.35978	-2.25566	28.238	28.0867	29.0049	28.2938	28.9278	29.0387	28.9804	29.2652	27.9638	28.4919	27.9282	27.9339	28.0807	28.325	28.234	28.2444
A0A8V8TMS3	A0A8V8TMS3_HUMAN	PLEKHA7	Pleckstrin homology domain containing A7	0.699441	5.06e-07	6.29548	6.17e-05	4.20999	6.53161	23.7106	23.6292	23.6579	23.7466	23.5383	23.408	23.4326	23.638	24.3217	24.0403	23.9709	24.4132	24.3408	24.447	24.3869	24.4359
A0A8V8TMY4	A0A8V8TMY4_HUMAN	PFKP	ATP-dependent 6-phosphofructokinase	-0.162459	0.383749	0.415953	0.810053	0.0914866	-6.47478	23.3531	23.6377	23.678	23.489	24.1432	24.0445	24.1675	24.2012	23.2669	23.4083	23.1949	23.3596	23.9918	24.0129	24.2687	23.9115
A0A8V8TNM9	A0A8V8TNM9_HUMAN	TYK2	Tyrosine kinase 2	-0.247868	0.484213	0.314964	0.86947	0.0607453	-6.62057	21.2433	21.1709	20.3789	20.8395	19.2994	19.4231	19.5689	19.1183	20.63	19.7146	20.2067	20.639	19.7936	19.1607	19.266	19.6487
A0A8V8TNX9	A0A8V8TNX9_HUMAN	PKM	Pyruvate kinase	-0.290997	0.234201	0.63041	0.656232	0.182943	-6.11954	27.2459	27.203	27.388	27.033	28.2906	28.2384	28.192	27.8719	26.9951	26.9247	26.9339	26.9731	27.7302	27.8023	27.9788	27.7965
A0A8V8TNY3	A0A8V8TNY3_HUMAN	FAM120A	Family with sequence similarity 120A	-0.538319	0.0993883	1.00266	0.418092	0.378728	-5.37543	22.2739	21.2291	20.1145	21.8084	21.7003	21.6403	21.6367	20.3265	20.8948	20.7213	NA	21.3614	21.0324	20.4504	21.1571	20.0029
A0A8V8TNZ5	A0A8V8TNZ5_HUMAN	ARF1	ADP-ribosylation factor (Fragment)	-0.0367493	0.920871	0.0358012	0.985143	0.00650084	-6.88025	24.4239	24.6108	25.0584	24.6137	26.1057	26.2499	26.1182	25.8902	24.5343	25.3659	24.1902	24.7345	25.8815	26.003	26.3153	25.7521
A0A8V8TPE3	A0A8V8TPE3_HUMAN	TOP2B	DNA topoisomerase 2	-0.709407	0.0808284	1.09244	0.373094	0.428181	-5.04155	NA	NA	21.6676	NA	21.4149	21.3716	22.4368	21.8169	20.1624	22.0104	20.449	NA	20.0835	21.8509	21.7043	20.9643
A0A8V8TPQ9	A0A8V8TPQ9_HUMAN	JAK1	Tyrosine-protein kinase	-0.299973	0.049181	1.3082	0.276933	0.557626	-4.79386	23.4377	23.0601	23.0846	23.0731	23.0361	22.8625	23.068	22.4772	23.1139	22.6395	22.5266	23.0395	23.0132	22.3006	22.4805	22.5859
A0A8V8TPR8;Q5T209	A0A8V8TPR8_HUMAN;Q5T209_HUMAN	NCSTN	Nicastrin	-0.115946	0.507582	0.294494	0.87766	0.0566739	-6.64781	22.7963	23.0409	22.84	22.9137	22.2865	22.2267	22.3756	22.0013	22.7814	22.2392	22.9028	22.7799	22.3762	22.1476	22.1679	22.1585
A0A8V8TPV5	A0A8V8TPV5_HUMAN	PHIP	Pleckstrin homology domain interacting protein	0.241121	0.104588	0.980519	0.429781	0.366752	-5.46058	22.6629	23.1937	23.709	23.6511	23.2465	23.295	23.0156	23.083	23.6592	23.5434	23.7476	23.5894	23.1588	23.2962	23.2304	23.5609
A0A8V8TQ67	A0A8V8TQ67_HUMAN	POGZ	Pogo transposable element derived with ZNF domain	-0.0422926	0.925285	0.0337243	0.986246	0.00601495	-6.88083	26.2205	26.2766	24.5997	25.8592	24.3097	24.5208	24.6679	23.5681	25.7515	24.3011	25.8267	25.9947	25.3792	23.8927	23.7054	24.833
A0A8V8TQ71	A0A8V8TQ71_HUMAN	PPP1CB	Serine/threonine-protein phosphatase	0.0574896	0.841669	0.0748587	0.968514	0.0138941	-6.86398	27.8547	28.0814	29.4387	28.4415	29.1285	28.9439	28.9493	29.941	28.6624	29.04	28.9945	28.2877	28.2173	29.5161	29.5037	29.0171
A0A8V8TQK0	A0A8V8TQK0_HUMAN	WDR1	WD repeat domain 1	-0.138216	0.286293	0.543189	0.717456	0.144205	-6.27004	28.2511	28.384	28.9691	28.6131	28.5812	28.5407	28.3986	28.9244	28.6337	28.6166	28.7962	28.4169	27.9987	28.3014	28.4392	28.3538
A0A8V8TR21;H0YEN4	A0A8V8TR21_HUMAN;H0YEN4_HUMAN	NUP98	Nuclear pore complex protein Nup98-Nup96	0.0362746	0.646044	0.189738	0.933688	0.029798	-6.77135	27.7806	27.851	28.1261	27.8979	27.9745	28.0345	28.1083	28.0818	27.9272	28.2236	27.799	27.9618	27.9591	28.051	28.1046	28.1188
A0A8V8TR47	A0A8V8TR47_HUMAN	CLTC	Clathrin heavy chain	0.242214	0.208247	0.681421	0.620484	0.20727	-6.02845	27.6924	27.9882	28.664	27.9551	28.4807	28.7041	28.6514	28.868	28.2913	28.7859	28.4236	28.1704	28.4442	28.9585	29.0684	28.7992
A0A8Z5A536	A0A8Z5A536_HUMAN	LAMTOR5	Ragulator complex protein LAMTOR5	-0.393182	0.0314374	1.50255	0.209789	0.678218	-4.38417	25.0142	25.5564	26.0922	25.6765	25.7504	25.744	25.3607	25.7226	25.4966	25.5419	25.6751	25.4564	24.7343	24.7473	25.0434	25.0765
A0A994J3Q8	A0A994J3Q8_HUMAN	FUBP1	Far upstream element binding protein 1	0.0677874	0.48535	0.313945	0.870231	0.0603653	-6.62195	28.2319	28.1878	28.5592	28.177	28.4666	28.4069	28.375	28.7441	28.4193	28.5207	28.2915	28.375	28.2577	28.6037	28.694	28.5289
A0A994J3X0	A0A994J3X0_HUMAN	TTC17	Tetratricopeptide repeat domain 17	-0.195876	0.0363663	1.4393	0.232142	0.634246	-4.51844	24.9056	24.8258	24.592	24.5622	24.7281	24.8336	24.8991	24.8855	24.5057	24.5602	24.488	24.5387	24.9056	24.3396	24.6928	24.6343
A0A994J434	A0A994J434_HUMAN	HMGA1	High mobility group AT-hook 1	-0.140976	0.432771	0.363742	0.842689	0.0743325	-6.55235	23.8433	23.8832	23.9061	23.8263	23.6339	23.5188	23.2374	23.2171	23.9616	23.6548	23.5254	24.0657	22.916	23.3596	23.557	22.898
A0A994J436	A0A994J436_HUMAN	GRIPAP1	GRIP1 associated protein 1	-0.159667	0.382458	0.417416	0.809245	0.0919197	-6.47255	21.1319	20.7312	20.4298	20.5959	20.7056	20.8548	20.212	19.9548	20.4708	20.0991	20.3608	20.6641	21.0238	19.842	20.2531	20.625
A0A994J4C0	A0A994J4C0_HUMAN	ZMYND11	Zinc finger MYND-type containing 11	-0.0246304	0.783789	0.105801	0.957009	0.0190839	-6.84482	23.7813	23.3428	23.9842	23.8821	23.6083	23.8251	23.8733	23.7463	23.8629	23.7463	23.6976	23.8752	23.7356	23.5733	23.6309	23.7245
A0A994J4G5	A0A994J4G5_HUMAN	SPTAN1	Spectrin alpha, non-erythrocytic 1 (Fragment)	0.288934	0.154376	0.811421	0.532809	0.273428	-5.78789	21.5912	21.4508	21.9141	21.4841	21.7053	22.392	21.9107	21.5905	22.1492	22.8469	21.3046	21.7576	22.2219	21.6098	22.3504	22.1099
A0A994J4J7	A0A994J4J7_HUMAN	MACROH2A1	Histone H2A	-0.101292	0.6508	0.186553	0.93456	0.0293926	-6.77462	26.7514	26.9146	26.5054	26.6567	25.6884	25.8312	25.7572	25.8369	26.5617	25.8527	26.5994	26.667	26.0647	25.7105	25.7038	25.9716
A0A994J4R3	A0A994J4R3_HUMAN	H1-10	H1.10 linker histone	0.079452	0.8006	0.0965845	0.962289	0.0166946	-6.78463	24.2114	24.582	24.0151	24.6438	23.3576	23.6531	23.3013	NA	24.2792	24.0887	23.5709	25.1858	24.3234	22.9935	NA	23.879
A0A994J4Y8	A0A994J4Y8_HUMAN	PGAM5	PGAM family member 5, mitochondrial serine/threonine protein phosphatase	-0.199372	0.750235	0.124803	0.955868	0.0196022	-6.7963	NA	20.6028	23.2612	21.2274	23.3702	23.6817	24.2874	24.0575	22.2148	24.0885	22.4001	21.3853	21.2219	24.3178	23.1787	23.0132
A0A994J5B1	A0A994J5B1_HUMAN	EPB41L2	Erythrocyte membrane protein band 4.1 like 2	0.229409	0.0343464	1.46412	0.221859	0.653922	-4.46586	26.1423	25.7707	26.0791	25.833	26.2921	26.1874	26.0803	26.0051	26.077	26.3601	25.9373	26.2044	26.2746	26.5096	26.4803	26.3822
A0A994J5E0	A0A994J5E0_HUMAN	PDE4DIP	Phosphodiesterase 4D interacting protein	0.747985	0.00302058	2.51991	0.0403849	1.39378	-1.94909	NA	NA	22.226	NA	21.7811	21.9921	21.9775	22.0294	22.3758	22.619	22.1532	22.3775	22.7565	23.3535	23.4077	22.9505
A0A994J5E5	A0A994J5E5_HUMAN	CYTH2	Cytohesin 2	0.365776	0.0293769	1.53199	0.202965	0.692579	-4.3214	22.6355	22.938	23.6415	23.2438	23.3827	23.3798	23.1023	23.3425	23.6836	23.1299	24.0622	23.6539	23.2051	23.7281	23.3654	23.7643
A0A994J5J4	A0A994J5J4_HUMAN	SYPL1	Synaptophysin like 1	-0.137354	0.463557	0.333896	0.858501	0.0662593	-6.59462	21.9576	22.1875	22.9141	22.7235	23.1532	22.8956	23.2667	23.1168	22.4917	22.5225	22.4838	22.1939	22.833	22.7496	22.9805	22.8611
A0A994J6D6	A0A994J6D6_HUMAN	FIP1L1	Pre-mRNA 3'-end-processing factor FIP1	-0.204435	0.21442	0.668734	0.63008	0.200605	-6.0513	28.4555	28.4066	28.4438	28.3303	27.5572	27.8913	27.7722	27.4951	28.1098	27.8466	27.937	28.072	27.6385	27.5956	27.9135	27.6037
A0A994J6L2	A0A994J6L2_HUMAN	MGA	MAX dimerization protein MGA	-0.121329	0.236637	0.625918	0.658765	0.181269	-6.12746	25.6565	25.6009	25.6243	25.5768	25.2443	25.1726	25.1731	25.3188	25.4321	25.1491	25.5446	25.4457	25.1568	25.194	25.2043	25.2701
A0A994J709	A0A994J709_HUMAN	TTBK1	Tau tubulin kinase 1	0.0744648	0.722829	0.140964	0.948577	0.0229275	-6.65971	NA	NA	20.4601	20.7723	20.0312	20.0103	20.2213	NA	20.989	20.689	19.9666	NA	20.5344	19.9141	20.3935	20.1282
A0A994J782	A0A994J782_HUMAN	HNRNPK	Heterogeneous nuclear ribonucleoprotein K (Fragment)	-0.101109	0.762507	0.117756	0.955868	0.0196022	-6.83613	27.1933	26.7459	26.0286	26.5918	25.5212	25.6161	25.529	24.5791	26.2888	25.7408	25.8044	26.6039	26.1513	24.8862	25.4978	26.023
A0A994J7H1;A0A994J7V4	A0A994J7H1_HUMAN;A0A994J7V4_HUMAN	SRRM1	Serine and arginine repetitive matrix 1	0.0309648	0.946162	0.0240346	0.990041	0.00434685	-6.88313	22.7025	23.1683	23.211	22.6742	21.7425	23.5271	20.721	24.0666	22.8672	21.3768	22.6624	22.9099	23.5978	21.8659	22.6853	24.0956
A0A994J7H4	A0A994J7H4_HUMAN	NPLOC4	NPL4 homolog, ubiquitin recognition factor	0.0676855	0.506403	0.295504	0.87656	0.0572183	-6.64649	20.0211	19.8758	20.2965	19.8468	20.3188	20.159	19.7459	20.0742	20.0997	20.0146	19.8271	19.9923	20.3154	20.2802	20.1768	20.1736
A0A994J7I5	A0A994J7I5_HUMAN	KHDRBS3	KH RNA binding domain containing, signal transduction associated 3	0.0770254	0.672527	0.17229	0.938124	0.0277397	-6.78882	23.5964	24.0679	24.7502	24.2575	24.5821	24.5339	24.7144	24.8849	24.3814	24.9889	24.4025	24.1714	24.0727	24.7698	24.6287	24.5881
A0A994J7P9	A0A994J7P9_HUMAN	FXR2	FMR1 autosomal homolog 2	-0.694271	0.000136782	3.86397	0.00387128	2.41215	0.924029	26.0566	26.0047	25.7067	25.9157	25.706	25.9563	25.4827	25.7928	25.4394	25.1941	25.4963	25.5189	25.2112	24.6686	24.7984	24.7406
A0A994J7X8	A0A994J7X8_HUMAN	CAMK2D	calcium/calmodulin-dependent protein kinase	-0.0546258	0.766233	0.115639	0.955868	0.0196022	-6.83772	22.2709	22.3583	23.3426	21.6907	22.3568	22.765	22.9365	22.7099	22.457	22.3684	22.7462	22.5125	22.1812	22.4651	22.7138	22.5496
A0AV96-2	RBM47_HUMAN	RBM47	Isoform 2 of RNA-binding protein 47	-0.232062	0.0548587	1.26075	0.293473	0.532431	-4.89247	25.0829	25.2696	24.9566	24.9368	25.2935	24.8337	25.1397	24.5489	24.8638	24.8699	24.9813	24.852	24.9029	24.4346	24.5629	24.7378
A0AVF1-3	IFT56_HUMAN	IFT56	Isoform 3 of Intraflagellar transport protein 56	-0.0229022	0.897735	0.0468517	0.978354	0.00950413	-6.84247	19.2148	19.0844	19.1948	19.2317	18.8831	18.321	19.2937	18.6064	18.8671	19.1045	18.5471	19.4407	19.3002	18.5235	NA	18.9078
A0AVT1	UBA6_HUMAN	UBA6	Ubiquitin-like modifier-activating enzyme 6	-0.262324	0.110124	0.958118	0.443589	0.353019	-5.50472	22.6074	22.2351	22.8815	22.5308	22.7159	22.7123	22.6102	22.6598	21.7339	21.8196	22.8326	22.2629	22.306	22.4993	22.6931	22.7072
A0FGR8-2	ESYT2_HUMAN	ESYT2	Isoform 2 of Extended synaptotagmin-2	0.139255	0.425182	0.371425	0.839699	0.0758764	-6.54121	20.8631	21.4175	21.9536	21.5407	22.0524	21.9891	22.1526	21.851	21.6374	21.532	21.6766	21.7673	22.0014	22.1128	22.2291	21.9775
A0JLT2	MED19_HUMAN	MED19	Mediator of RNA polymerase II transcription subunit 19	0.431499	0.0291559	1.53527	0.202638	0.693278	-4.3144	22.3093	22.6583	22.8137	22.7392	21.8806	22.039	21.8917	22.0703	22.9856	22.6878	22.7851	23.1514	23.1532	22.1353	22.418	22.5379
A0MZ66;A0MZ66-3	SHOT1_HUMAN	SHTN1	Shootin-1	-0.0445258	0.789165	0.102832	0.959781	0.0178277	-6.84687	22.6837	23.0001	23.1874	22.9022	23.5321	23.6154	23.5056	23.391	22.7094	23.2591	22.7367	22.9486	23.5068	23.437	23.5108	23.353
A1A4S6	RHG10_HUMAN	ARHGAP10	Rho GTPase-activating protein 10	0.0509289	0.805778	0.0937844	0.962289	0.0166946	-6.85285	22.4985	22.3618	23.0432	22.354	23.2456	23.3192	23.3487	23.7025	22.6951	23.303	22.711	22.6621	23.0005	23.3878	23.3946	23.1266
A1L020	MEX3A_HUMAN	MEX3A	RNA-binding protein MEX3A	-0.298399	0.113357	0.94555	0.449874	0.346909	-5.52939	22.6885	22.4756	22.1813	22.3373	21.9793	21.9437	22.1003	21.517	22.1044	21.7642	22.3002	22.3397	21.6738	21.2013	21.6503	21.8019
A1L0T0	HACL2_HUMAN	ILVBL	2-hydroxyacyl-CoA lyase 2	-0.346185	0.0992457	1.00329	0.418037	0.378785	-5.41549	21.6435	21.7859	21.3902	21.6776	21.3865	21.4047	21.3419	21.7317	21.5759	20.1087	21.7333	21.61	21.3789	20.977	20.7288	21.4801
A1L170-2	CA226_HUMAN	C1orf226	Isoform 2 of Uncharacterized protein C1orf226	0.0677556	0.573817	0.241226	0.901995	0.0447957	-6.71426	22.7633	22.507	22.4731	22.317	22.0475	22.0879	22.2151	22.0872	22.3678	22.465	22.4101	22.6712	22.5705	22.0277	22.1515	22.3765
A1X283	SPD2B_HUMAN	SH3PXD2B	SH3 and PX domain-containing protein 2B	-0.263711	0.36734	0.434932	0.797403	0.0983221	-6.36467	22.2732	22.3161	NA	21.9811	21.3217	21.3719	21.2142	NA	22.2136	20.7445	22.2018	22.0448	21.4	20.8723	21.0366	21.3474
A1XBS5-2	CBAR1_HUMAN	CIBAR1	Isoform 2 of CBY1-interacting BAR domain-containing protein 1	0.462025	0.0667991	1.17523	0.329804	0.481743	-5.06863	20.658	20.61	21.317	20.6017	21.6505	21.6006	21.2225	21.9779	21.0202	21.6531	21.5144	21.0086	21.9975	22.22	21.9607	21.96
A2A274	A2A274_HUMAN	ACO2	Aconitase 2	-0.192416	0.0259453	1.58594	0.188079	0.725659	-4.20594	24.5774	24.6776	24.6292	24.4405	24.3253	24.3224	24.4272	24.2728	24.2727	24.2477	24.2494	24.5019	24.2201	24.1582	24.1585	24.3245
A2AJT9	BCLA3_HUMAN	BCLAF3	BCLAF1 and THRAP3 family member 3	0.0479669	0.733261	0.134741	0.952634	0.0210739	-6.82269	23.215	23.6159	24.0676	23.8575	23.6458	23.6349	23.5988	23.9821	23.8363	23.7654	24.2973	23.5494	23.2866	23.8377	23.6126	23.8158
A2RTX5	SYTC2_HUMAN	TARS3	Threonine--tRNA ligase 2, cytoplasmic	-0.228891	0.0364174	1.43869	0.232215	0.634111	-4.51973	23.3915	23.5261	23.3472	23.5376	23.1656	23.2258	23.2863	23.002	23.214	23.0904	23.0603	23.3196	23.2652	22.8707	22.7356	23.0951
A2RUB1	MEIOC_HUMAN	MEIOC	Meiosis-specific coiled-coil domain-containing protein MEIOC	0.362892	0.0413284	1.38375	0.247855	0.605802	-4.5369	19.1707	NA	20.0414	19.5983	19.7541	19.5639	19.3401	NA	19.7896	19.5741	20.1787	20.1578	19.9926	19.9942	19.478	20.3628
A2VCS9	A2VCS9_HUMAN	MAP9	MAP9 protein (Fragment)	0.383775	0.233864	0.631037	0.656232	0.182943	-6.11843	20.6944	21.0895	21.6148	21.5423	20.9362	22.381	20.6533	22.2663	21.6361	20.7928	21.0137	22.0093	22.5829	21.6394	22.009	22.5645
A3KMH1	VWA8_HUMAN	VWA8	von Willebrand factor A domain-containing protein 8	-0.235058	0.396698	0.40154	0.820945	0.0856858	-6.49662	21.781	22.1432	22.1032	22.1257	21.0968	20.9842	21.0071	21.2896	21.9678	21.0245	22.2803	21.8544	20.8807	20.5645	20.9257	21.1525
A3KN83-2	SBNO1_HUMAN	SBNO1	Isoform 2 of Protein strawberry notch homolog 1	0.0510347	0.735105	0.133651	0.95289	0.020957	-6.71692	NA	NA	19.9471	19.6673	20.4631	20.2475	20.0446	20.2094	20.0191	NA	19.922	19.7387	20.2999	20.2416	20.4423	20.3692
A4D1E9	GTPBA_HUMAN	GTPBP10	GTP-binding protein 10	-0.0648135	0.773543	0.111515	0.957009	0.0190839	-6.84075	22.7919	23.1387	23.4356	23.1229	22.6169	22.4334	22.0974	22.9357	23.2303	22.5055	23.5134	22.9939	21.9261	22.6024	22.4374	22.8449
A5D8V6	VP37C_HUMAN	VPS37C	Vacuolar protein sorting-associated protein 37C	0.0799292	0.564711	0.248174	0.899418	0.0460385	-6.70599	21.4123	21.5699	22.4131	21.9256	22.0847	22.2421	22.0244	21.7236	22.0472	22.289	21.6603	21.9566	22.0426	21.958	21.9062	22.1753
A5YKK6	CNOT1_HUMAN	CNOT1	CCR4-NOT transcription complex subunit 1	0.383063	0.000419417	3.37735	0.00873063	2.05895	-0.194311	24.8021	24.8525	24.9396	24.7784	24.6734	24.5742	24.6736	24.7131	25.3093	25.3039	25.3059	25.2802	24.9504	24.8601	25.0674	24.9943
A6H8Y1;A6H8Y1-6;A6H8Y1-7	BDP1_HUMAN	BDP1	Transcription factor TFIIIB component B'' homolog	0.230955	0.184948	0.73295	0.58676	0.23154	-5.93444	22.3786	22.4082	22.5307	22.5557	22.0359	21.9269	22.0287	22.1878	22.849	22.2789	23.2028	22.8487	22.1834	22.0525	22.1359	22.3487
A6NCE7;Q9GZQ8	MLP3B_HUMAN;MP3B2_HUMAN	MAP1LC3B;MAP1LC3B2	Microtubule-associated proteins 1A/1B light chain 3 beta 2	0.388462	0.520596	0.283499	0.880097	0.0554694	-6.66207	22.7903	24.0399	27.013	24.7844	26.4114	25.9278	25.5581	27.3979	25.318	26.3353	26.2811	24.759	24.4882	26.7277	26.8715	26.2497
A6ND36	FA83G_HUMAN	FAM83G	Protein FAM83G	-0.779651	0.000387192	3.41207	0.00819197	2.08661	-0.0542009	21.2057	21.02	20.8632	21.135	20.7707	20.5997	20.7325	20.5589	20.6193	19.5993	20.2666	20.6338	19.8821	19.6141	NA	19.9522
A6NDG6	PGP_HUMAN	PGP	Glycerol-3-phosphate phosphatase	-0.0370229	0.888481	0.0513519	0.977257	0.00999113	-6.87495	22.3542	22.5059	22.9227	22.4776	23.7764	23.7828	23.5756	23.0937	22.7721	22.2096	22.6315	22.8042	23.7133	23.2185	23.3301	23.5134
A6NFI3	ZN316_HUMAN	ZNF316	Zinc finger protein 316	0.218251	0.816374	0.0881107	0.963259	0.016257	-6.85639	24.0185	24.0049	21.4592	23.9865	19.5101	20.0861	19.9873	19.7588	23.7352	23.2953	23.3125	23.9492	19.5306	20.3	19.9194	20.5154
A6NG10;K7EIJ0	A6NG10_HUMAN;K7EIJ0_HUMAN	WBP2	WW domain binding protein 2	0.301731	0.100305	0.998677	0.420032	0.376718	-5.42464	21.8489	21.6813	22.0046	21.8265	21.9018	22.451	22.6467	21.6644	22.168	22.444	22.0869	21.8676	22.8385	22.0515	22.8105	22.1719
A6NGJ0	A6NGJ0_HUMAN	DYNLT3	Dynein light chain Tctex-type 3	1.26151	8.95e-05	4.04821	0.00275349	2.56012	1.34865	22.6117	23.1272	22.3179	21.9805	22.0885	22.758	21.9706	23.3268	23.5711	23.1129	23.8866	23.0186	23.9427	24.0654	24.2551	24.421
A6NHL2-2	TBAL3_HUMAN	TUBAL3	Isoform 2 of Tubulin alpha chain-like 3	0.393251	0.290033	0.537552	0.722062	0.141425	-6.27951	27.3736	28.2558	29.1468	28.0631	29.6349	29.4671	29.7875	30.1964	28.7801	29.383	29.676	28.7096	29.1426	29.7288	29.7412	29.9099
A6NHQ2	FBLL1_HUMAN	FBLL1	rRNA/tRNA 2'-O-methyltransferase fibrillarin-like protein 1	-0.0801044	0.649861	0.18718	0.93456	0.0293926	-6.70672	22.4062	22.5714	22.3968	22.5955	21.898	22.6921	22.2498	NA	22.5656	22.5547	21.8153	22.7154	22.6745	21.9784	NA	21.9452
A6NHQ4	EPOP_HUMAN	EPOP	Elongin BC and Polycomb repressive complex 2-associated protein	-0.092911	0.558201	0.253209	0.897366	0.0470302	-6.66485	21.0956	20.3795	21.102	21.4679	20.6022	20.7064	20.87	20.7282	21.0589	NA	20.6872	21.0507	20.8667	20.3345	20.6058	20.8288
A6NHR9	SMHD1_HUMAN	SMCHD1	Structural maintenance of chromosomes flexible hinge domain-containing protein 1	-0.109131	0.271751	0.565829	0.702287	0.153486	-6.23167	26.272	26.4026	26.7955	26.3544	26.3289	26.3591	26.2307	26.6306	26.3131	26.4658	26.4199	26.2712	25.9377	26.3715	26.3803	26.3411
A6NHT5	HMX3_HUMAN	HMX3	Homeobox protein HMX3	-0.281251	0.512083	0.29066	0.877996	0.0565074	-6.65282	23.5556	23.2005	22.2717	22.779	21.2476	21.7414	21.4949	20.8541	22.9231	21.1078	22.2082	22.8938	22.1029	20.888	20.9499	21.8209
A6NI28	RHG42_HUMAN	ARHGAP42	Rho GTPase-activating protein 42	0.124864	0.463827	0.333644	0.858501	0.0662593	-6.59497	22.4592	22.5303	22.5386	22.5615	22.4433	22.0168	21.9268	22.0809	22.8499	22.2116	23.035	22.79	22.3035	22.0805	21.879	22.4069
A6NI79	CCD69_HUMAN	CCDC69	Coiled-coil domain-containing protein 69	0.067392	0.707642	0.150186	0.94475	0.0246831	-6.80941	20.7979	20.7537	21.2422	21.2146	21.6131	21.7229	21.5285	21.698	21.3366	21.7393	20.7363	21.1754	21.6715	21.3701	21.7716	21.309
A6NIH7	U119B_HUMAN	UNC119B	Protein unc-119 homolog B	0.0611233	0.469232	0.328612	0.860312	0.0653441	-6.60193	24.0072	24.054	24.2991	23.8201	24.2697	24.0426	24.137	24.0853	24.1184	23.9948	24.3247	24.2743	23.9583	24.2185	24.0691	24.2459
A6NIX2	WTIP_HUMAN	WTIP	Wilms tumor protein 1-interacting protein	0.524844	8.88e-06	5.0514	0.000464978	3.33257	3.66545	19.6629	19.7579	19.8287	19.654	19.7355	19.5267	19.4408	19.3977	20.2142	20.2436	19.9508	20.1503	20.1209	19.9667	20.2441	20.3124
A6NJ78	MET15_HUMAN	METTL15	12S rRNA N4-methylcytidine (m4C) methyltransferase	-0.00448126	0.968529	0.0138873	0.994414	0.00243274	-6.88475	22.4969	22.4628	22.9343	22.4911	22.8174	22.7528	23.0899	22.7998	22.4487	22.8928	22.931	22.4855	22.6625	22.8827	22.925	22.5809
A6NK58	LIPT2_HUMAN	LIPT2	Putative lipoyltransferase 2, mitochondrial	-0.0119079	0.945414	0.0243778	0.990027	0.00435317	-6.88306	21.7112	21.4943	22.5078	22.0589	22.6045	22.491	22.5952	22.7346	22.2312	22.0555	22.4108	21.9316	22.4794	22.3816	22.3989	22.213
A6NKD9	CC85C_HUMAN	CCDC85C	Coiled-coil domain-containing protein 85C	0.0385525	0.746894	0.126741	0.955343	0.0198407	-6.82918	20.4878	20.4654	20.3218	20.494	20.3844	20.289	20.2418	20.024	20.7426	20.1376	20.5699	20.7402	20.0884	20.1846	20.0922	20.4611
A6NKF1	SAC31_HUMAN	SAC3D1	SAC3 domain-containing protein 1	-0.0679982	0.522809	0.281657	0.881175	0.054938	-6.66444	23.0924	23.2527	23.5799	23.304	23.6925	23.7032	23.8081	23.6827	23.348	23.5288	23.3431	23.3047	23.555	23.5175	23.5494	23.425
A6NKT7	RGPD3_HUMAN	RGPD3	RanBP2-like and GRIP domain-containing protein 3	0.0759296	0.518529	0.285227	0.878703	0.0561579	-6.65985	24.8353	24.7605	24.5785	24.6027	24.4679	24.5377	24.6194	24.0259	24.715	24.9848	24.6047	24.4926	24.8248	24.3707	24.4464	24.5964
A6NKZ2	A6NKZ2_HUMAN	RENBP	N-acylglucosamine 2-epimerase	0.0238459	0.868673	0.0611439	0.97372	0.011566	-6.72827	16.3608	NA	NA	16.8024	17.2687	16.9212	16.9549	16.7469	16.8511	NA	16.6901	16.9003	NA	16.7984	17.1729	16.7852
A7E2V4;A7E2V4-5	ZSWM8_HUMAN	ZSWIM8	Zinc finger SWIM domain-containing protein 8	0.574625	2.37e-05	4.62565	0.00100524	2.99773	2.6818	21.7012	21.6511	21.2624	21.5293	21.7785	21.75	21.7531	21.4508	22.1563	21.9044	21.948	22.3213	22.3934	22.1572	22.1889	22.404
A8CG34	P121C_HUMAN	POM121C	Nuclear envelope pore membrane protein POM 121C	0.157217	0.207053	0.683919	0.618856	0.20841	-6.02394	24.2934	24.3453	24.264	24.3919	23.8719	23.8394	23.9241	23.916	24.5519	24.3497	24.5252	24.3469	24.1179	23.8327	24.2021	24.1772
A8K0R7-5	ZN839_HUMAN	ZNF839	Isoform 3 of Zinc finger protein 839	0.175306	0.314875	0.501862	0.743954	0.128454	-6.16908	21.6458	21.5874	21.4334	21.6246	21.063	21.189	NA	20.769	21.6061	NA	21.5482	21.7782	21.3526	NA	NA	21.2431
A8MT69	CENPX_HUMAN	CENPX	Centromere protein X	-0.233029	0.402169	0.395591	0.823989	0.0840784	-6.50554	24.7873	24.7902	24.5562	24.6656	24.4845	24.3999	24.5854	23.6901	22.5272	24.5384	24.5408	24.5727	24.6717	24.0446	24.4482	24.7514
A8MV53	A8MV53_HUMAN	PPAN	HCG2033702, isoform CRA_a	-0.0163538	0.905768	0.042983	0.980654	0.00848415	-6.87801	27.8516	27.9757	27.8211	27.8241	27.0551	27.5304	27.718	27.4488	27.8248	27.9755	27.1537	27.7496	27.477	27.6451	27.7018	27.5665
A8MXB7	A8MXB7_HUMAN	SNX24	Sorting nexin 24	0.0312308	0.891334	0.0499597	0.977257	0.00999113	-6.87549	19.3598	19.1379	18.7544	19.0797	18.8601	19.2476	19.5586	17.8644	19.1735	18.9153	18.9248	19.1025	19.7598	18.6797	18.3223	19.2343
A8MXP9	A8MXP9_HUMAN	MATR3	Matrin 3	0.0448629	0.736461	0.13285	0.95289	0.020957	-6.82425	31.5019	31.7295	32.5594	31.9358	32.0879	32.2123	32.0262	32.2507	32.0755	32.1688	32.1359	31.9127	31.7599	32.2893	32.0533	32.267
A8MXV4	NUD19_HUMAN	NUDT19	Acyl-coenzyme A diphosphatase NUDT19	0.0886384	0.653127	0.185002	0.93456	0.0293926	-6.77619	25.9385	24.1358	25.7239	25.5752	25.3523	25.4179	25.1968	25.4436	25.7098	25.2505	25.4038	25.6907	25.4334	25.2026	25.3508	25.4515
A8MXX7;B5MCQ2;E7ENL9	A8MXX7_HUMAN;B5MCQ2_HUMAN;E7ENL9_HUMAN	PPM1N	protein-serine/threonine phosphatase	-0.906763	0.186365	0.729636	0.588645	0.230147	-5.77485	NA	NA	19.9539	21.1275	20.1468	24.002	20.0891	20.0129	NA	19.2902	20.3584	21.2459	19.3206	19.7915	NA	19.885
A8MYZ6	FOXO6_HUMAN	FOXO6	Forkhead box protein O6	-0.305301	0.0777583	1.10925	0.364662	0.43811	-5.20296	20.9559	21.2642	20.4183	20.5045	20.4727	20.4964	20.2185	20.5828	20.376	19.906	20.4842	20.6044	20.8216	19.8802	20.0971	20.3013
A9IYQ1	A9IYQ1_HUMAN	PDS5B	PDS5 cohesin associated factor B (Fragment)	0.0630135	0.889005	0.051096	0.977257	0.00999113	-6.87505	21.8197	21.3386	23.0049	22.3151	24.1989	23.9558	23.7129	24.2054	22.539	23.2488	21.8311	22.611	23.5829	24.0155	23.5044	23.7227
A9Z1Z3	FR1L4_HUMAN	FER1L4	Fer-1-like protein 4	0.229709	0.478439	0.320173	0.865779	0.062593	-6.50316	27.5017	27.6755	27.1841	27.0697	28.0002	28.0647	28.5284	NA	27.0862	28.9637	NA	27.2529	28.4049	28.0783	NA	27.8989
B0QY28	B0QY28_HUMAN	FAM118A	Family with sequence similarity 118 member A (Fragment)	-0.0201564	0.925087	0.0338173	0.986246	0.00601495	-6.84665	NA	17.5552	17.6758	17.0262	17.1004	16.7047	16.6551	16.7687	17.3367	16.6033	17.8572	17.2361	16.5856	16.9678	16.6341	17.1736
B0QY89	B0QY89_HUMAN	EIF3L	Eukaryotic translation initiation factor 3 subunit L	-0.577318	1.81e-06	5.74253	0.000132661	3.87726	5.26019	25.133	24.9591	25.1989	24.7893	25.1133	24.9783	25.1378	25.2214	24.3555	24.6174	24.4044	24.2969	24.5903	24.6103	24.577	24.4607
B0QY91	B0QY91_HUMAN	MICALL1	MICAL like 1	0.782999	1.63e-06	5.78767	0.000122737	3.91102	5.36416	19.9987	19.2055	19.7008	19.8996	19.6973	19.7764	19.5539	19.9418	20.5769	20.3997	20.446	20.7528	20.6458	20.4488	20.4452	20.3228
B0QYB2	B0QYB2_HUMAN	KCTD17	Potassium channel tetramerization domain containing 17 (Fragment)	-0.138404	0.510574	0.291941	0.877996	0.0565074	-6.58255	22.9195	22.5938	22.8461	22.5916	22.637	22.307	22.7145	NA	22.7685	21.5553	22.8422	22.7109	21.9937	23.0102	NA	22.76
B0QYD3	B0QYD3_HUMAN	APOBEC3B	Apolipoprotein B mRNA editing enzyme catalytic subunit 3B	0.0509711	0.870695	0.0601341	0.974095	0.0113986	-6.87124	25.0128	25.7008	26.8506	26.0199	26.8095	26.6886	26.9726	27.2089	26.0933	26.9329	26.3994	25.6041	25.983	27.1043	26.9949	26.5596
B0QYS6	B0QYS6_HUMAN	TFEB	Transcription factor EB	0.269061	0.293491	0.532405	0.725049	0.139633	-6.07399	NA	NA	20.3241	NA	19.7123	NA	19.8465	19.5849	20.5288	19.9243	20.6667	20.6468	19.6462	19.7546	19.5664	20.3544
B0QZ40	B0QZ40_HUMAN	COMMD6	COMM domain containing 6	-0.184358	0.338219	0.470802	0.774221	0.111135	-6.35237	23.9059	23.816	23.0648	23.4702	23.2087	23.2696	23.7633	23.0668	23.6094	23.3062	NA	23.485	22.6638	22.9698	23.8156	22.9795
B0YIW2	B0YIW2_HUMAN	APOC3	Apolipoprotein C-III	-0.193938	0.402755	0.394959	0.824026	0.084059	-6.42624	20.2563	20.3302	NA	21.3464	19.9335	19.8522	19.8283	NA	19.8829	20.5686	19.7839	20.0616	19.7173	20.1223	20.4663	19.9081
B1AKN8	B1AKN8_HUMAN	NFIA	Nuclear factor 1	0.0790879	0.602802	0.219825	0.912675	0.0396837	-6.73893	24.1127	24.6088	25.3451	25.0423	24.8184	25.252	24.7872	25.0748	25.1531	24.868	24.9974	25.1909	24.9609	24.7694	24.7188	25.0156
B1AKR6	B1AKR6_HUMAN	DYNLRB1	Dynein light chain roadblock-type 1	1.49798	0.000173869	3.75978	0.00458208	2.33894	0.684133	23.3662	23.8949	24.2384	23.8127	24.9973	25.3951	25.2184	25	25.4853	25.7812	25.2828	25.5714	26.4853	26.1259	26.8376	26.3373
B3KN83	B3KN83_HUMAN	LIN52	Protein lin-52 homolog	0.00711174	0.964689	0.0156129	0.993811	0.00269639	-6.88454	23.7498	23.8008	23.5889	23.9411	23.12	23.2424	23.4671	23.6009	23.5158	23.5323	23.6989	23.7888	24.2982	23.2485	23.1612	23.3242
B3KS98	B3KS98_HUMAN	EIF3H	Eukaryotic translation initiation factor 3 subunit H	-0.500631	6.17e-05	4.20942	0.00205372	2.68746	1.72056	25.5186	25.4258	25.7873	25.3625	25.7193	25.5746	25.657	25.1585	24.863	25.2148	24.8701	25.0229	24.9782	25.1406	25.1449	24.9639
B3KTM8	B3KTM8_HUMAN	MORF4L1	Mortality factor 4 like 1	-0.0265569	0.847544	0.071838	0.968514	0.0138941	-6.86557	25.5822	25.835	25.8474	25.6123	25.8192	25.9906	26.203	26.0734	25.6359	26.2101	25.2439	25.6156	25.9378	26.106	26.0808	25.9205
B3KVY5;F5GWK6;F5GY15;F5H268	B3KVY5_HUMAN;F5GWK6_HUMAN;F5GY15_HUMAN;F5H268_HUMAN	KCTD10	Potassium channel tetramerisation domain containing 10, isoform CRA_a	-0.312172	0.362455	0.440746	0.794983	0.0996423	-6.283	19.2965	20.2642	21.0716	NA	20.8958	20.9921	21.1448	NA	19.995	21.0066	19.5497	NA	NA	20.4775	20.5835	20.1797
B4DDF4	B4DDF4_HUMAN	CNN2	Calponin	-0.207013	0.115368	0.937914	0.453669	0.343261	-5.54435	22.6674	22.7043	22.5933	22.2153	22.6541	22.5169	22.5889	22.5026	22.5705	21.6535	22.535	22.275	22.2749	22.3197	22.543	22.615
B4DEE8	B4DEE8_HUMAN	MGMT	Methylated-DNA--protein-cysteine methyltransferase	0.398346	0.00323417	2.49024	0.0420768	1.37596	-2.21144	23.9759	23.9323	24.0547	23.8395	23.6394	23.8138	23.6047	23.4796	24.3037	23.7518	24.485	24.2258	23.8946	24.1729	24.3902	24.3027
B4DJV2	B4DJV2_HUMAN	CS	Citrate synthase	-0.139749	0.270426	0.567952	0.701167	0.154179	-6.22805	25.113	25.3561	25.7558	25.4223	25.7778	25.8056	25.9021	25.3021	25.2811	25.5045	25.1281	25.2559	25.523	25.5739	25.3864	25.664
B4DLN1	B4DLN1_HUMAN	NA	cDNA FLJ60124, highly similar to Mitochondrial dicarboxylate carrier	-0.0763717	0.39699	0.40122	0.821083	0.085613	-6.4971	27.5627	27.4454	27.3207	27.5258	27.4102	27.4171	27.2758	27.1445	27.4628	27.1459	27.1811	27.6016	27.3959	27.1509	27.1518	27.4014
B4DM50	B4DM50_HUMAN	MOB4	MOB family member 4, phocein	0.23299	0.11533	0.938059	0.453669	0.343261	-5.50336	22.4329	22.358	NA	22.2393	22.71	22.4803	22.6053	21.9213	22.53	22.7233	22.1195	22.9432	22.9057	22.5425	22.4039	22.8355
B4DPR9	B4DPR9_HUMAN	MTERF1	Mitochondrial transcription termination factor 1	-0.227075	0.0805141	1.09413	0.372469	0.42891	-5.23355	22.2856	22.1175	21.9195	21.9004	21.5961	21.6572	21.7694	21.6563	21.8783	21.6637	21.5325	22.0809	21.616	21.508	21.3469	21.4591
B4DUA7	B4DUA7_HUMAN	MED29	Mediator of RNA polymerase II transcription subunit 29	0.155662	0.59671	0.224237	0.909094	0.0413912	-6.73395	24.7657	25.4991	25.0127	24.9853	23.7828	23.7184	24.2249	23.7714	25.3667	24.3813	24.8865	25.1814	24.7477	23.9685	23.8968	24.5767
B4DWJ3	B4DWJ3_HUMAN	EAF2	ELL associated factor 2	0.0114301	0.940233	0.0267644	0.989355	0.00464797	-6.81648	19.7689	NA	19.5804	19.2461	19.417	19.3513	18.7759	19.7212	19.3848	19.3672	19.7666	19.6402	NA	19.1171	19.3205	19.3446
B4DY08	B4DY08_HUMAN	HNRNPC	Heterogeneous nuclear ribonucleoprotein C	0.00503709	0.980903	0.008374	0.99753	0.00107393	-6.88529	25.9349	25.8532	26.8729	26.3042	27.2822	26.8552	26.6923	26.9884	26.451	26.2749	26.3761	26.1861	26.983	26.8471	26.6251	27.0802
B4E0T2	B4E0T2_HUMAN	PEX5	Peroxisomal biogenesis factor 5	0.0846614	0.512878	0.289986	0.877996	0.0565074	-6.65369	21.0643	21.1678	21.5357	21.2428	21.7993	21.5826	21.7516	21.6175	21.4053	21.2099	21.4751	21.3391	21.8034	21.7567	21.7386	21.7107
B4E0Y9	B4E0Y9_HUMAN	STK26	Serine/threonine kinase 26	-0.0723526	0.699454	0.155241	0.943594	0.025215	-6.80487	23.281	23.1763	23.2116	23.0802	24.1545	23.9728	23.9667	23.4991	23.2547	23.3746	23.0051	23.1126	23.8902	23.5759	23.8515	23.6987
B4E127	B4E127_HUMAN	TDG	Thymine DNA glycosylase	-0.230913	0.265385	0.576123	0.696906	0.156825	-6.21406	23.0498	23.643	23.6446	23.299	23.0805	23.2031	23.4666	22.5151	23.363	23.4201	23.4156	23.0227	22.0216	22.9443	22.8029	23.0641
B4E1C1	B4E1C1_HUMAN	DAXX	Death domain-associated protein 6	-0.566222	0.000300198	3.52259	0.00672631	2.17222	0.138879	22.8475	23.1424	23.0755	22.9068	23.0571	23.0848	22.9353	22.2846	22.5379	21.9821	22.6342	22.1973	22.3555	22.2323	22.5129	22.3521
B5MBX0	B5MBX0_HUMAN	CDCA5	Cell division cycle associated 5	-0.0611224	0.413363	0.383668	0.832532	0.0795989	-6.52326	26.8464	26.5578	26.8335	26.6033	26.5048	26.53	26.4399	26.679	26.55	26.549	26.4911	26.5905	26.4554	26.6045	26.5846	26.6805
B5MCE2	B5MCE2_HUMAN	LDAH	Lipid droplet-associated hydrolase (Fragment)	-0.048932	0.900246	0.045639	0.979207	0.00912538	-6.80077	NA	NA	20.7022	21.2002	20.8142	20.3036	20.002	21.013	20.8043	21.6294	19.8243	19.1153	21.5275	20.8938	19.827	21.3673
B5MCX3	B5MCX3_HUMAN	SEPTIN2	Septin-2	0.12307	0.269398	0.569605	0.700878	0.154357	-6.22522	25.7352	25.247	24.8404	25.1388	25.2152	25.2149	25.2201	25.1732	25.3692	25.128	25.0745	25.4632	25.4873	25.4428	25.3298	25.4746
B5MD17	B5MD17_HUMAN	CBX1	Chromobox 1 (Fragment)	-0.480028	0.0821881	1.08519	0.375875	0.424957	-5.20952	NA	23.1447	22.5605	22.1895	21.9249	22.143	22.5437	21.0296	21.8052	22.0028	21.7566	21.8807	21.157	21.6268	22.384	21.3018
B7Z4P9	B7Z4P9_HUMAN	RAB18	Ras-related protein Rab-18	-0.197304	0.547833	0.261352	0.891818	0.049724	-6.65484	NA	19.9959	21.0736	20.3073	21.7309	21.5001	21.75	21.7842	20.709	20.7867	20.4571	19.9774	21.1104	21.6924	21.4673	21.5264
B7Z596	B7Z596_HUMAN	TPM1	Tropomyosin 1	0.0221167	0.935198	0.0290963	0.98817	0.00516844	-6.88202	27.7215	27.8956	28.3561	27.5787	28.5403	28.8441	28.7053	29.0268	27.68	28.8377	27.4806	27.8157	28.6066	28.781	28.9438	28.6998
B7Z6Z4	B7Z6Z4_HUMAN	MYL6	Myosin light chain 6	0.465752	0.221964	0.653717	0.640227	0.193666	-6.07818	26.2772	27.1925	29.0844	27.6878	28.2653	28.2173	28.0788	28.6911	27.8584	28.6587	28.2894	27.3345	27.9153	29.0785	29.2693	28.8163
B7Z9C2;F8VV59	B7Z9C2_HUMAN;F8VV59_HUMAN	NAP1L1	Nucleosome assembly protein 1 like 1	-0.0622688	0.838082	0.0767135	0.968334	0.013975	-6.75701	20.5607	NA	22.0537	22.3121	22.6928	22.3659	22.0968	22.7242	21.5845	NA	21.9757	22.2836	NA	21.9417	22.0877	22.4442
B9A057	B9A057_HUMAN	COA5	Cytochrome c oxidase assembly factor 5	0.0341029	0.844876	0.0732071	0.968514	0.0138941	-6.86486	20.3068	20.7259	20.7758	20.6018	21.2453	21.208	21.528	20.531	20.4709	21.2271	20.6768	20.7522	20.8703	21.0316	21.297	20.8694
B9EGQ5	B9EGQ5_HUMAN	WIZ	WIZ protein	0.115566	0.587696	0.230847	0.906573	0.0425971	-6.72638	21.4074	21.4813	21.4146	21.6127	21.4232	21.6016	21.7556	20.4947	21.4549	21.777	20.4483	21.5464	22.0895	21.3639	21.6976	21.7381
C9IYN3;V9GYK2	C9IYN3_HUMAN;V9GYK2_HUMAN	HNRNPLL	Heterogeneous nuclear ribonucleoprotein L like	0.216039	0.131326	0.881651	0.486477	0.312937	-5.65369	25.3386	25.392	26.2032	25.6527	25.9193	26.0422	26.022	26.119	25.9272	26.1858	25.901	25.7728	25.9025	26.2074	26.2102	26.3104
C9J0D1	C9J0D1_HUMAN	H2AZ2	Histone H2A	-0.0325518	0.937308	0.0281178	0.988462	0.00503999	-6.88225	29.4296	29.6081	30.4982	29.9665	32.018	31.4557	31.5682	32.2327	30.1968	31.3707	30.0091	30.6099	30.7512	31.4867	31.2472	30.8449
C9J0J7	C9J0J7_HUMAN	PFN2	Profilin	0.0140837	0.965011	0.0154677	0.993811	0.00269639	-6.88455	24.1379	23.8462	24.2969	23.992	25.4414	25.3109	25.3314	25.2284	24.1392	24.0782	23.8238	24.4289	25.3953	25.1811	25.3255	25.3259
C9J0K6	C9J0K6_HUMAN	SRI	Sorcin	-0.39778	0.117003	0.931803	0.457866	0.339262	-5.5563	22.7475	22.6411	22.4546	22.2332	23.5871	23.1236	23.4103	23.3551	21.865	22.286	21.9458	22.2731	22.8235	22.9606	23.2631	22.9533
C9J2M4	C9J2M4_HUMAN	SRPK2	SRSF protein kinase 2	-0.0795175	0.443845	0.352769	0.849254	0.0709626	-6.56807	24.8776	24.8073	24.9176	24.8649	24.628	24.5596	24.5958	24.3171	24.8098	24.6211	24.6618	24.889	24.3318	24.5484	24.5006	24.5691
C9J2N0	C9J2N0_HUMAN	PFN2	Profilin	-0.0490155	0.888805	0.0511936	0.977257	0.00999113	-6.80886	21.8042	21.6705	21.4873	21.2087	22.0023	22.702	22.5105	NA	20.8898	21.5077	NA	20.9345	23.159	22.281	22.3502	21.9201
C9J406	C9J406_HUMAN	IMMT	MICOS complex subunit MIC60	0.566443	0.0571101	1.24329	0.299619	0.523431	-4.76785	NA	17.4957	17.9796	NA	18.7372	18.7336	17.8021	NA	18.0353	18.5758	18.2378	18.3938	18.9086	19.3742	19.0105	19.1927
C9J4V0	C9J4V0_HUMAN	RAB7A	RAB7A, member RAS oncogene family	-0.0955312	0.830807	0.0805	0.96633	0.0148747	-6.70422	19.9705	20.2431	19.8706	21.0889	19.3632	18.8734	18.9277	NA	19.8747	NA	20.6526	20.2446	18.5711	NA	NA	18.9919
C9J5X9	C9J5X9_HUMAN	FANCB	FA complementation group B	0.0290739	0.874552	0.0582144	0.97517	0.0109195	-6.87209	21.0584	20.9647	21.1417	21.1781	20.844	20.9635	20.9058	20.0039	21.251	20.4723	20.928	21.2478	21.3151	20.6291	20.352	21.0975
C9J647	C9J647_HUMAN	SMPD4	Sphingomyelin phosphodiesterase 4 (Fragment)	0.219503	0.143124	0.844286	0.51168	0.291002	-5.72542	23.9628	24.2449	25.0566	24.3807	24.5963	24.4422	24.3124	24.7704	25.0127	24.3753	25.0127	24.5656	24.487	24.696	24.7734	24.5996
C9J6M0	C9J6M0_HUMAN	GTF2I	General transcription factor IIi (Fragment)	-0.136678	0.517129	0.286401	0.878703	0.0561579	-6.65834	25.8412	25.6416	25.4841	25.4733	25.535	25.6413	25.8505	24.7308	25.4913	26.0094	24.3199	25.4092	25.7201	25.1246	25.5186	25.5114
C9J6P4	C9J6P4_HUMAN	ZC3HAV1	Zinc finger CCCH-type containing, antiviral 1	-0.153305	0.0563824	1.24886	0.297437	0.526605	-4.91711	25.3572	25.1655	25.2843	25.164	25.1877	25.2333	25.1469	25.161	25.2193	25.0563	24.8504	25.2901	25.0306	25.0007	24.8719	25.1539
C9JAK5	C9JAK5_HUMAN	ARF4	ADP ribosylation factor 4	-0.310445	0.199493	0.700073	0.607516	0.216442	-5.99464	23.0504	22.475	22.6886	22.6035	23.9646	23.4526	23.3177	23.3791	22.1999	22.4121	22.402	22.5337	23.4744	23.1245	23.1837	23.1177
C9JBU3	C9JBU3_HUMAN	WDR82	WD repeat domain 82 (Fragment)	-0.065539	0.776154	0.110052	0.957009	0.0190839	-6.8418	20.9783	20.7422	20.4407	21.3892	20.2951	20.3973	21.0441	20.2222	20.9064	20.6758	20.3194	21.7902	20.3671	20.191	20.2149	20.5198
C9JDZ2	C9JDZ2_HUMAN	FAIM	Fas apoptotic inhibitory molecule (Fragment)	-0.591743	0.471885	0.326163	0.861571	0.064709	-6.53621	24.611	24.8379	24.8088	NA	25.2491	25.0653	25.8254	22.1237	NA	24.7692	21.214	21.1559	25.4475	25.3152	25.5344	24.9429
C9JFV4	C9JFV4_HUMAN	PELP1	Proline-, glutamic acid- and leucine-rich protein 1	-0.0768227	0.652034	0.18573	0.93456	0.0293926	-6.77545	28.0051	28.3766	28.487	28.1622	27.6604	27.6435	27.4563	27.6934	28.1778	27.6105	28.3554	28.0521	27.5451	27.529	27.7837	27.8164
C9JG97	C9JG97_HUMAN	AAMP	Angio associated migratory cell protein	-0.143314	0.331148	0.479978	0.76377	0.117037	-6.37425	22.3464	22.137	22.4142	22.3189	22.7431	22.8736	22.4585	22.4508	22.1472	22.0025	21.7842	22.2298	22.5521	22.52	22.7488	22.6115
C9JHP4	C9JHP4_HUMAN	EIF3L	Eukaryotic translation initiation factor 3 subunit L (Fragment)	0.020833	0.884798	0.0531558	0.976167	0.0104758	-6.76846	21.0888	NA	21.2413	21.0403	NA	21.5993	21.5849	21.2336	21.2031	21.2797	20.8464	21.2536	21.6014	NA	21.4885	21.5594
C9JHU5	C9JHU5_HUMAN	TNS3	Tensin 3	0.682896	0.00170877	2.76732	0.0263797	1.57873	-1.32351	20.7809	20.6745	NA	NA	20.4489	NA	20.3703	20.364	21.3215	NA	20.9792	21.0707	21.6236	20.724	21.6943	21.061
C9JI46	C9JI46_HUMAN	LCORL	Ligand dependent nuclear receptor corepressor like	-0.0590891	0.673746	0.171504	0.938213	0.0276985	-6.75497	21.9711	21.4925	21.9712	22.021	22.2967	22.2451	22.39	22.1069	21.5013	22.129	NA	21.9053	22.308	22.0589	22.0006	22.1161
C9JIF9	C9JIF9_HUMAN	APEH	Acylamino-acid-releasing enzyme	-0.0716343	0.854993	0.0680376	0.970097	0.0131849	-6.83328	20.6511	NA	21.7779	20.6828	22.5206	22.5212	22.6769	22.9235	21.4489	21.1415	21.1309	21.6259	22.2743	22.4771	22.8102	22.2371
C9JIJ3	C9JIJ3_HUMAN	EHD1	EH domain containing 1 (Fragment)	-0.0981444	0.673249	0.171824	0.938124	0.0277397	-6.78928	22.633	22.5436	22.1036	22.2902	21.7563	22.1441	22.4058	21.0098	22.1198	21.4368	22.0506	22.3045	22.4053	21.8407	21.3762	22.5674
C9JKQ2	C9JKQ2_HUMAN	NDUFB3	NADH dehydrogenase [ubiquinone] 1 beta subcomplex subunit 3 (Fragment)	-0.321738	0.42586	0.370733	0.839699	0.0758764	-6.47244	20.8673	NA	20.7134	20.3039	22.7848	22.4701	22.7008	21.3256	20.5559	21.2333	NA	20.8389	21.693	21.5193	21.5895	21.4839
C9JLR9	ZFTA_HUMAN	ZFTA	Zinc finger translocation-associated protein	-0.0772331	0.779994	0.107909	0.957009	0.0190839	-6.84333	22.8073	23.4379	22.8587	22.9899	22.6097	22.135	22.1347	22.1637	23.1244	22.2028	23.7398	22.9992	22.0596	21.7474	22.4463	22.1995
C9JLU1	C9JLU1_HUMAN	POLR2H	RNA polymerase II, I and III subunit H (Fragment)	0.131488	0.669483	0.17426	0.93709	0.0282185	-6.7869	25.5452	25.9983	26.3044	25.8519	27.0164	26.9944	27.1378	27.1597	26.0344	27.2425	25.7222	25.9283	26.8503	27.1694	27.2479	26.865
C9JM95	C9JM95_HUMAN	LNPK	Lunapark, ER junction formation factor (Fragment)	-0.124314	0.714288	0.146127	0.946721	0.0237781	-6.74616	22.3836	22.3209	22.7021	22.6013	21.4048	21.7298	21.282	NA	22.6944	21.4451	22.7689	22.6729	NA	21.3278	21.0224	21.6228
C9JNW5	C9JNW5_HUMAN	RPL24	Ribosomal protein L24	-0.229084	0.0414439	1.38254	0.248115	0.605346	-4.63819	29.4433	29.4644	29.5443	29.409	29.35	29.2731	29.2659	28.9336	29.3986	28.8795	29.3476	29.2491	29.0797	28.8553	29.0527	28.9886
C9JR56	C9JR56_HUMAN	SATB2	DNA-binding protein SATB	-0.108665	0.212905	0.671814	0.628201	0.201901	-6.04576	25.4076	25.6006	25.8589	25.5931	25.5524	25.4485	25.3307	25.7797	25.566	25.4445	25.6382	25.463	25.3615	25.3129	25.4258	25.4902
C9JU26	C9JU26_HUMAN	ATP5MF	ATP synthase subunit f, mitochondrial	-0.239298	0.53093	0.274963	0.884673	0.0532172	-6.63775	NA	21.999	23.9874	23.145	23.9931	23.8259	23.6929	24.4038	22.7088	23.2729	23.5942	22.09	23.0827	24.0106	24.5465	23.4051
C9JVL0	C9JVL0_HUMAN	SELENBP1	Methanethiol oxidase (Fragment)	-0.299128	0.468997	0.32883	0.860312	0.0653441	-6.56607	18.8263	18.7442	18.5517	18.3326	16.6644	16.9968	17.1612	NA	18.5431	17.6635	18.4184	18.3045	17.2709	16.5601	16.816	17.2045
C9JX88	C9JX88_HUMAN	PSMC2	Proteasome 26S subunit, ATPase 2	-0.237705	0.0127392	1.89486	0.114831	0.939942	-3.53552	24.5477	24.8721	24.8309	24.8568	24.9654	24.896	24.8168	24.7024	24.6479	24.1973	24.746	24.571	24.6413	24.4934	24.6386	24.6511
C9JZL8	C9JZL8_HUMAN	MYADM	Myeloid associated differentiation marker (Fragment)	-0.127095	0.576	0.239577	0.902056	0.0447665	-6.71621	26.3311	26.5313	26.308	26.6582	25.4357	25.5872	25.5157	25.6568	26.4876	25.4318	26.1146	26.3736	25.683	25.3136	25.6128	25.9903
C9K0I9	C9K0I9_HUMAN	MYO1B	Myosin IB (Fragment)	0.00886466	0.968249	0.014013	0.994414	0.00243274	-6.88474	24.0337	24.4276	23.8904	24.045	23.3462	23.6461	24.181	22.9381	23.8977	24.2639	22.8518	24.1574	23.9464	23.6596	23.7717	24.0305
D3DX46	D3DX46_HUMAN	MPP3	MAGUK p55 scaffold protein 3	1.17727	0.32567	0.487222	0.758502	0.120043	-6.19352	NA	NA	19.4303	19.0329	20.9628	19.4375	19.7661	NA	19.2544	NA	19.4778	26.6014	19.4596	19.6409	22.3655	19.5228
D3YTH5	D3YTH5_HUMAN	EIPR1	EARP complex and GARP complex interacting protein 1	0.0745027	0.738705	0.131529	0.953182	0.020824	-6.82533	20.9727	20.9427	20.9317	20.7586	21.7851	21.541	21.4932	21.3119	20.7571	21.5018	20.292	21.032	21.5902	21.7894	21.6916	21.6787
D6R9W4	D6R9W4_HUMAN	DBN1	Drebrin 1 (Fragment)	0.250042	0.0564176	1.24859	0.297437	0.526605	-4.91767	22.5097	22.6813	23.3529	22.8256	22.7271	23.034	22.9101	22.5845	23.1819	23.3425	22.8251	23.2865	22.9703	23.0008	22.8107	23.2078
D6REY0	D6REY0_HUMAN	NPY1R	Neuropeptide Y receptor Y1 (Fragment)	0.295065	0.386742	0.412579	0.811706	0.0906013	-6.44375	19.4785	19.8228	19.4697	19.6537	19.3773	19.8562	19.7767	18.3533	19.8148	19.9752	NA	19.4919	21.016	18.8606	18.6397	20.5819
D6RGY5	D6RGY5_HUMAN	TCP11	T-complex 11 (Fragment)	-0.161547	0.322049	0.492077	0.7541	0.122571	-6.19911	20.8916	21.3898	21.4711	21.2074	21.3366	21.1371	NA	NA	21.1389	NA	21.3431	NA	20.436	21.2369	21.2153	21.0941
D6RH30	D6RH30_HUMAN	NFKB1	Nuclear factor NF-kappa-B p105 subunit	0.00888657	0.96473	0.0155942	0.993811	0.00269639	-6.8504	19.17	19.2764	19.0291	19.0961	19.4302	19.2251	NA	17.8997	19.1369	19.1667	18.4424	18.8979	19.0334	19.0287	19.3561	19.1539
D6RIE3	D6RIE3_HUMAN	COX7A2	Cytochrome c oxidase subunit 7A2	-0.250625	0.703287	0.152868	0.943594	0.025215	-6.80701	22.6611	22.7955	24.0614	23.2542	27.0657	26.0579	26.5616	25.322	23.5377	24.0229	23.5842	23.5284	25.0001	25.4607	25.3964	25.2441
E5RFJ1	E5RFJ1_HUMAN	NSMCE2	E3 SUMO-protein ligase NSE2	-0.112407	0.587444	0.231034	0.906497	0.0426335	-6.72617	22.9355	23.0769	23.9702	23.3188	24.0765	24.0837	24.0849	24.4346	23.4283	23.9621	23.5014	23.2568	23.6901	23.641	23.7268	23.8754
E5RFX3	E5RFX3_HUMAN	WDR6	WD repeat domain 6	-0.181515	0.420935	0.375785	0.838213	0.0766455	-6.53485	21.7319	21.696	21.7837	21.7986	22.3613	22.4597	22.491	21.2517	21.7688	21.979	21.2324	21.5897	22.5637	21.5459	21.1879	22.2544
E5RGF8	E5RGF8_HUMAN	MRNIP	MRN complex interacting protein	-0.0882878	0.692733	0.159434	0.942088	0.0259085	-6.69396	22.7681	22.8282	22.3227	22.3463	21.8737	21.8692	22.3266	NA	NA	22.0737	22.5601	22.5075	22.7223	21.473	NA	22.135
E5RGH4	E5RGH4_HUMAN	HNRNPH1	Heterogeneous nuclear ribonucleoprotein H1 (Fragment)	-0.0240345	0.898453	0.0465048	0.978354	0.00950413	-6.8426	23.362	23.4182	23.7759	23.8575	24.1713	24.1403	24.5778	NA	23.672	24.3179	23.3186	23.7558	24.133	24.0672	23.8113	23.9354
E5RGW4	E5RGW4_HUMAN	NPM1	Nucleophosmin 1 (Fragment)	0.523108	0.143856	0.842073	0.51259	0.29023	-5.64142	NA	NA	24.221	22.2521	22.5043	23.3773	21.6621	23.4472	22.9093	24.0169	23.3015	23.1093	23.1246	23.4763	23.81	23.7223
E5RGX2	E5RGX2_HUMAN	POLR2K	RNA polymerase II, I and III subunit K	0.369552	0.0501734	1.29953	0.280051	0.552763	-4.81193	21.9158	22.1128	23.1372	22.6734	22.9195	23.1366	22.8923	22.909	23.0939	23.4754	22.8808	22.7054	23.1546	23.099	23.2124	23.0314
E5RH53	E5RH53_HUMAN	RMDN1	Regulator of microtubule dynamics 1	-0.149195	0.343152	0.464513	0.778609	0.108681	-6.39903	22.7273	22.6028	22.6706	22.8192	22.9097	22.8669	22.762	22.1124	22.9772	21.8216	22.8489	22.5177	22.4887	22.6109	22.2729	22.7393
E5RI56	E5RI56_HUMAN	NA	S-phase kinase-associated protein 1	-0.0440288	0.834571	0.0785367	0.967377	0.014404	-6.86197	27.5973	28.3441	27.205	27.1724	28.2354	28.2378	28.0174	27.6134	27.2302	28.0547	27.5316	27.2533	27.8339	28.2328	27.7353	28.1987
E5RI98	E5RI98_HUMAN	NPM1	Nucleophosmin	0.0418937	0.885684	0.0527212	0.976445	0.0103524	-6.84021	22.1952	22.5199	21.9851	23.0631	21.8363	22.8081	23.0666	22.5128	21.9441	22.5066	21.9336	23.8397	NA	22.5456	21.9685	23.0439
E7EN32	E7EN32_HUMAN	MEN1	Menin	-0.120908	0.340654	0.467686	0.776764	0.109711	-6.39397	22.9227	22.7148	22.6065	22.6157	22.5554	22.6223	22.5163	22.0812	22.4123	22.746	22.0943	22.5124	22.5787	22.0719	22.6062	22.6459
E7EPL9	E7EPL9_HUMAN	HSD17B4	Hydroxysteroid 17-beta dehydrogenase 4	0.14242	0.0783391	1.10602	0.36584	0.436709	-5.20951	24.859	24.8185	24.9245	24.7427	25.0242	24.8539	24.8114	24.8876	24.8951	25.0116	25.0481	24.9591	24.7392	25.1152	25.2742	25.0187
E7EPT4	E7EPT4_HUMAN	NDUFV2	NADH dehydrogenase [ubiquinone] flavoprotein 2, mitochondrial	-0.449937	0.0258131	1.58816	0.18737	0.727299	-4.20118	24.0035	23.9855	23.7413	23.6364	25.0159	24.4428	24.6383	23.7474	23.5645	23.8573	23.4348	23.3779	23.7708	23.8022	23.9573	23.8466
E7EQ97	E7EQ97_HUMAN	ATP5MC1	ATP synthase lipid-binding protein	-0.0707448	0.794224	0.100057	0.961016	0.0172694	-6.84874	23.1293	24.0586	24.0031	23.3513	24.2581	24.222	24.5498	24.667	23.1574	24.3459	23.5503	23.151	24.5487	24.5323	24.0518	24.3358
E7EQB2	E7EQB2_HUMAN	LTF	Lactotransferrin (Fragment)	-0.331368	0.186937	0.728304	0.589029	0.229864	-5.94299	23.4595	24.141	23.3583	25.2747	23.9692	23.7376	24.1998	23.4015	23.242	23.3234	24.1018	23.2787	23.5128	23.5651	24.0545	23.8124
E7EQI7	E7EQI7_HUMAN	WASHC5	WASH complex subunit 5	0.0245344	0.871732	0.0596169	0.974095	0.0113986	-6.87148	19.9721	20.4606	20.7451	20.4018	20.382	20.4378	20.365	20.2667	20.6105	19.8503	21.0804	20.4663	20.2675	20.1229	20.2267	20.6029
E7EQT4	E7EQT4_HUMAN	ACIN1	Apoptotic chromatin condensation inducer 1	0.111907	0.238059	0.623315	0.660553	0.180092	-6.13204	28.3547	28.6096	28.8326	28.5036	28.6712	28.8035	28.6207	28.9298	28.6894	28.9134	28.6533	28.6348	28.6046	28.908	28.939	28.8785
E7ERS3	E7ERS3_HUMAN	ZC3H18	Zinc finger CCCH-type containing 18	-0.12637	0.151174	0.820524	0.527881	0.277464	-5.77065	26.0048	25.8871	25.7738	25.7604	25.8093	25.7792	26.0051	25.5527	25.642	25.9286	25.4657	25.8247	25.6587	25.8079	25.6265	25.6074
E7ES60	E7ES60_HUMAN	RAB34	RAB34, member RAS oncogene family	-0.346769	0.191415	0.718024	0.594655	0.225735	-5.96187	21.0306	20.6042	20.3303	20.9398	20.3868	20.6995	20.4927	19.4779	20.4132	19.3255	20.5156	20.5743	20.7904	19.383	19.6589	20.5269
E7ESA6	E7ESA6_HUMAN	PTK2	non-specific protein-tyrosine kinase	0.197279	0.479779	0.318959	0.866503	0.0622299	-6.61515	18.9803	19.4128	20.5932	19.9582	21.0156	20.7065	20.9066	20.682	20.0727	20.5338	20.2261	20.0242	20.5846	20.7098	20.8445	20.838
E7ESG8	E7ESG8_HUMAN	PPP2CA	Serine/threonine-protein phosphatase (Fragment)	0.0114771	0.965002	0.0154717	0.993811	0.00269639	-6.88455	24.4231	24.8227	25.2827	24.6757	25.7058	25.701	25.9649	25.9792	24.9898	25.7923	24.7832	24.6576	25.3143	25.8469	25.731	25.5319
E7ESZ7	E7ESZ7_HUMAN	NDUFA10	NADH dehydrogenase [ubiquinone] 1 alpha subcomplex subunit 10, mitochondrial	-0.18301	0.441755	0.354818	0.847146	0.0720418	-6.52941	21.0117	21.2237	20.9579	21.0368	21.9909	21.9202	22.4411	20.8523	20.9509	21.5149	NA	20.965	21.5221	21.4299	21.3133	21.0283
E7ETZ4	E7ETZ4_HUMAN	BZW2	Basic leucine zipper and W2 domains 2 (Fragment)	-0.215697	0.529294	0.276303	0.884579	0.0532634	-6.63605	21.4362	NA	21.9792	21.119	22.7483	22.5669	22.6489	22.4648	20.7038	21.5623	22.312	21.0062	22.3697	22.5426	22.5768	22.302
E7EUI7	E7EUI7_HUMAN	PPP1R2	Protein phosphatase 1 regulatory inhibitor subunit 2	-0.340283	0.198647	0.701919	0.605797	0.217673	-5.99128	20.856	20.5679	21.4087	21.0105	22.075	21.989	22.4381	22.0035	20.8716	20.9191	20.8386	21.1118	21.1288	21.6098	21.4243	21.7226
E7EUU4	E7EUU4_HUMAN	EIF4G1	Eukaryotic translation initiation factor 4 gamma 1	-0.602819	1.13e-06	5.9453	9.73e-05	4.0117	5.72702	26.6481	26.6975	26.8702	26.5584	27.053	26.9849	26.9093	26.9641	26.1948	26.3657	26.2066	26.2552	26.2868	26.1214	26.1579	26.2745
E7EUW0	E7EUW0_HUMAN	CCSER1	Coiled-coil serine rich protein 1	-0.233586	0.413335	0.383697	0.832532	0.0795989	-6.4113	24.7516	25.1822	NA	24.9072	24.1015	23.9644	23.7829	NA	25.0013	24.1242	NA	24.8167	23.9149	23.6708	23.9258	24.0492
E7EV10	E7EV10_HUMAN	MTA3	Metastasis associated 1 family member 3	-0.0538167	0.47237	0.325718	0.861571	0.064709	-6.60592	26.3688	26.5076	26.8022	26.6197	26.7085	26.6616	26.6663	26.7484	26.6235	26.726	26.4611	26.6038	26.5353	26.5442	26.4823	26.6765
E7EVH7	E7EVH7_HUMAN	NA	Kinesin light chain	0.327125	0.164294	0.784377	0.552759	0.257464	-5.83883	22.9442	22.9992	23.1262	22.8178	23.8459	23.8688	24.0174	23.5914	23.2228	23.6719	23.1868	23.2011	24.2368	24.0953	24.0985	24.1149
E7EW59	E7EW59_HUMAN	SALL2	Spalt like transcription factor 2	-0.0713507	0.660412	0.180185	0.936903	0.0283053	-6.78104	22.0351	22.1539	22.309	22.3003	21.7983	21.9081	21.94	21.7892	22.4395	21.1182	22.3188	22.1837	21.9367	21.8006	21.7671	22.0987
E9PAM4	E9PAM4_HUMAN	NA	Phosphatidylinositol 4-kinase type 2	-0.200479	0.363113	0.439958	0.794983	0.0996423	-6.43774	21.0035	20.9958	20.704	21.048	21.3332	20.9602	20.5757	20.5813	21.1308	19.592	21.442	21.0116	20.6764	20.4487	20.313	20.9832
E9PAV3	NACAM_HUMAN	NACA	Nascent polypeptide-associated complex subunit alpha, muscle-specific form	-0.0137016	0.96945	0.0134747	0.994414	0.00243274	-6.8848	25.3399	25.2092	25.7888	25.1022	26.8955	26.9214	26.9591	26.3392	25.1955	26.0097	25.3596	25.3029	26.5196	26.64	26.9892	26.4292
E9PB61	E9PB61_HUMAN	ALYREF	Aly/REF export factor	-0.182578	0.135634	0.867633	0.494208	0.30609	-5.68068	29.9778	30.0623	30.582	30.2475	30.5354	30.4935	30.4952	30.5814	30.0579	30.3311	30.0045	30.0413	29.8993	30.4731	30.3938	30.3135
E9PBC6	E9PBC6_HUMAN	TACC2	Transforming acidic coiled-coil containing protein 2	0.139411	0.181358	0.741464	0.581207	0.235669	-5.91873	24.6929	24.5743	24.7991	24.5961	24.4118	24.3207	24.3113	24.5613	24.7436	25.0607	24.4328	24.8215	24.6135	24.5592	24.4945	24.6568
E9PBW4	E9PBW4_HUMAN	HBG2	Hemoglobin subunit gamma 2	-0.101982	0.668649	0.174802	0.93709	0.0282185	-6.75174	23.5629	24.1766	25.2386	25.0435	24.1141	24.0332	23.9887	24.6129	24.6275	24.668	NA	24.4815	23.8494	24.0391	23.9804	24.0645
E9PC15	E9PC15_HUMAN	AGK	Acylglycerol kinase, mitochondrial	-0.103914	0.514244	0.288831	0.878703	0.0561579	-6.65519	22.5432	23.0352	23.2303	23.0816	22.7297	23.1995	22.7766	22.9199	22.1421	22.9306	23.026	23.0014	23.463	22.6112	22.8129	22.6974
E9PC69	E9PC69_HUMAN	MARK2	non-specific serine/threonine protein kinase	0.567098	1.5e-06	5.824	0.000118018	3.92805	5.44782	26.1307	26.2089	26.1925	26.0653	26.091	26.1405	26.2112	26.1158	26.5972	26.601	26.411	26.7481	26.9185	26.6843	26.813	26.9194
E9PCT5	E9PCT5_HUMAN	CAV1	Caveolin	-0.394113	0.237993	0.623436	0.660553	0.180092	-6.13183	26.3207	26.5799	27.0897	26.3223	27.5339	27.362	27.3528	28.5118	26.303	27.2771	25.9065	26.1664	26.3783	27.5149	27.467	26.907
E9PDE8	E9PDE8_HUMAN	HSPA4L	Heat shock protein family A (Hsp70) member 4 like	-0.0373676	0.670461	0.173627	0.937427	0.0280627	-6.78752	24.8839	24.9165	24.8359	24.8858	25.1426	24.9742	25.1148	24.7352	24.8387	24.6423	24.8534	24.8758	25.2506	24.8786	24.9008	24.9498
E9PDV3;J3KQY6	E9PDV3_HUMAN;J3KQY6_HUMAN	DPF1	Double PHD fingers 1	-0.0807444	0.279667	0.553358	0.710658	0.148339	-6.25287	23.8987	23.8132	23.9949	23.9969	23.8209	23.8845	23.9225	23.6745	23.8091	23.9479	23.5231	23.866	23.7594	23.8187	23.848	23.7878
E9PF19	E9PF19_HUMAN	TBL2	Transducin beta like 2	-0.0389629	0.662624	0.178733	0.936903	0.0283053	-6.78249	24.4204	24.3117	24.0327	23.8921	24.048	24.0316	24.1454	24.0122	24.1039	23.9103	24.295	24.1592	24.0647	23.8693	24.1598	24.0203
E9PF32	E9PF32_HUMAN	DENND3	DENN domain containing 3	0.102732	0.75812	0.120262	0.955868	0.0196022	-6.79984	18.857	19.4913	19.6753	NA	20.1703	19.1032	18.3628	20.4166	19.5342	18.4848	20.6759	19.8718	19.5285	19.415	19.0648	19.7629
E9PF49	E9PF49_HUMAN	NDUFB9	NADH dehydrogenase [ubiquinone] 1 beta subcomplex subunit 9	-0.29325	0.219817	0.657938	0.637233	0.195701	-6.07064	22.6329	22.2873	22.8699	23.1131	24.1414	23.2976	23.8678	23.3873	22.6737	22.663	23.3027	22.7743	22.5208	22.878	23.2238	23.2151
E9PGC8	E9PGC8_HUMAN	MAP1A	Microtubule associated protein 1A	-0.370404	0.00388645	2.41045	0.0480446	1.31836	-2.39072	23.418	23.294	23.02	23.1163	23.5408	23.4124	23.4846	23.3417	22.9262	22.4115	23.1227	23.0176	23.0914	22.9094	22.9847	23.2011
E9PI10	E9PI10_HUMAN	TBRG1	Transforming growth factor beta regulator 1	-0.131737	0.666721	0.176056	0.936903	0.0283053	-6.7505	22.543	NA	22.9723	22.8951	21.5568	22.7965	23.0902	21.8235	22.7086	22.6138	22.2371	22.6767	23.3921	21.1931	22.2588	22.0686
E9PK54	E9PK54_HUMAN	HSPA8	Heat shock protein family A (Hsp70) member 8 (Fragment)	-0.0978019	0.533525	0.272845	0.885559	0.0527826	-6.67563	30.5682	30.3472	29.7816	30.052	29.9095	30.0225	30.0071	29.395	29.9389	30.0047	29.482	30.0715	30.3293	29.5751	30.0073	29.892
E9PKB5	E9PKB5_HUMAN	PPM1A	Protein phosphatase, Mg2+/Mn2+ dependent 1A (Fragment)	-0.186048	0.431917	0.364599	0.842446	0.0744579	-6.43968	24.8292	24.9339	24.4077	24.6995	23.8994	23.8308	24.0636	NA	24.634	23.9798	NA	24.7015	24.292	23.8527	23.7073	NA
E9PKB7	E9PKB7_HUMAN	TEAD1	TEA domain transcription factor 1	-0.0659689	0.764101	0.116849	0.955868	0.0196022	-6.83681	26.5132	26.8791	27.4898	27.1722	26.3906	26.6485	26.3475	26.799	27.1687	26.5325	27.3417	27.0556	25.7066	26.5843	26.7044	26.6182
E9PKL7	E9PKL7_HUMAN	RAB2A	RAB2A, member RAS oncogene family	-0.0582836	0.868104	0.0614284	0.97372	0.011566	-6.87066	22.3241	22.9554	23.9084	23.0659	24.3375	24.2831	24.3315	24.5985	23.3267	23.814	23.1586	22.6844	23.521	24.3114	24.6253	23.8968
E9PKP7	E9PKP7_HUMAN	UBTF	Upstream binding transcription factor	0.0924237	0.640504	0.193478	0.93203	0.03057	-6.76747	26.9329	27.1258	27.9944	27.3435	27.835	27.952	27.9295	28.4004	27.4544	28.0618	27.574	27.3902	27.7445	28.0516	28.0302	27.9461
E9PL17	E9PL17_HUMAN	CLP1	Polyribonucleotide 5'-hydroxyl-kinase Clp1	0.459601	0.00898537	2.04646	0.0883881	1.05361	-3.20172	24.2283	24.7585	24.4197	24.4211	24.0354	23.8089	24.0648	24.3425	24.9652	24.5711	25.4373	24.7744	24.4973	24.451	24.6176	24.442
E9PL19	E9PL19_HUMAN	PUF60	Poly(U)-binding-splicing factor PUF60	0.658927	4.41e-05	4.35548	0.0015846	2.80008	2.05775	28.0734	28.1656	28.5659	28.2824	28.7118	28.6441	28.5674	28.4966	28.9879	29.3991	28.7944	28.897	28.8713	29.2226	29.3405	29.2658
E9PLD0	E9PLD0_HUMAN	RAB1B	RAB1B, member RAS oncogene family	-0.057404	0.769784	0.113631	0.957009	0.0190839	-6.8392	25.2191	25.1194	24.6996	24.7072	25.5208	25.5004	25.6572	24.6438	24.9542	24.7952	24.631	24.7131	25.7749	25.0228	25.2666	25.4505
E9PLK4	E9PLK4_HUMAN	AHNAK	AHNAK nucleoprotein (Fragment)	0.892402	0.0612889	1.21262	0.313887	0.503227	-4.80404	20.6803	NA	20.0128	20.5744	21.6327	21.6058	21.673	NA	22.1332	NA	NA	20.2922	23.1294	21.796	22.2417	21.9409
E9PLY5	E9PLY5_HUMAN	MACF1	Microtubule actin crosslinking factor 1 (Fragment)	0.797567	0.0322716	1.49118	0.213333	0.670943	-4.40838	21.041	21.6786	22.3026	21.879	22.6087	23.1635	23.0525	22.8438	22.8318	23.8105	21.8391	22.5752	23.2991	23.9796	22.9837	23.6311
E9PM35	E9PM35_HUMAN	ARRB1	Arrestin beta 1 (Fragment)	0.326496	0.00649665	2.18731	0.0705056	1.15178	-2.88935	20.7693	21.1268	20.9405	20.775	21.0878	21.184	21.2073	21.1884	21.5192	21.5539	20.9487	21.2852	21.5551	21.3954	21.4667	21.1668
E9PMQ6	E9PMQ6_HUMAN	HSF1	Heat shock transcription factor 1	0.555821	0.00874826	2.05808	0.0868501	1.06123	-3.17604	23.8858	23.7406	23.0358	23.5582	22.8063	22.9324	22.8844	22.4488	23.9815	23.7297	23.7229	24.003	23.7235	23.3727	23.5049	23.7007
E9PMS6	E9PMS6_HUMAN	LMO7	LIM domain 7	-0.100509	0.268022	0.571829	0.699655	0.155116	-6.22142	25.2749	25.5117	25.3737	25.36	25.3283	25.2823	25.649	25.6175	25.4261	25.3566	25.3069	25.1938	25.4601	25.3851	24.9822	25.4824
E9PNF7	E9PNF7_HUMAN	PRCP	Prolylcarboxypeptidase	-0.036429	0.842888	0.0742302	0.968514	0.0138941	-6.86432	22.1771	22.2291	22.8591	22.3871	23.2714	23.1288	23.1659	23.0211	22.5059	22.2839	22.745	22.5722	22.7891	23.0781	22.8319	23.142
E9PQY3	E9PQY3_HUMAN	ACP2	Acid phosphatase 2, lysosomal	-0.146075	0.376047	0.424757	0.803089	0.0952366	-6.46129	21.815	21.9462	22.4062	22.3495	22.1016	21.9414	22.0873	21.8425	22.2408	21.5704	22.5466	22.2405	21.7492	21.395	21.5415	22.0371
E9PRG8	CK098_HUMAN	C11orf98	Uncharacterized protein C11orf98	-0.117046	0.225056	0.647709	0.644315	0.190902	-6.08888	25.3411	25.4459	25.1623	25.4592	25.1235	25.1457	25.2078	25.5561	25.2148	25.0086	25.3025	25.5087	25.2241	24.9527	25.1119	25.1818
E9PRY8	E9PRY8_HUMAN	EEF1D	Eukaryotic translation elongation factor 1 delta	-0.0966318	0.271718	0.565882	0.702287	0.153486	-6.23158	29.3413	29.4126	29.6293	29.2928	29.4003	29.2678	29.1936	29.3016	29.3644	29.3678	28.9898	29.3381	29.0416	29.1778	29.4358	29.3509
F1T0D7	F1T0D7_HUMAN	LHX3	LIM homeobox 3	-0.434591	0.099489	1.00222	0.418142	0.378676	-5.33607	21.3848	21.3665	21.5456	NA	21.6894	22.2026	22.352	22.6112	20.7484	21.8902	NA	20.8152	21.8681	21.6714	21.4379	21.6787
F2Z2H5	F2Z2H5_HUMAN	GABRE	Gamma-aminobutyric acid type A receptor subunit epsilon	-0.121652	0.602229	0.220238	0.912616	0.0397117	-6.67082	20.468	19.6743	19.0154	19.5105	19.0435	19.0756	19.0715	NA	19.5413	19.1217	18.9256	19.4797	19.8068	NA	18.8383	19.2936
F5GX24	F5GX24_HUMAN	G2E3	G2/M-phase specific E3 ubiquitin protein ligase	-0.448718	0.11566	0.936818	0.453996	0.342948	-5.41817	NA	NA	21.0614	19.8775	20.3564	19.7588	19.7364	20.5472	19.6614	19.6503	20.1804	18.7707	NA	20.2541	19.94	19.9627
F5GXF5	F5GXF5_HUMAN	BPTF	Bromodomain PHD finger transcription factor (Fragment)	0.0900384	0.228835	0.640477	0.648572	0.188042	-6.10173	23.0085	22.9426	22.8305	22.8972	22.8231	22.9762	22.9521	22.7875	23.043	22.9434	22.7396	22.9601	23.2269	22.9157	23.0399	23.0697
F5GY88	F5GY88_HUMAN	MED24	Mediator of RNA polymerase II transcription subunit 24	0.318346	0.013904	1.85686	0.12086	0.917716	-3.61873	24.1499	24.1959	24.4577	24.2318	23.8895	23.7397	23.9118	23.721	24.5211	24.3769	24.533	24.5205	24.0091	24.2183	24.4032	24.2619
F5GYS8	F5GYS8_HUMAN	MEIS1	Meis homeobox 1	-0.218053	0.0287132	1.54192	0.20138	0.695984	-4.3002	23.6888	23.7331	23.8566	23.7388	24.0334	24.1058	24.2435	24.0671	23.6747	23.7513	23.6666	23.6956	23.5848	23.8427	23.9033	23.6036
F5GZ90	F5GZ90_HUMAN	DTL	Denticleless E3 ubiquitin protein ligase homolog	-0.309141	0.0450761	1.34605	0.262524	0.580831	-4.71476	23.3338	23.4399	22.9805	23.0459	22.8815	22.7213	22.854	22.4082	22.8349	23.1181	22.5386	22.6829	22.5074	22.5101	22.6702	22.3298
F5H013	F5H013_HUMAN	SNRPG	Small nuclear ribonucleoprotein G	-0.125289	0.673523	0.171648	0.938124	0.0277397	-6.78945	27.2751	27.9107	28.8942	27.9502	28.5155	28.8067	28.595	29.3702	28.0165	28.9497	28.0473	27.5826	27.7751	28.7142	29.1443	28.0855
F5H0L2	F5H0L2_HUMAN	CRB1	Crumbs cell polarity complex component 1	-0.962921	0.000176957	3.75213	0.00462308	2.33507	0.792624	22.368	23.1982	23.1158	22.9409	22.3308	22.2571	22.7969	NA	21.8244	NA	22.292	22.0367	21.621	21.3355	21.8286	21.329
F5H124	F5H124_HUMAN	MAGOHB	Mago homolog B, exon junction complex subunit	-0.113748	0.533007	0.273267	0.885115	0.0530005	-6.6751	28.8567	28.5774	27.7398	28.1899	28.0496	27.9264	27.9888	27.7291	28.1728	28.2045	27.9563	28.0326	28.5539	27.3833	27.7855	28.0589
F5H1N7	F5H1N7_HUMAN	CRACD	Capping protein inhibiting regulator of actin dynamics	0.0496086	0.807805	0.0926934	0.962289	0.0166946	-6.85354	23.5738	23.5206	23.5083	23.5202	22.73	22.7747	22.6937	22.5849	23.5777	23.176	23.6734	23.5289	22.8867	22.6771	22.7848	22.9985
F5H2A4	F5H2A4_HUMAN	HMGA2	High mobility group AT-hook 2	-0.0867411	0.492179	0.307877	0.871877	0.0595448	-6.6301	28.7021	28.9272	28.93	28.8646	29.0167	28.9671	28.6417	28.5167	28.8085	28.82	28.0558	28.8163	28.5999	28.9512	28.9724	28.848
F5H2C9	F5H2C9_HUMAN	NAA40	N-alpha-acetyltransferase 40, NatD catalytic subunit	-0.206509	0.22102	0.655569	0.638693	0.194708	-6.07487	26.7512	27.0381	26.4034	26.6602	26.5941	25.9816	26.3395	25.8711	26.3588	26.0485	26.6487	26.3063	26.3145	25.8083	26.4455	26.0565
F5H2X7	F5H2X7_HUMAN	CIZ1	CDKN1A interacting zinc finger protein 1	0.0272036	0.828082	0.0819266	0.966297	0.0148895	-6.86005	26.6024	26.5691	26.3378	26.5839	26.1191	26.1434	26.1441	25.8638	26.5273	26.2839	26.1298	26.6312	26.4666	26.0356	26.132	26.375
F5H365	F5H365_HUMAN	SEC23A	Protein transport protein SEC23	0.0886978	0.473342	0.324825	0.862359	0.0643117	-6.60714	21.8453	21.7172	22.2793	21.9929	22.477	22.4498	22.3455	22.3238	22.2351	21.8785	22.2792	22.23	22.4464	22.3018	22.3526	22.4168
F5H3K2	F5H3K2_HUMAN	C12orf43	Protein CUSTOS (Fragment)	0.170699	0.0354302	1.45063	0.227042	0.643894	-4.49446	25.3612	25.2128	25.3095	25.3038	25.1993	25.2125	25.2445	25.1823	25.5188	25.6285	25.142	25.5398	25.4253	25.2409	25.4359	25.4602
F5H3K7	F5H3K7_HUMAN	RAB6A	RAB6A, member RAS oncogene family (Fragment)	-0.184593	0.296687	0.527701	0.727041	0.138441	-6.29599	23.2738	23.2485	23.2758	22.9079	23.5471	23.2959	23.523	23.7432	22.6642	22.5814	23.4879	22.8179	23.4086	23.5105	23.7263	23.1417
F5H578	F5H578_HUMAN	PRPF40A	Pre-mRNA processing factor 40 homolog A	0.571727	0.00772914	2.11187	0.080058	1.0966	-3.05692	23.1811	23.3395	24.445	23.8685	24.4999	24.3271	24.2712	23.8655	24.3707	24.9065	24.3218	24.3333	24.382	24.5217	24.8104	24.7252
F5H5D3	F5H5D3_HUMAN	TUBA1C	Tubulin alpha chain	0.20582	0.263184	0.57974	0.694329	0.158435	-6.20784	30.6953	30.6219	30.9217	30.503	31.2264	31.1102	31.2326	31.3726	31	30.952	30.9952	30.9773	31.076	31.422	32.0816	30.8262
F5H5K2	F5H5K2_HUMAN	MED24	Mediator of RNA polymerase II transcription subunit 24 (Fragment)	0.082486	0.855563	0.067748	0.970097	0.0131849	-6.7377	NA	NA	22.6489	21.4015	NA	22.107	22.4427	23.2149	22.3376	23.1942	22.2898	21.2923	21.1384	23.9841	22.6159	22.7117
F5H5N1	F5H5N1_HUMAN	NDUFS7	NADH dehydrogenase [ubiquinone] iron-sulfur protein 7, mitochondrial	-0.203298	0.48271	0.316314	0.868635	0.0611626	-6.61874	21.3724	21.9918	22.87	22.1621	23.621	23.162	23.4329	22.9066	22.1116	22.7884	22.2888	22.0032	22.3595	22.934	22.7985	22.6085
F5H8B7	F5H8B7_HUMAN	C12orf43	Protein CUSTOS (Fragment)	-0.173605	0.468157	0.329608	0.860312	0.0653441	-6.56499	22.399	22.026	22.7836	NA	22.4626	22.7258	22.346	23.2376	21.7483	22.5039	22.0725	22.823	21.6848	23.0163	22.2667	23.045
F6R0H4	F6R0H4_HUMAN	DHX30	DExH-box helicase 30	0.0757488	0.782882	0.106304	0.957009	0.0190839	-6.6874	22.7941	22.7643	22.47	22.5702	21.6941	21.7709	21.5476	NA	22.834	21.8963	NA	22.6641	22.1121	NA	NA	22.023
F6RAJ7	F6RAJ7_HUMAN	CDPF1	Cysteine-rich DPF motif domain-containing protein 1	-0.124241	0.290978	0.536139	0.723494	0.140565	-6.28188	23.3992	23.7135	23.852	23.8045	23.5535	23.4021	23.5405	23.2398	23.7249	23.543	22.9525	23.4403	23.5008	23.3559	23.3944	23.5995
F6U211	F6U211_HUMAN	RPS10	Ribosomal protein S10	-0.423334	0.258012	0.588359	0.687713	0.162593	-6.19299	26.3299	27.2929	28.8318	27.5254	28.5474	28.2851	28.1648	29.1132	27.3284	28.1014	27.8236	26.9121	26.5565	28.1916	27.9888	27.8015
F6WQW2	F6WQW2_HUMAN	RANBP1	RAN binding protein 1	-0.102089	0.730202	0.136557	0.951896	0.0214107	-6.82118	25.4809	25.4396	25.8441	25.603	26.7366	26.7584	26.8412	26.6857	25.55	25.7222	25.2199	25.6153	26.7315	26.5853	26.6039	26.5448
F8VQD4	F8VQD4_HUMAN	C12orf75	Chromosome 12 open reading frame 75 (Fragment)	0.100869	0.508684	0.293552	0.877946	0.0565321	-6.64905	24.3226	23.2287	23.8857	23.8878	23.8528	24.3429	24.1649	23.9328	23.8201	24.3814	23.7872	23.9698	24.4132	23.8441	24.1238	24.0857
F8VQP2	F8VQP2_HUMAN	ATXN2	Ataxin 2	-0.559159	0.00505162	2.29657	0.0585244	1.23266	-2.64572	25.1751	24.9437	25.3281	24.8517	24.7131	24.7691	24.3259	24.9817	24.6373	24.3126	24.8277	24.8699	23.8306	24.0194	23.9931	24.1245
F8VV52	F8VV52_HUMAN	CNOT2	CCR4-NOT transcription complex subunit 2 (Fragment)	0.46003	0.0111522	1.95264	0.103547	0.984863	-3.40862	23.1741	23.2391	23.135	23.1768	23.0386	22.8468	22.6467	22.7383	23.9439	23.2864	23.8116	23.9876	22.843	23.2751	23.1798	23.3482
F8VV71	F8VV71_HUMAN	UBE2N	Ubiquitin conjugating enzyme E2 N	-0.0480029	0.88552	0.0528014	0.976445	0.0103524	-6.87437	23.526	23.9093	24.5774	23.5724	25.5109	25.3159	25.3879	25.1295	24.013	24.0656	24.5794	23.8392	25.1932	24.916	24.9703	24.9684
F8VW21	F8VW21_HUMAN	RPLP0	Ribosomal protein lateral stalk subunit P0 (Fragment)	-0.0261642	0.89479	0.0482791	0.977963	0.00967775	-6.87612	27.714	28.0932	28.4448	28.1476	27.5152	27.7157	27.4113	27.7761	28.1282	27.3907	28.7612	27.8497	27.4026	27.4648	27.8182	27.793
F8VWK8	F8VWK8_HUMAN	CD63	Tetraspanin (Fragment)	-0.00545048	0.985383	0.00639506	0.99753	0.00107393	-6.80919	21.947	22.705	22.1028	21.9504	22.2422	23.0566	23.5639	22.1134	NA	22.6003	21.332	NA	22.8617	22.5556	22.7413	22.6373
F8VWL3	F8VWL3_HUMAN	FGD4	FYVE, RhoGEF and PH domain containing 4	0.0648369	0.488436	0.311193	0.870468	0.0602474	-6.62566	26.5777	26.5266	26.7763	26.5569	26.3253	26.3523	26.3366	26.4207	26.7539	26.6724	26.6282	26.7376	26.4036	26.2939	26.3583	26.5431
F8VWV4	F8VWV4_HUMAN	RPLP0	Ribosomal protein lateral stalk subunit P0 (Fragment)	-0.0813571	0.335419	0.474413	0.769448	0.113821	-6.3832	27.1696	27.3573	27.4321	27.2977	27.6873	27.4932	27.5797	27.5628	27.2091	27.2912	27.2381	27.366	27.5067	27.4316	27.4029	27.4832
F8VX10	F8VX10_HUMAN	KANSL2	KAT8 regulatory NSL complex subunit 2	-0.0452648	0.660242	0.180297	0.936903	0.0283053	-6.78093	23.483	23.7576	23.7567	23.3341	23.3065	23.3369	23.4595	23.7871	23.2439	23.6725	23.3349	23.5616	23.3102	23.5951	23.695	23.4462
F8VZS0	F8VZS0_HUMAN	RPLP0	Ribosomal protein lateral stalk subunit P0 (Fragment)	0.0873131	0.556876	0.254242	0.897347	0.0470397	-6.69866	28.0213	27.8933	28.7553	28.483	28.9508	28.7297	28.6605	28.5871	28.6409	28.4041	28.88	28.4509	28.5261	28.7071	28.3443	28.8263
F8W031	F8W031_HUMAN	NA	DUF3456 domain-containing protein (Fragment)	-0.359331	0.070058	1.15454	0.340682	0.467651	-5.1109	23.554	23.5235	24.1538	23.5409	23.888	23.9356	23.88	23.5635	23.351	23.4929	22.3628	23.2825	24.003	23.2511	23.7002	23.7212
F8W038	F8W038_HUMAN	C17orf49	Chromosome 17 open reading frame 49	-0.00967782	0.96283	0.0164506	0.993204	0.00296146	-6.88442	27.6565	27.864	27.498	27.9023	27.29	27.1569	27.2363	26.9095	28.1817	27.4515	27.9348	27.7458	26.7616	27.0833	26.9954	27.282
F8W1A0	F8W1A0_HUMAN	PPP1CC	Protein phosphatase 1 catalytic subunit gamma (Fragment)	-0.118456	0.469803	0.328085	0.860312	0.0653441	-6.60266	26.0664	26.4948	26.4056	26.2466	25.9296	26.107	25.9232	25.3675	26.221	25.7004	25.8466	26.5232	25.8914	25.5402	25.8783	25.9919
F8W696	F8W696_HUMAN	APOA1	Apolipoprotein A1	-0.105495	0.59678	0.224186	0.909094	0.0413912	-6.65616	NA	NA	22.9019	24.0175	23.2369	23.146	23.3539	22.7586	22.9332	23.5645	23.1278	22.5308	22.9586	23.4124	23.3074	23.2077
F8W7C6	F8W7C6_HUMAN	RPL10	Ribosomal protein L10	-0.0435335	0.778543	0.108717	0.957009	0.0190839	-6.84276	27.4587	27.9216	28.083	27.9904	28.3728	28.344	28.281	28.5067	27.8023	28.216	27.6725	27.7478	28.1825	28.3581	28.3104	28.3203
F8W7U8	F8W7U8_HUMAN	MRE11	Double-strand break repair protein	0.159475	0.72516	0.139566	0.949775	0.0223794	-6.81864	25.1015	25.1983	24.78	25.0251	26.0816	26.1266	26.4939	24.3634	24.7778	26.2273	23.3075	25.0257	26.5894	26.0007	26.5825	25.9352
F8W9L8	F8W9L8_HUMAN	PHF20L1	PHD finger protein 20-like protein 1	-0.121802	0.234827	0.629251	0.657129	0.182349	-6.12158	24.2546	24.526	24.3339	24.4323	24.1475	24.1105	24.1478	24.0682	24.4369	24.1291	24.2265	24.3199	23.7703	24.1141	24.0231	24.0266
F8WAQ7	F8WAQ7_HUMAN	ST13	ST13 Hsp70 interacting protein	-0.36104	0.427844	0.368715	0.840705	0.0753565	-6.54515	22.9689	23.0103	23.3149	23.0745	24.7702	24.7454	24.8648	24.454	22.615	23.7808	21.7695	22.7619	24.3669	24.3635	24.4178	24.2395
F8WD26	F8WD26_HUMAN	LMO7	LIM domain 7	-0.0308954	0.644642	0.190681	0.933337	0.0299616	-6.77038	26.6109	26.5775	26.655	26.6006	26.667	26.757	26.82	26.714	26.5804	26.7151	26.4318	26.6111	26.7294	26.6776	26.6395	26.7698
F8WDL7	F8WDL7_HUMAN	NEPRO	Nucleolus and neural progenitor protein	-0.134636	0.644568	0.190731	0.933337	0.0299616	-6.66272	24.7659	24.8804	23.5897	24.6068	NA	23.5696	23.7408	23.409	24.4363	23.7446	NA	24.2451	24.2026	NA	23.319	23.7266
G3V140	G3V140_HUMAN	CEP57L1	Centrosomal protein 57 like 1	0.0861321	0.455514	0.341498	0.854389	0.0683445	-6.54836	22.0835	21.9351	22.3373	22.4707	22.1486	22.0682	22.1077	21.6405	22.3017	22.199	NA	22.2345	22.3334	21.9013	22.0838	22.2419
G3V1L9	G3V1L9_HUMAN	TJP1	Tight junction protein 1	0.0750932	0.407464	0.389911	0.828641	0.0816336	-6.51401	26.7955	27.0198	27.3186	26.9357	27.2502	27.1724	27.2076	27.3144	27.1337	27.4514	27.1565	27.1732	27.0341	27.2367	27.2404	27.1887
G3V1N2	G3V1N2_HUMAN	HBA1	Alpha-globin	-0.256529	0.535733	0.271052	0.885751	0.0526886	-6.67789	23.8865	24.6989	24.6786	26.1352	23.9278	23.5034	23.4908	23.8112	24.3353	23.0049	25.7748	24.3427	23.3367	23.8081	23.5684	23.9093
G3V1S4	G3V1S4_HUMAN	FCF1	Chromosome 14 open reading frame 111, isoform CRA_a	0.0230812	0.858517	0.066251	0.971343	0.0126272	-6.86838	26.7987	26.5975	27.3631	26.7631	27.1093	26.9795	26.9373	27.2935	26.763	27.0137	26.9121	26.6881	26.9872	27.3854	27.3195	26.9574
G3V325	G3V325_HUMAN	ATP5MF-PTCD1	ATP5MF-PTCD1 readthrough	-0.132568	0.251741	0.599046	0.680338	0.167275	-6.17447	22.5197	22.8354	23.0092	22.6834	22.9491	22.8207	22.6735	22.6228	22.9446	22.7225	22.9013	22.8387	22.4494	22.2342	22.4544	22.5081
G3V3J9	G3V3J9_HUMAN	GNG2	Guanine nucleotide-binding protein subunit gamma	-0.0286082	0.852965	0.0690689	0.9699	0.0132731	-6.83276	21.4784	21.5279	21.0026	21.2802	21.2479	21.4963	21.4094	NA	21.5696	21.4759	20.7709	21.6521	21.4899	20.7262	21.2937	21.5844
G3V471	G3V471_HUMAN	DLX6	Distal-less homeobox 6	-0.0553102	0.706104	0.151131	0.943976	0.0250389	-6.80857	23.7532	23.3633	23.7292	23.2968	23.0674	23.2498	23.1434	23.2223	23.5104	22.7857	23.44	23.6358	23.7078	23.0155	23.1817	23.1062
G3V4C1	G3V4C1_HUMAN	HNRNPC	Heterogeneous nuclear ribonucleoprotein C	0.0660285	0.525384	0.279523	0.883582	0.0537533	-6.66716	32.5858	33.051	33.2291	33.0707	32.9258	33.1363	33.1478	32.9395	32.9977	33.4745	32.9613	32.9604	33.0074	33.0589	33.2248	32.9292
G3V4K3	G3V4K3_HUMAN	VIPAS39	Spermatogenesis-defective protein 39 homolog	0.327433	0.156239	0.806212	0.536566	0.270377	-5.71019	NA	NA	17.9455	17.9502	17.5967	17.9566	17.8945	18.3426	18.8245	17.6454	17.3234	18.4758	18.5888	18.5335	18.2291	18.5802
G3V4T2	G3V4T2_HUMAN	PABPN1	Poly(A) binding protein nuclear 1	0.359678	0.463907	0.333569	0.858501	0.0662593	-6.55948	22.1086	21.7963	22.5733	22.0277	24.3278	24.1359	24.1204	24.3341	22.3619	24.0285	NA	22.4651	24.1184	24.1223	24.0217	23.6458
G3V5I6	G3V5I6_HUMAN	ZC3H14	Zinc finger CCCH domain-containing protein 14	0.369794	0.0758807	1.11987	0.359357	0.444474	-5.04726	21.3895	21.4527	21.3708	21.1771	NA	21.5442	21.2104	NA	NA	22.3864	20.879	21.468	22.0279	21.751	21.8525	21.7259
G3XAI2	G3XAI2_HUMAN	LAMB1	Laminin subunit beta 1	-0.1996	0.371268	0.430312	0.800697	0.0965316	-6.45272	24.0392	24.2922	24.2661	24.1246	24.9759	24.8791	25.1022	25.1811	23.9283	24.4001	23.831	23.9561	24.7561	24.892	24.7537	24.7463
G3XAN4	G3XAN4_HUMAN	TRAM1	Translocation associated membrane protein 1	-0.238179	0.088893	1.05113	0.395059	0.403338	-5.32006	24.6071	24.686	24.4153	24.5833	24.2903	24.5087	25.1134	24.524	24.1522	24.2028	23.939	24.1375	24.5568	24.4754	24.7458	24.6133
G5E948	G5E948_HUMAN	MAP4K4	Mitogen-activated protein kinase kinase kinase kinase 4	0.476511	0.000253377	3.59623	0.00596764	2.2242	0.308029	23.6569	23.5215	23.2505	23.316	23.5914	23.5453	23.6666	23.7564	23.8313	24.1665	23.6634	23.9412	24.2225	23.9008	24.2592	24.1317
G5E9W2;C9JZF7	C9JZF7_HUMAN;G5E9W2_HUMAN	CHPF2	Hexosyltransferase	-0.0974787	0.527826	0.277509	0.884416	0.0533436	-6.52209	22.0984	21.6201	21.6019	21.8497	22.3385	NA	NA	21.7643	21.9776	21.7923	21.8679	21.9167	21.7918	NA	21.3416	NA
G5E9Z2	G5E9Z2_HUMAN	CLPTM1L	CLPTM1 like	-0.729024	0.0958732	1.0183	0.410549	0.386635	-5.19357	21.4341	21.0138	NA	20.7952	21.2153	21.4944	21.7034	21.1453	20.2641	21.5263	NA	18.6824	NA	21.1917	20.9772	NA
G5EA09	G5EA09_HUMAN	SDCBP	Syndecan binding protein	-0.0670542	0.696226	0.15725	0.943594	0.025215	-6.80303	22.3321	22.7098	22.2012	22.4769	21.9666	21.9997	21.8307	21.8055	22.4438	21.6426	22.5122	22.4609	22.232	21.6672	21.7317	22.0956
G5EA30	G5EA30_HUMAN	CELF1	CUG triplet repeat, RNA binding protein 1, isoform CRA_c	0.0589226	0.60875	0.215561	0.915685	0.0382541	-6.74369	28.9999	29.1082	29.7023	29.3148	29.1547	29.0109	28.9632	28.9116	29.342	29.1787	29.4962	29.222	28.8943	29.1285	29.1627	29.2127
G5EA39	G5EA39_HUMAN	ANAPC15	Anaphase promoting complex subunit 15	-0.260689	0.676116	0.169979	0.938446	0.0275905	-6.79106	26.946	26.9217	25.8926	26.7954	24.3598	24.6309	24.7387	23.1277	26.4352	24.3507	26.1553	26.4442	25.4224	23.8127	23.353	25.3537
G8JLB6	G8JLB6_HUMAN	HNRNPH1	Heterogeneous nuclear ribonucleoprotein H1	-0.0319521	0.757793	0.12045	0.955868	0.0196022	-6.83408	31.652	31.4648	31.5624	31.5949	31.4896	31.7123	31.6314	31.2545	31.4931	31.6032	31.0609	31.4824	31.8299	31.3607	31.5674	31.7086
H0Y3R8	H0Y3R8_HUMAN	TJP1	Tight junction protein 1 (Fragment)	0.0426331	0.783713	0.105843	0.957009	0.0190839	-6.81045	21.8709	21.6118	NA	22.0396	22.38	22.3078	21.9053	22.5038	22.2787	21.9455	21.635	22.488	22.3599	22.0634	21.9505	22.3279
H0Y459	H0Y459_HUMAN	NCOR1	Nuclear receptor corepressor 1	0.231529	0.00579203	2.23717	0.0648888	1.18783	-2.77831	24.5175	24.615	24.7465	24.6008	24.7067	24.5412	24.4001	24.6395	24.9443	24.6933	24.8886	24.9186	24.6881	24.7548	24.7295	25.0022
H0Y4T4	H0Y4T4_HUMAN	CEP170	Centrosomal protein 170 (Fragment)	0.253716	0.398253	0.399841	0.821724	0.085274	-6.42894	16.6002	16.7874	17.0636	17.1013	16.1389	16.008	NA	16.781	17.3619	NA	17.3301	17.7163	16.2795	16.201	15.9887	17.3787
H0Y5C6	H0Y5C6_HUMAN	FLNA	Filamin A (Fragment)	0.571247	0.00176322	2.75369	0.0268984	1.57027	-1.61649	20.5418	19.8973	20.5442	20.0867	20.8876	20.0668	19.7015	20.3775	20.8264	21.1285	21.0022	20.9178	20.4518	20.8315	20.6842	20.831
H0Y5D5	H0Y5D5_HUMAN	CIZ1	CDKN1A interacting zinc finger protein 1 (Fragment)	-0.0994731	0.754019	0.122617	0.955868	0.0196022	-6.79801	20.7911	21.5594	22.122	21.637	21.1434	NA	20.0858	21.3766	21.6953	20.9661	22.4052	21.0578	20.3411	20.76	20.9755	20.9636
H0Y5I5	H0Y5I5_HUMAN	ZNF687	Zinc finger protein 687 (Fragment)	-0.375601	0.567568	0.245982	0.899881	0.0458148	-6.70861	21.3492	21.4596	19.9741	21.3956	19.1767	19.4778	19.1082	17.9053	21.0322	18.7049	20.9792	21.3624	19.9399	17.9748	17.5917	19.2565
H0Y5J4	H0Y5J4_HUMAN	DBNL	Drebrin like (Fragment)	-0.0137268	0.956723	0.0192136	0.992402	0.00331218	-6.884	19.9277	20.3015	20.4294	20.0804	20.8563	20.5667	21.3679	20.1451	20.4026	21.2317	19.2616	20.4439	20.5924	20.655	20.8401	20.1377
H0Y6B5	H0Y6B5_HUMAN	ABI2	Abl interactor 2 (Fragment)	0.146701	0.784096	0.105631	0.957022	0.0190783	-6.76827	19.2828	19.3311	21.6855	19.4522	19.7018	21.1628	21.964	19.5112	19.4527	NA	21.3181	20.8777	21.4855	19.6226	NA	19.6922
H0Y6D8	H0Y6D8_HUMAN	TBP	TATA-box binding protein (Fragment)	0.10877	0.312119	0.505679	0.741667	0.129791	-6.33243	24.4728	24.7258	24.2742	24.2573	24.36	24.5848	24.4826	24.3879	24.2317	24.7408	24.4294	24.362	24.4542	24.7798	24.9074	24.5102
H0Y6R1	H0Y6R1_HUMAN	GULP1	GULP PTB domain containing engulfment adaptor 1 (Fragment)	0.357144	0.179383	0.746219	0.5782	0.237922	-5.90994	22.6569	22.5401	22.281	22.3568	21.773	21.4957	21.8086	21.3714	23.1	21.6176	22.7582	23.2259	22.1419	22.1641	21.7953	22.3378
H0Y8H8	H0Y8H8_HUMAN	LEMD2	LEM domain nuclear envelope protein 2 (Fragment)	0.0264031	0.846751	0.0722443	0.968514	0.0138941	-6.79911	20.6244	21.2001	21.3161	21.325	NA	20.9459	20.7986	20.921	NA	21.1584	21.0873	21.2189	20.775	20.6959	21.0683	21.3122
H0Y8L4	H0Y8L4_HUMAN	AFDN	Afadin, adherens junction formation factor (Fragment)	-0.230303	0.15504	0.809557	0.533585	0.272797	-5.62213	21.4745	21.587	NA	21.6238	21.8624	21.7228	NA	21.8447	21.1455	22.054	NA	21.5539	NA	21.129	21.3606	21.4903
H0Y8U8	H0Y8U8_HUMAN	AFDN	Afadin, adherens junction formation factor	0.35832	0.170137	0.7692	0.560149	0.251696	-5.86722	21.0606	21.3109	22.3722	21.5339	22.7674	22.6935	22.5246	22.5485	22.3014	22.6745	22.0211	22.1015	22.5352	22.7986	22.4524	22.7934
H0Y8W1	H0Y8W1_HUMAN	ZFR	Zinc finger RNA binding protein (Fragment)	0.138719	0.75547	0.121783	0.955868	0.0196022	-6.76645	21.591	21.936	22.29	21.9267	20.4122	21.0098	19.8435	NA	22.3039	21.4431	22.1175	22.3865	NA	20.6597	20.2407	20.8288
H0Y8X6	H0Y8X6_HUMAN	NEDD4	HECT-type E3 ubiquitin transferase (Fragment)	0.181289	0.581251	0.235636	0.903062	0.0442826	-6.65299	18.848	18.9144	19.2372	19.0202	20.2966	20.1616	20.3674	NA	18.87	20.0955	NA	19.0476	20.2479	20.4463	19.694	19.7131
H0Y933	H0Y933_HUMAN	ANK2	Ankyrin 2	-0.145032	0.451758	0.345094	0.853201	0.0689489	-6.468	23.683	23.4962	23.1297	23.2871	23.3791	NA	NA	23.1697	23.549	22.5838	NA	23.7618	23.1101	23.0672	22.8289	23.5861
H0Y990	H0Y990_HUMAN	ABCE1	ATP binding cassette subfamily E member 1 (Fragment)	-0.0278319	0.890324	0.050452	0.977257	0.00999113	-6.8753	21.6563	21.7171	20.9658	21.5026	21.5078	21.4858	21.6086	20.4817	21.5812	20.7624	21.6836	21.784	21.584	20.7239	21.3295	21.2546
H0Y9K7	H0Y9K7_HUMAN	SFPQ	Splicing factor proline and glutamine rich (Fragment)	0.180075	0.166957	0.777394	0.556783	0.254314	-5.85191	25.7117	25.7875	25.9494	25.8636	25.911	25.9747	25.8406	25.4122	26.0104	26.2728	25.705	26.2073	26.1899	25.7697	25.4814	26.2548
H0Y9L2	H0Y9L2_HUMAN	SLAIN2	SLAIN motif family member 2 (Fragment)	-0.265448	0.211744	0.674188	0.626208	0.203281	-6.04149	20.9393	20.6067	20.4001	20.5023	20.0898	19.7057	19.9548	19.5823	20.5678	19.8645	20.0582	20.3419	19.7714	19.2988	19.9054	19.8497
H0Y9Y2	H0Y9Y2_HUMAN	BOD1L1	Biorientation of chromosomes in cell division 1 like 1	0.00903653	0.907705	0.0420552	0.981592	0.0080688	-6.87832	25.163	25.1722	25.2486	25.142	25.3078	25.2711	25.2537	25.193	25.1434	25.4611	24.8721	25.2027	25.2539	25.2602	25.3185	25.3117
H0YAE9	H0YAE9_HUMAN	NA	Ribonuclease T2 (Fragment)	-0.0745001	0.780999	0.10735	0.957009	0.0190839	-6.84373	18.8268	19.1245	19.916	19.1042	20.5359	20.2243	20.0974	20.4712	19.4674	19.0278	19.7664	19.2746	20.023	20.0555	19.8923	20.1973
H0YAK1	H0YAK1_HUMAN	GRSF1	G-rich RNA sequence binding factor 1 (Fragment)	-0.115335	0.366308	0.436153	0.796365	0.0988876	-6.44366	26.1141	25.6574	25.936	25.9636	25.7085	25.9405	26.0368	25.5001	26.0083	26.2478	25.559	25.8847	25.597	25.5382	25.6489	25.4505
H0YB02	H0YB02_HUMAN	PPP3CC	Protein phosphatase 3 catalytic subunit gamma (Fragment)	-0.169572	0.312654	0.504936	0.742022	0.129583	-6.16392	18.9311	19.0932	19.0775	NA	19.5974	19.287	19.4494	19.875	19.2216	NA	19.3645	19.1491	19.1626	18.9047	NA	NA
H0YB90	H0YB90_HUMAN	CARD8	Caspase recruitment domain family member 8 (Fragment)	-0.155293	0.645015	0.19043	0.933337	0.0299616	-6.66304	19.2051	19.7108	19.3846	19.2607	18.0552	18.2246	18.1097	NA	19.367	18.6137	19.4278	NA	18.368	18.2415	18.1507	NA
H0YBN9	H0YBN9_HUMAN	PPP2CB	Protein phosphatase 2 catalytic subunit beta (Fragment)	0.110503	0.638734	0.19468	0.931535	0.0308007	-6.76622	25.4749	25.3204	26.5835	25.8109	26.6522	26.7014	26.8538	26.4862	26.2289	26.5516	25.7182	26.1252	26.3779	26.3568	26.6424	26.7662
H0YC18	H0YC18_HUMAN	TMEM67	Transmembrane protein 67	-0.274799	0.219927	0.657721	0.637266	0.195679	-5.99623	22.7949	22.873	22.6276	22.8281	NA	22.1936	22.3211	22.5621	22.7652	22.0919	22.5876	22.6044	22.7904	21.2828	NA	22.1546
H0YC27	H0YC27_HUMAN	RMDN1	Regulator of microtubule dynamics 1 (Fragment)	-0.434482	0.0662579	1.17876	0.327383	0.484944	-4.96664	NA	NA	21.4109	22.2049	22.1093	22.0097	21.7706	21.7275	21.5891	20.947	20.5979	22.3019	21.4645	21.5949	21.48	21.5259
H0YC37	H0YC37_HUMAN	TAF2	Transcription initiation factor TFIID subunit 2	0.248572	0.00563989	2.24873	0.0638495	1.19484	-2.75253	23.3829	23.5413	23.6973	23.5606	23.4246	23.4388	23.4235	23.374	23.7494	23.6564	24.0122	23.7315	23.6067	23.5792	23.62	23.8762
H0YC42	H0YC42_HUMAN	NA	Tumor protein D52	-0.285647	0.25516	0.593188	0.684112	0.164873	-6.18463	22.6789	22.3612	22.286	22.2485	23.2132	23.4191	23.2622	22.5194	22.1807	21.7169	22.0458	22.0937	23.2642	22.7298	22.5885	23.0837
H0YCG1	H0YCG1_HUMAN	SF3B2	Splicing factor 3b subunit 2 (Fragment)	-0.503154	0.136851	0.863751	0.496823	0.303798	-5.68814	23.9376	23.9392	23.0118	23.7546	22.4123	22.6036	22.1619	22.3091	23.2013	22.3547	23.1122	23.2076	22.4119	21.6474	21.8691	22.3007
H0YCU8	H0YCU8_HUMAN	ZFPL1	Zinc finger protein like 1 (Fragment)	-0.804043	0.0331969	1.4789	0.216383	0.664776	-4.22168	21.515	21.3098	20.6629	20.9356	NA	NA	19.4041	NA	20.5536	19.9803	20.0673	20.44	19.6672	NA	19.3882	19.6334
H0YD79	H0YD79_HUMAN	CFAP95	Cilia and flagella associated protein 95 (Fragment)	-0.0895391	0.821795	0.0852367	0.96454	0.0156798	-6.79178	21.6442	21.0799	NA	21.989	20.8809	20.1495	21.8474	19.0807	21.2525	21.4564	20.7523	20.9215	20.4116	20.4136	20.8369	NA
H0YDM4	H0YDM4_HUMAN	HOOK3	Hook microtubule tethering protein 3	1.64855	1.1e-07	6.95679	1.98e-05	4.70333	8.04383	23.2193	23.0236	22.7973	22.998	23.2683	23.2786	23.4795	22.5344	24.5099	24.5018	23.9808	24.7231	25.4896	24.6195	24.8466	25.1162
H0YDU9	H0YDU9_HUMAN	CLINT1	Clathrin interactor 1 (Fragment)	0.0207332	0.863798	0.0635877	0.97296	0.0119048	-6.86966	23.2792	23.0594	23.1383	22.6932	23.0038	23.0469	23.2868	23.1236	23.0763	23.1026	22.6548	23.0794	23.0241	23.2863	23.6136	22.9598
H0YEM1	H0YEM1_HUMAN	PUF60	Poly(U)-binding-splicing factor PUF60	0.337656	0.146102	0.835343	0.516319	0.287082	-5.70272	22.3154	21.7273	20.9363	21.613	21.1942	21.4042	21.5455	NA	22.2668	22.0524	21.144	22.2927	22.4004	21.3696	21.7007	21.7442
H0YEN6	H0YEN6_HUMAN	TM7SF2	Transmembrane 7 superfamily member 2 (Fragment)	0.12321	0.432087	0.364429	0.842446	0.0744579	-6.55135	22.4015	22.157	22.0282	22.2921	21.8538	21.5146	21.5858	21.5303	22.2762	21.6144	22.3333	22.1484	22.1299	21.7279	21.8902	22.2287
H0YET9	H0YET9_HUMAN	ARRB1	Arrestin beta 1 (Fragment)	0.0452795	0.790762	0.101954	0.96013	0.0176701	-6.69048	NA	NA	20.9087	NA	20.8615	20.4218	20.6958	20.8476	20.5577	21.1571	20.6662	20.2473	NA	21.2001	20.7881	20.9302
H0YEY8	H0YEY8_HUMAN	PICALM	Phosphatidylinositol binding clathrin assembly protein (Fragment)	0.335992	0.01355	1.86806	0.119125	0.923995	-3.59422	23.167	22.9711	22.9581	22.9073	22.785	23.0199	23.0046	22.3136	23.413	22.876	22.9131	23.4332	23.3422	23.1615	23.3008	23.3748
H0YFN0	H0YFN0_HUMAN	TCF19	Transcription factor 19	-0.0599662	0.787976	0.103487	0.959505	0.0179528	-6.6894	20.0022	20.4104	20.3584	20.1911	19.4973	19.3818	19.6381	NA	19.6014	NA	20.2232	20.2634	19.6976	19.5426	NA	NA
H0YFN2	H0YFN2_HUMAN	GPRC5A	G protein-coupled receptor class C group 5 member A (Fragment)	-0.244218	0.0616513	1.21006	0.314993	0.5017	-4.95393	NA	22.4097	23.1372	22.7483	22.8437	23.0395	22.91	22.3847	22.4316	22.5943	22.6912	22.6507	22.4444	22.3086	22.4248	22.7558
H0YFY6	H0YFY6_HUMAN	NUMA1	Nuclear mitotic apparatus protein 1 (Fragment)	-0.0179485	0.96667	0.014722	0.994117	0.00256267	-6.81861	24.8042	24.7954	23.9847	24.6299	22.7793	23.3818	23.172	NA	24.7563	23.4419	24.5642	24.7413	23.52	22.3878	NA	24.0102
H0YG47	H0YG47_HUMAN	QKI	QKI, KH domain containing RNA binding (Fragment)	0.0557625	0.89454	0.0484004	0.977963	0.00967775	-6.87608	24.7914	24.6963	23.5476	24.6829	23.0667	23.3159	23.4812	21.5053	24.4716	23.5727	23.8229	24.2281	24.2335	22.8988	23.0573	23.2487
H0YHG0	H0YHG0_HUMAN	NA	DnaJ homolog subfamily C member 14 (Fragment)	-0.472399	0.000721226	3.14193	0.0134511	1.87124	-0.73301	30.5477	30.5453	30.2322	30.2588	29.9923	30.0609	30.134	29.7871	29.8562	29.9404	29.6433	29.9485	29.5024	29.6223	29.5671	29.6988
H0YHX3	H0YHX3_HUMAN	HOXA4	Homeobox A4 (Fragment)	-0.139112	0.73614	0.13304	0.95289	0.020957	-6.75738	24.1758	24.5382	23.3941	23.3718	21.6451	22.397	22.8724	NA	23.4316	22.7954	23.4455	23.9854	22.3336	22.5303	NA	22.8989
H0YIS7	H0YIS7_HUMAN	RNASEK-C17orf49	RNASEK-C17orf49 readthrough (Fragment)	0.0326006	0.777406	0.109352	0.957009	0.0190839	-6.84231	25.6556	26.1072	26.4257	26.0674	26.1859	26.1594	26.1235	26.3183	26.2037	26.2866	26.2934	26.108	25.662	26.1699	26.3494	26.2308
H0YJ12	H0YJ12_HUMAN	PPP2R5C	Protein phosphatase 2 regulatory subunit B'gamma (Fragment)	0.567387	0.196816	0.70594	0.603924	0.219018	-5.81931	20.8097	22.0637	23.8721	22.4611	NA	22.789	22.8701	NA	22.7908	23.4383	NA	22.2754	NA	23.386	23.3954	22.9841
H0YJF7	H0YJF7_HUMAN	VRK1	VRK serine/threonine kinase 1	0.00296143	0.993696	0.00274662	0.998457	0.000670505	-6.88556	23.8598	23.9184	24.1123	24.1968	24.9407	25.2026	25.2262	24.2137	23.7659	25.2842	22.5453	24.0601	25.4253	24.8241	24.8496	24.9398
H0YJH7	H0YJH7_HUMAN	TMPO	Thymopoietin (Fragment)	0.0693383	0.788036	0.103454	0.959505	0.0179528	-6.68943	NA	NA	16.4419	17.304	16.0177	16.0866	NA	16.6003	17.1302	NA	16.8751	16.8579	16.1807	16.0111	16.2448	16.6164
H0YKB5	H0YKB5_HUMAN	MFGE8	Milk fat globule EGF and factor V/VIII domain containing	-0.381295	0.354978	0.449799	0.79095	0.101851	-6.42232	22.8222	23.4506	24.1868	23.486	22.5062	22.1084	22.1816	22.5653	23.6347	22.9984	23.6728	23.2885	21.418	21.825	21.4257	21.9937
H0YLH0	H0YLH0_HUMAN	WDR73	WD repeat domain 73 (Fragment)	-0.207727	0.431415	0.365104	0.842446	0.0744579	-6.41508	18.2632	18.142	18.3338	18.0979	17.6029	18.823	18.1275	17.1105	17.7262	18.5081	NA	NA	18.01	NA	17.4923	17.5378
H0YMT2	H0YMT2_HUMAN	LRRC49	Leucine rich repeat containing 49	-0.213315	0.368696	0.433332	0.798413	0.0977723	-6.28112	NA	21.1052	20.6087	20.2965	NA	19.7337	19.806	NA	20.1454	19.7661	20.4326	20.3108	NA	19.9976	19.7744	20.2501
H0YMW4	H0YMW4_HUMAN	ANXA2	Annexin	0.00755475	0.978342	0.00950909	0.99688	0.00135691	-6.8852	27.9515	28.0517	28.3878	27.8942	29.1816	29.1843	29.437	29.209	28.1506	28.7122	28.0258	28.1502	28.9252	29.172	29.3168	28.9048
H0YN19	H0YN19_HUMAN	MYEF2	Myelin expression factor 2 (Fragment)	-0.0209422	0.932651	0.0302809	0.987756	0.00535045	-6.88173	24.9796	24.8842	24.7548	25.0576	24.1666	24.0757	24.4459	24.0099	25.1605	24.6931	25.1543	25.0882	23.8327	23.8533	23.914	24.5107
H0YNJ6	H0YNJ6_HUMAN	GMPR2	GMP reductase	-0.322191	0.0297391	1.52667	0.203722	0.690962	-4.33276	22.0917	22.2216	21.731	21.805	21.9476	21.6232	21.6365	21.5955	21.8727	20.9129	21.6376	21.7329	21.2365	21.4573	21.5724	21.6524
H0YNJ9	H0YNJ9_HUMAN	DUT	Deoxyuridine 5'-triphosphate nucleotidohydrolase	0.24342	0.603076	0.219628	0.912675	0.0396837	-6.66136	17.9317	17.6275	17.788	17.6881	19.689	19.4929	19.5922	19.0193	NA	18.2523	NA	17.2895	19.2017	19.3711	19.6776	19.2898
H0YNW5	H0YNW5_HUMAN	DUT	Deoxyuridine 5'-triphosphate nucleotidohydrolase	-0.223155	0.395911	0.402402	0.820796	0.0857646	-6.49532	24.2355	24.5479	24.3496	24.1188	25.4648	25.3448	25.4861	24.9228	24.0892	24.2066	24.1383	24.0457	25.1892	24.8475	25.1894	24.9793
H3BM07	H3BM07_HUMAN	C1orf127	Chromosome 1 open reading frame 127 (Fragment)	0.134465	0.400129	0.3978	0.823352	0.0844147	-6.46618	19.5728	NA	20.2181	20.0789	19.6057	19.6611	19.7882	19.953	20.4481	19.6716	20.275	20.247	20.0494	19.4962	19.6099	19.9958
H3BN59	H3BN59_HUMAN	NA	RNA helicase (Fragment)	0.140167	0.503478	0.298019	0.875858	0.0575662	-6.64318	22.5637	22.5555	22.3235	22.6774	22.7789	22.8498	22.6249	22.1383	22.8101	22.6237	22.0948	22.1709	23.3668	22.6313	22.2836	23.6522
H3BNC9	H3BNC9_HUMAN	NA	40S ribosomal protein S17	-0.35696	0.00504368	2.29725	0.0585244	1.23266	-2.6442	28.0656	28.1826	28.6771	28.3589	28.5808	28.6652	28.6372	28.0479	28.0508	28.1748	27.868	27.9678	27.9435	27.9791	28.1312	28.2444
H3BNT4	H3BNT4_HUMAN	MPHOSPH6	M-phase phosphoprotein 6	0.0210485	0.870353	0.0603047	0.974052	0.0114177	-6.87117	26.0242	26.1663	26.6335	26.2017	25.9404	25.9905	26.0709	26.8471	26.2186	26.3385	26.4419	26.231	25.9621	26.3333	26.2943	26.2232
H3BPJ2	H3BPJ2_HUMAN	ARL6IP1	ADP ribosylation factor like GTPase 6 interacting protein 1 (Fragment)	-0.237943	0.441093	0.35547	0.846883	0.0721764	-6.45302	NA	22.0095	21.8132	21.4126	22.3636	22.6454	22.926	22.3237	21.4135	21.7081	21.1069	NA	22.501	NA	22.6505	22.4728
H3BPJ9	H3BPJ9_HUMAN	NDUFB10	NADH dehydrogenase [ubiquinone] 1 beta subcomplex subunit 10	-0.357267	0.236781	0.625653	0.658882	0.181192	-6.12793	22.3222	22.2257	22.6683	22.1769	23.9076	23.4494	24.0897	23.4368	22.5718	22.7636	21.8549	22.4495	22.8705	23.0736	23.0779	22.7567
H3BQK0	H3BQK0_HUMAN	DDX19B	RNA helicase	0.191849	0.694154	0.158544	0.943026	0.0254763	-6.6948	24.2086	23.7481	23.0631	23.8003	22.6986	23.186	NA	20.8818	23.8312	NA	22.4883	23.905	23.8038	NA	22.395	23.2305
H3BQK9	H3BQK9_HUMAN	MACF1	Microtubule actin crosslinking factor 1	0.461349	9.72e-05	4.01255	0.00290652	2.53663	1.26643	25.3859	25.2925	25.5594	25.3472	25.6834	25.6591	25.6368	25.6944	25.8206	26.069	25.7031	25.916	26.0786	26.081	26.1564	26.1249
H3BQQ9	H3BQQ9_HUMAN	UBE2I	SUMO-conjugating enzyme UBC9 (Fragment)	-0.03013	0.816218	0.088194	0.963259	0.016257	-6.85634	27.4192	27.9021	28.5361	28.0192	28.1609	28.2061	28.1723	28.1357	28.0448	28.2515	28.2627	27.8957	27.8736	27.8761	28.1587	27.9474
H3BQZ7	H3BQZ7_HUMAN	HNRNPUL2-BSCL2	HCG2044799	-0.00994923	0.927513	0.0326802	0.987024	0.00567226	-6.88111	29.2594	29.6085	29.8662	29.616	29.8921	29.9306	30.0314	29.9147	29.6713	29.8575	29.6121	29.5303	29.7164	29.829	29.9732	29.8494
H3BQZ8	H3BQZ8_HUMAN	TAF1C	TATA-box binding protein associated factor, RNA polymerase I subunit C (Fragment)	0.113179	0.679707	0.167678	0.938481	0.0275747	-6.66205	NA	18.5156	19.5828	18.6295	NA	19.7422	19.7884	NA	18.923	19.6401	19.0589	18.7501	19.3014	19.8167	19.8096	19.6191
H3BRU6	H3BRU6_HUMAN	PCBP2	Poly(rC) binding protein 2 (Fragment)	0.0233385	0.927576	0.0326505	0.987024	0.00567226	-6.88112	25.5459	25.3729	25.7872	25.3434	24.9237	24.8644	24.5038	25.2219	25.712	24.5585	26.4698	25.4449	24.7358	24.8808	24.8117	25.1364
H3BSK9	H3BSK9_HUMAN	ATXN2L	Ataxin 2 like (Fragment)	-0.268647	0.57046	0.243775	0.900961	0.045294	-6.57864	21.963	21.7515	21.259	21.7913	20.4246	20.5367	20.0305	19.1674	21.1155	19.6055	20.9067	21.0661	20.2905	NA	NA	NA
H3BSS4	H3BSS4_HUMAN	PCBP2	Poly(rC) binding protein 2 (Fragment)	0.134737	0.523736	0.280888	0.882189	0.0544381	-6.59698	NA	23.6905	23.9096	23.7196	22.7276	23.2181	23.6858	23.1206	23.852	23.8825	23.1684	NA	23.0953	23.6244	24.0763	23.3162
H3BSZ2	H3BSZ2_HUMAN	PRDM11	PR/SET domain 11	-0.164248	0.371316	0.430256	0.800697	0.0965316	-6.45281	22.2792	22.1756	22.1793	22.6422	22.2549	21.8325	21.6323	21.7544	22.4822	21.5664	22.2224	22.4169	21.5619	21.4347	21.8257	21.9261
H3BT54	H3BT54_HUMAN	FANCI	FA complementation group I (Fragment)	-6.84e-05	0.999825	7.6e-05	0.999924	3.32e-05	-6.74346	20.2946	20.7469	20.039	20.416	19.1374	19.8323	NA	NA	20.16	19.052	20.0818	20.8795	20.071	NA	NA	20.2215
H3BTB3	H3BTB3_HUMAN	DDX19A	RNA helicase	0.0309611	0.800995	0.0963699	0.962289	0.0166946	-6.85118	24.8587	24.8515	24.498	24.6167	24.4326	24.5036	24.4741	24.1396	24.6257	24.4707	24.2517	24.8296	24.9346	24.2646	24.6044	24.6409
H3BTR0	H3BTR0_HUMAN	ZFP91-CNTF	ZFP91-CNTF readthrough (NMD candidate) (Fragment)	-0.0998835	0.762725	0.117632	0.955868	0.0196022	-6.83622	18.9867	19.5522	20.1061	19.7277	20.7673	19.1636	20.9408	19.1337	19.2188	20.0218	20.6915	19.5354	19.7098	19.0864	20.3986	18.9167
H3BUF6	H3BUF6_HUMAN	ATXN2L	Ataxin 2 like	-0.752319	0.00170788	2.76754	0.0263797	1.57873	-1.5851	23.3281	23.1412	22.6623	23.1831	22.5935	22.4855	22.5678	22.2923	22.5335	21.9679	22.0514	22.7854	21.9366	21.6019	21.3728	21.9858
H3BV12	GOG8Q_HUMAN	GOLGA8Q	Golgin subfamily A member 8Q	0.00985865	0.936752	0.0283755	0.988462	0.00503999	-6.81611	19.7125	19.6159	NA	19.69	19.782	19.7574	19.4162	19.3066	19.7087	19.697	NA	19.5301	20.0148	19.1862	19.7221	19.4907
H3BVE0	H3BVE0_HUMAN	BOLA2-SMG1P6	BOLA2-SMG1P6 readthrough	-0.164435	0.577202	0.238672	0.902056	0.0447665	-6.71727	23.2627	23.1087	23.1438	22.9787	24.1774	24.2468	24.2414	23.3487	22.8182	23.0344	22.5817	22.8229	24.4117	23.8224	23.7217	23.9798
H7BY16	H7BY16_HUMAN	NCL	Nucleolin	0.173599	0.362553	0.440629	0.794983	0.0996423	-6.43669	30.4037	30.6674	31.4832	30.7934	31.1146	31.1875	31.273	31.5316	31.1742	31.8945	31.0949	30.9157	30.701	31.4338	31.4895	31.1393
H7BY36	H7BY36_HUMAN	EWSR1	EWS RNA binding protein 1 (Fragment)	0.59181	0.00837497	2.07702	0.084708	1.07208	-3.13414	23.8494	23.843	24.4861	24.4377	23.5161	23.532	24.0998	23.5927	25.2784	24.0989	24.5182	25.0372	24.3739	24.2676	24.0515	24.4654
H7BYP4	H7BYP4_HUMAN	SP140L	SP140 nuclear body protein like	-0.179963	0.199386	0.700306	0.607477	0.21647	-5.95566	24.7524	24.7347	25.1092	NA	24.8752	24.4421	24.4282	25.1173	24.5337	24.3161	24.8958	24.86	24.6966	24.7645	24.2799	24.4527
H7BYR8	H7BYR8_HUMAN	MBP	Myelin basic protein	0.0472177	0.832715	0.0795036	0.96698	0.0145823	-6.79513	17.7251	18.9193	19.0825	18.783	NA	18.0873	19.1539	18.5739	18.8323	19.1473	18.6589	18.7442	18.1649	18.6188	NA	18.4892
H7BZ54	H7BZ54_HUMAN	TTC31	Tetratricopeptide repeat domain 31 (Fragment)	0.247868	0.561767	0.250443	0.897574	0.0469298	-6.55647	17.4698	16.7376	18.3802	18.0843	NA	17.2591	16.5805	NA	NA	16.4061	18.4146	18.4062	NA	17.5031	16.9582	18.3104
H7BZ72	H7BZ72_HUMAN	NOP58	NOP58 ribonucleoprotein (Fragment)	-0.0689767	0.897325	0.0470504	0.978354	0.00950413	-6.74678	NA	NA	18.7294	16.8163	18.0482	16.8774	17.1518	NA	17.2429	17.6155	18.6009	16.3175	16.0079	17.5779	19.2711	17.0115
H7BZL1	H7BZL1_HUMAN	MAP2K5	Mitogen-activated protein kinase kinase 5 (Fragment)	0.381613	0.499263	0.301671	0.87499	0.0579967	-6.56963	19.9604	20.9532	NA	20.538	22.4813	22.8712	22.8037	22.5336	20.5706	23.25	NA	20.812	22.5815	22.6846	22.4393	22.4747
H7BZV7	H7BZV7_HUMAN	GULP1	GULP PTB domain containing engulfment adaptor 1	0.432253	0.00227574	2.64288	0.0328281	1.48375	-1.86727	22.607	22.3165	22.8458	22.3328	22.9275	22.6834	22.6575	22.9809	22.8463	23.2432	22.9843	22.7312	23.2088	23.1934	23.2511	23.351
H7C0A3	H7C0A3_HUMAN	ARPC4-TTLL3	ARPC4-TTLL3 readthrough (Fragment)	-0.0749425	0.737551	0.132208	0.95289	0.020957	-6.82477	29.1845	29.3788	29.4328	29.5358	28.6081	28.8629	28.7015	28.49	29.5794	29.2327	29.4399	29.3781	28.4683	28.2734	28.5684	28.6547
H7C0N4	H7C0N4_HUMAN	SF1	Splicing factor 1 (Fragment)	0.0628566	0.810983	0.090988	0.962289	0.0166946	-6.85461	25.7134	26.1326	26.4318	25.9919	24.7734	25.1841	25.1046	25.3393	26.0449	25.3687	26.4687	25.9928	25.0826	25.0534	25.2843	25.8785
H7C114	H7C114_HUMAN	PCLO	Piccolo presynaptic cytomatrix protein (Fragment)	0.064596	0.847733	0.0717409	0.968559	0.0138739	-6.72298	25.0227	NA	23.935	24.9546	24.0118	NA	23.6966	22.9395	NA	24.4317	NA	24.494	24.1483	23.4412	24.2564	24.1763
H7C144	H7C144_HUMAN	ACTN4	Actinin alpha 4	0.224991	0.448204	0.348524	0.851034	0.070053	-6.5741	22.1881	23.303	24.5069	23.6193	24.3332	24.4657	24.1627	24.6105	24.131	24.6732	24.0568	23.7875	23.9721	24.2684	24.115	23.9853
H7C1I6	H7C1I6_HUMAN	BAZ2B	Bromodomain adjacent to zinc finger domain 2B (Fragment)	-0.141665	0.679145	0.168037	0.938481	0.0275747	-6.68572	23.4915	NA	22.4024	22.9097	22.0627	22.0863	22.0157	22.0717	22.8405	NA	23.0739	22.9572	21.4471	21.624	NA	21.813
H7C238	H7C238_HUMAN	POGZ	Pogo transposable element derived with ZNF domain (Fragment)	-0.237535	0.381011	0.419062	0.807444	0.0928878	-6.43381	21.028	21.7806	21.8193	21.4775	21.4851	21.7646	21.1599	21.03	19.9769	21.646	NA	21.4273	20.7396	21.0724	21.3731	22.2038
H7C2Q8	H7C2Q8_HUMAN	EBNA1BP2	EBNA1 binding protein 2	0.105344	0.225351	0.64714	0.644427	0.190826	-6.0899	28.9531	28.9182	29.2257	28.8937	28.8759	28.7939	28.8822	28.9883	29.0448	29.2768	29.1368	28.9553	28.7563	29.1189	29.1591	28.9258
H7C3B9	H7C3B9_HUMAN	GRB10	Growth factor receptor bound protein 10 (Fragment)	-0.180185	0.647224	0.188946	0.934557	0.0293943	-6.70489	NA	20.9042	19.5553	20.6175	18.8967	18.9828	18.8918	20.7911	20.3675	19.2757	19.8789	20.1881	19.5808	18.6619	NA	19.4251
H7C3M7	H7C3M7_HUMAN	FARP2	FERM, ARH/RhoGEF and pleckstrin domain protein 2 (Fragment)	0.365369	0.0165681	1.78073	0.137422	0.861945	-3.78488	24.3234	24.3605	24.2682	24.3183	24.107	23.9599	23.6324	23.4459	24.5979	24.5121	24.223	24.7042	24.3786	24.4036	24.1897	24.3295
H7C3P9	H7C3P9_HUMAN	COPS3	COP9 signalosome subunit 3	-0.218002	0.5716	0.242908	0.900961	0.045294	-6.71227	20.9157	21.6497	21.5192	21.714	20.2298	20.9791	21.3189	19.3556	21.2394	21.0376	21.5083	20.9982	21.3657	20.3251	20.4151	19.0487
H7C446	H7C446_HUMAN	PPAN	Peter pan homolog (Fragment)	0.0347921	0.831292	0.0802465	0.96648	0.014807	-6.86101	23.6264	23.4316	23.3694	23.6097	23.8223	23.5461	24.0925	23.2248	23.4737	24.1729	22.8882	23.6342	23.8454	23.544	23.5343	23.9084
H7C4U2	H7C4U2_HUMAN	SCAI	Suppressor of cancer cell invasion (Fragment)	0.143331	0.384961	0.414583	0.810755	0.0911105	-6.36416	19.5953	20.1469	20.096	20.0913	20.0253	20.3481	20.3693	NA	20.3567	NA	19.6244	NA	20.3272	20.5802	20.1671	20.3805
H7C4W4	H7C4W4_HUMAN	FSTL1	Follistatin like 1 (Fragment)	-0.0624113	0.849928	0.0706176	0.969171	0.0135996	-6.8662	20.6857	20.6759	20.3123	20.7505	19.4874	20.0802	19.371	18.7536	20.6304	19.953	20.5332	20.6575	19.8491	19.1803	18.9588	19.855
H7C4W6	H7C4W6_HUMAN	ATP11B	Phospholipid-transporting ATPase (Fragment)	-0.398327	0.0490356	1.30949	0.276597	0.558153	-4.79117	19.5781	19.5433	20.3163	19.8212	19.118	19.7695	19.321	19.4303	19.5524	19.5196	19.7514	19.4284	18.5327	19.02	19.04	18.8664
H7C5U8	H7C5U8_HUMAN	MRPL27	Mitochondrial ribosomal protein L27 (Fragment)	-0.575304	0.0380775	1.41933	0.236474	0.626217	-4.39457	NA	NA	22.4081	NA	21.6402	21.6725	21.5074	22.9671	21.2271	21.5009	20.968	21.0776	21.6248	21.8588	21.8803	21.5727
I3L0E3	I3L0E3_HUMAN	hCG_1984214	HCG1984214, isoform CRA_a	-0.0878833	0.430374	0.366154	0.842023	0.0746759	-6.54886	24.5092	24.2636	24.5432	24.312	24.4055	24.2085	24.2136	24.1754	24.5413	24.1746	24.6312	24.4406	24.0321	23.9864	23.9738	24.148
I3L0H8	I3L0H8_HUMAN	DDX19A	DEAD-box helicase 19A	0.0192158	0.853853	0.0686169	0.970097	0.0131849	-6.86722	26.0263	25.801	25.7625	25.4313	25.6654	25.5289	25.693	25.438	25.5947	25.6179	25.6947	25.3795	25.7299	25.7139	26.0583	25.7114
I3L192	I3L192_HUMAN	BSG	Basigin (Ok blood group) (Fragment)	0.0681845	0.508358	0.293831	0.877946	0.0565321	-6.64868	23.3656	23.9769	23.7189	23.6915	23.8577	23.6639	23.7425	24.0205	23.905	24.1572	23.8965	23.773	23.7326	23.5694	23.8426	23.7067
I3L1A3	I3L1A3_HUMAN	RSL1D1	Ribosomal L1 domain containing 1 (Fragment)	-0.166349	0.515867	0.287462	0.878703	0.0561579	-6.54738	19.6943	19.7183	19.0838	19.7576	NA	18.8044	19.0744	NA	19.609	19.6016	18.2378	19.6229	19.3993	NA	19.0297	18.8234
I3L1C4	I3L1C4_HUMAN	PCYT2	ethanolamine-phosphate cytidylyltransferase (Fragment)	-0.0779355	0.609345	0.215137	0.915685	0.0382541	-6.59841	23.1705	23.1683	NA	23.0023	22.856	23.0357	22.9381	NA	NA	23.2736	NA	22.8633	22.7127	22.6166	22.7687	23.4684
I3L1P8	I3L1P8_HUMAN	SLC25A11	Solute carrier family 25 member 11 (Fragment)	-0.133056	0.509856	0.292553	0.877993	0.0565089	-6.65035	23.1088	23.1522	23.5285	23.0519	24.2026	23.9444	23.953	23.3975	23.0982	22.8591	23.5192	22.9921	23.5049	23.7077	23.9213	23.6719
I3L1U7	I3L1U7_HUMAN	PAM16	Mitochondrial import inner membrane translocase subunit TIM16	-0.0847738	0.802131	0.0957546	0.962289	0.0166946	-6.85158	24.9633	24.7276	23.9813	24.5332	23.3921	23.6771	23.5107	22.624	24.4827	23.5088	23.9007	24.6837	24.285	22.9003	23.189	23.7809
I3L269	I3L269_HUMAN	CEP20	Centrosomal protein 20	0.24363	0.0222225	1.65321	0.168906	0.772354	-3.95736	NA	18.7819	18.8722	18.9181	18.5186	18.9025	18.9137	NA	19.0193	19.2011	18.8119	19.1308	19.0326	18.9157	19.3014	19.0789
I3L2B2	I3L2B2_HUMAN	EPN2	Epsin 2	-4.08e-05	0.99977	9.97e-05	0.999924	3.32e-05	-6.8856	21.6488	21.4818	21.8509	21.4991	22.0413	22.0755	21.9851	22.0042	21.4993	21.9275	21.3188	21.8593	22.2162	22.12	21.6279	22.0173
I3L2L5	I3L2L5_HUMAN	MCRIP1	MAPK regulated corepressor interacting protein 1	-0.219812	0.409874	0.387349	0.830952	0.0804241	-6.36635	NA	21.8857	22.5222	21.9168	NA	22.4185	22.5874	21.1789	NA	22.5462	22.0346	NA	21.4184	21.5549	21.6576	21.9788
I3L2X7	I3L2X7_HUMAN	CEP131	Centrosomal protein 131 (Fragment)	0.736315	0.0249718	1.60255	0.183081	0.737358	-4.12343	20.5774	20.1443	22.2781	21.5847	21.9895	22.09	21.8986	NA	22.1844	22.4458	22.573	21.8639	21.9275	22.4145	22.7066	21.8464
I3L317	I3L317_HUMAN	MCRIP1	MAPK regulated corepressor interacting protein 1	-0.473014	0.037439	1.42668	0.2348	0.629303	-4.45508	20.744	NA	21.4677	20.8711	21.8303	21.697	21.1632	22.0439	20.8222	21.3502	20.8554	20.9564	NA	20.9365	21.1653	20.4201
I3L328	I3L328_HUMAN	CDC27	Cell division cycle 27 (Fragment)	-0.212785	0.356031	0.448512	0.791612	0.101487	-6.42434	21.1967	21.3723	21.4877	21.9198	22.5047	21.203	21.1562	21.8757	21.7739	20.8311	22.3006	21.0698	21.3437	21.1644	21.0938	21.4364
I3L3H6	I3L3H6_HUMAN	CDC27	Cell division cycle 27 (Fragment)	0.219768	0.619292	0.208105	0.92114	0.0356743	-6.67423	17.8966	17.588	17.6957	17.946	17.6828	20.1421	17.8659	17.5098	18.0207	20.0266	NA	NA	17.7484	17.9655	17.9633	17.8394
I3L3Y6	I3L3Y6_HUMAN	MYO1C	Myosin IC (Fragment)	0.467834	0.0938407	1.02761	0.405944	0.391533	-5.36709	23.4324	23.4065	22.5299	22.8039	23.0348	23.4289	23.1892	21.871	22.692	23.9467	22.5621	23.1343	24.0688	23.6598	23.7029	23.6726
I3L419	I3L419_HUMAN	PIMREG	PICALM interacting mitotic regulator	-0.0724591	0.289625	0.538164	0.721603	0.141702	-6.27849	24.9401	25.1096	25.0339	25.0456	24.9382	25.0615	24.9582	25.1547	24.9588	24.8648	24.8123	25.0049	25.1713	24.9	25.0294	24.9208
I3L442	I3L442_HUMAN	CORO7	Coronin-7 (Fragment)	-0.756099	0.000268553	3.57097	0.00627293	2.20253	0.249986	23.5345	23.4798	23.2543	23.0858	23.1307	22.957	22.6802	23.1115	22.7684	22.1559	22.2972	23.0067	22.6625	21.8844	22.3889	22.0209
I3L4Y1	I3L4Y1_HUMAN	ABR	Active breakpoint cluster region-related protein	0.162319	0.213104	0.671409	0.628501	0.201694	-5.86983	NA	NA	19.7548	NA	19.865	20.0021	19.8767	19.6127	19.7014	19.6964	NA	20.0772	20.332	19.973	20.0062	20.1059
J3KND1	J3KND1_HUMAN	SAAL1	Serum amyloid A like 1	0.0376639	0.892837	0.0492281	0.977562	0.00985591	-6.77002	NA	17.4508	NA	17.7227	18.8565	18.4086	18.7009	18.1747	17.9857	18.489	18.1796	17.3357	18.2464	18.8963	NA	18.6643
J3KNE3	J3KNE3_HUMAN	PAFAH1B2	Platelet activating factor acetylhydrolase 1b catalytic subunit 2 (Fragment)	0.0640051	0.880725	0.0551596	0.975342	0.010843	-6.71707	NA	17.7045	19.1527	17.2969	18.8914	19.0608	18.4891	19.5703	NA	17.7142	18.4943	NA	NA	18.8317	19.6947	18.5607
J3KNS1	J3KNS1_HUMAN	AGTPBP1	tubulin-glutamate carboxypeptidase	0.028918	0.802749	0.0954205	0.962289	0.0166946	-6.8518	23.0684	23.1987	23.5458	23.1669	23.1386	22.9722	22.7845	23.2027	23.3761	23.0681	23.5207	23.2668	22.8408	22.9954	22.998	23.2433
J3KNV1	J3KNV1_HUMAN	ZNF292	Zinc finger protein 292	-0.0682938	0.551506	0.25845	0.894188	0.0485713	-6.69353	24.0183	24.0604	24.03	24.1454	23.589	23.6498	23.5282	23.6396	23.9732	23.6778	23.902	24.0368	23.5801	23.6067	23.6552	23.6826
J3KNZ9	J3KNZ9_HUMAN	FBRS	Fibrosin	0.207272	0.0782217	1.10667	0.36584	0.436709	-5.20819	23.1032	22.9675	22.8693	23.0297	22.6158	22.6842	22.7583	22.479	23.2808	22.7883	23.0094	23.3665	22.9735	22.7676	23.0055	22.9734
J3KPP4	J3KPP4_HUMAN	LUC7L3	Cisplatin resistance-associated overexpressed protein, isoform CRA_b	0.667618	0.000358191	3.44589	0.00773045	2.11179	-0.0371677	27.1613	27.3774	27.8616	27.5313	27.9646	27.9026	27.8674	28.1706	28.1956	28.5938	28.0336	28.0854	28.3649	28.6301	28.6835	28.591
J3KPS0	J3KPS0_HUMAN	DNAJB12	DnaJ (Hsp40) homolog, subfamily B, member 12, isoform CRA_c	0.224771	0.0867219	1.06187	0.388353	0.410774	-5.29851	22.4542	22.274	22.1119	21.9401	22.3387	22.4599	22.6545	21.8777	22.4285	22.4147	22.0994	22.4352	22.6436	22.6301	22.8277	22.4302
J3KPZ4	J3KPZ4_HUMAN	C1D	Nuclear nucleic acid-binding protein C1D	-0.18635	0.345055	0.462111	0.781646	0.10699	-6.40285	26.8315	27.2777	26.7544	27.0649	26.3396	26.0434	26.1972	26.0357	26.628	26.4705	26.4678	26.9062	26.2075	26.2436	25.9398	26.1901
J3KQ18	J3KQ18_HUMAN	DDT	D-dopachrome decarboxylase	-0.227126	0.503115	0.298333	0.875744	0.057623	-6.64277	23.2968	23.5512	24.3708	23.2075	24.823	24.5302	24.5669	25.2177	23.4315	23.2758	23.8397	23.2915	23.832	24.7999	24.98	24.2967
J3KQ26	J3KQ26_HUMAN	ARMC5	Armadillo repeat containing 5	1.14111	0.309581	0.509226	0.738257	0.131792	-6.18759	NA	19.5255	NA	19.8751	15.154	NA	19.8079	16.2671	20.2909	20.6556	19.4381	20.3628	20.7482	16.3322	15.9391	20.3694
J3KQ32	J3KQ32_HUMAN	OLA1	Obg-like ATPase 1	-0.0548342	0.712377	0.14729	0.946073	0.0240754	-6.81198	24.9083	25.3306	25.4036	25.2564	25.207	25.232	25.1216	24.9272	25.425	24.5299	25.5244	25.5057	24.6713	24.9477	25.0624	25.2814
J3KQJ1	J3KQJ1_HUMAN	SUMF2	Sulfatase modifying factor 2	0.0259565	0.900584	0.0454757	0.979207	0.00912538	-6.84297	20.2751	19.912	19.8084	20.2325	20.5968	20.6526	21.4021	20.2136	20.4175	19.8836	NA	20.5149	20.4762	20.4387	20.8069	20.3505
J3KR35	J3KR35_HUMAN	CCDC12	Coiled-coil domain containing 12	-0.101146	0.551268	0.258637	0.894188	0.0485713	-6.6933	24.7272	24.5458	25.2348	24.4416	25.3392	25.1763	24.9456	25.4849	24.8052	25.2019	24.5373	24.535	24.6061	25.1169	25.133	25.1508
J3KRH0	J3KRH0_HUMAN	INTS2	Integrator complex subunit 2 (Fragment)	0.187884	0.645204	0.190303	0.933337	0.0299616	-6.77077	23.7028	22.887	22.1212	23.2122	22.2122	22.084	22.5048	20.3506	22.9339	22.4395	22.3527	23.2093	23.4297	21.3878	21.9269	22.8981
J3KRS1	J3KRS1_HUMAN	DHRS7B	Dehydrogenase/reductase 7B (Fragment)	-0.125328	0.286106	0.543473	0.717356	0.144265	-6.18684	22.1368	NA	21.98	22.18	21.9185	21.7068	21.8886	NA	22.009	21.9705	21.8114	22.0106	22.029	21.7072	21.4019	21.8054
J3KRY1	J3KRY1_HUMAN	ARHGDIA	Rho GDP dissociation inhibitor alpha (Fragment)	-0.123785	0.820984	0.0856652	0.964027	0.0159108	-6.85786	22.0734	22.1555	23.9787	22.7651	24.7591	25.0477	24.6309	25.0615	22.8545	23.5622	22.1616	22.7144	24.2118	24.8404	24.5166	24.62
J3KS63	J3KS63_HUMAN	CDK5RAP3	CDK5 regulatory subunit associated protein 3	-0.0426756	0.810707	0.091136	0.962289	0.0166946	-6.82023	22.6101	22.5752	22.2341	22.6427	23.1784	23.1017	23.1607	23.2597	22.1763	22.9509	NA	22.7164	23.1629	22.8215	23.0265	22.7641
J3KSC4;J3QLK0	J3KSC4_HUMAN;J3QLK0_HUMAN	RAC3	Rac family small GTPase 3 (Fragment)	-0.325426	0.0309833	1.50887	0.208049	0.681833	-4.37072	24.3209	23.9386	23.6252	23.7484	23.6736	23.4495	23.7202	23.7726	23.6995	22.8712	23.4671	23.7917	23.5454	23.6301	23.2062	23.4343
J3KT65	J3KT65_HUMAN	ACTG1	Actin gamma 1	-0.0585045	0.864439	0.0632657	0.973279	0.0117627	-6.86981	31.849	31.6973	32.498	31.4244	32.8598	32.8014	33.0472	32.6165	31.821	33.6584	31.0902	31.9293	31.9535	32.9508	32.9083	32.0139
J3KTA1	J3KTA1_HUMAN	FBXL20	F-box and leucine rich repeat protein 20	-0.296572	0.0110729	1.95574	0.102959	0.987337	-3.29236	20.3334	20.4233	20.1882	20.4482	20.5118	19.9808	20.1924	20.2754	20.0501	19.706	20.0128	20.2284	19.9652	NA	20.0232	NA
J3KTL2	J3KTL2_HUMAN	SRSF1	Serine/arginine-rich splicing factor 1	-0.0801653	0.714436	0.146037	0.946721	0.0237781	-6.81307	30.0745	30.1431	30.3696	30.1668	30.7567	30.9255	31.1682	30.9021	30.0336	31.0939	29.8493	30.1041	30.2971	31.0179	30.8666	30.6027
J3QKY3	J3QKY3_HUMAN	NFE2L1	NFE2 like bZIP transcription factor 1	0.317191	0.0779178	1.10836	0.365144	0.437536	-5.20477	21.812	22.6331	23.4093	22.9241	23.059	22.9384	22.8835	23.1115	23.2523	23.1126	23.3129	22.9716	23.0233	23.0616	23.2577	23.3166
J3QL55	J3QL55_HUMAN	PER1	Period circadian regulator 1 (Fragment)	0.11519	0.66461	0.177433	0.936903	0.0283053	-6.62519	NA	NA	26.5831	26.2303	25.622	25.726	25.4763	NA	26.5125	NA	26.7433	26.1918	25.4673	25.8263	25.5128	26.0452
J3QLI4	J3QLI4_HUMAN	PTPRM	Protein tyrosine phosphatase receptor type M (Fragment)	0.39484	0.0938585	1.02753	0.405944	0.391533	-5.23603	18.2234	18.5245	19.5227	18.9218	NA	18.5598	18.5194	NA	19.4084	19.4361	19.5605	19.1166	18.5972	18.7	18.9286	NA
J3QQ67	J3QQ67_HUMAN	RPL18	Ribosomal protein L18 (Fragment)	0.045247	0.67199	0.172637	0.938124	0.0277397	-6.78849	30.6355	30.8379	30.7197	30.8986	30.3642	30.4726	30.4581	30.2397	30.7725	30.5481	30.8658	30.7131	30.4926	30.3787	30.5312	30.6862
J3QQJ0	J3QQJ0_HUMAN	SAP30BP	SAP30 binding protein (Fragment)	0.343262	0.00526022	2.279	0.0607231	1.21665	-2.68498	24.6666	24.8448	24.8298	24.6948	24.9231	25.0875	25.1824	24.3701	25.0717	25.0814	25.0091	25.0374	25.1952	25.3644	25.3166	25.2693
J3QQK4	J3QQK4_HUMAN	BPTF	Bromodomain PHD finger transcription factor	-0.0355602	0.594191	0.226074	0.908912	0.0414782	-6.73186	26.6016	26.7573	26.8307	26.7966	26.6173	26.5822	26.5408	26.6225	26.7212	26.6939	26.6785	26.6535	26.526	26.5507	26.5509	26.6899
J3QQM2	J3QQM2_HUMAN	SS18	SS18 subunit of BAF chromatin remodeling complex	-0.123687	0.445224	0.351421	0.849256	0.0709614	-6.56999	25.6159	25.291	25.6227	24.7817	25.6428	25.4006	25.1583	25.6364	24.8553	25.4196	25.2321	24.9491	24.953	25.6088	25.8099	25.3322
J3QR07	J3QR07_HUMAN	YTHDC1	YTH domain-containing family protein	-0.138851	0.251244	0.599903	0.679782	0.16763	-6.17298	27.4335	27.597	27.3591	27.3083	26.967	26.8167	26.9766	27.2161	27.2195	27.0658	27.3926	27.1278	26.8423	26.9776	26.8624	27.0754
J3QR62	J3QR62_HUMAN	DDX5	DEAD-box helicase 5 (Fragment)	-0.00142264	0.996369	0.00157986	0.99925	0.000326021	-6.88559	23.1643	23.9274	24.8727	24.2691	23.3019	23.5063	23.2173	23.7435	23.9756	23.8256	24.5458	24.6357	22.4239	23.6467	23.1855	23.7523
J3QRS3	J3QRS3_HUMAN	MYL12A	Myosin light chain 12A	0.259747	0.541543	0.266367	0.887973	0.0516004	-6.68375	26.1729	26.1766	27.5904	26.285	27.8263	27.8049	28.2803	27.9248	26.47	28.4316	26.8614	26.1193	28.0207	27.9174	28.3329	27.9859
J3QRU1	J3QRU1_HUMAN	YES1	Tyrosine-protein kinase	-0.0745014	0.595396	0.225194	0.908956	0.0414571	-6.73286	27.3898	27.4393	27.5564	27.307	27.0048	26.9088	26.6613	26.9031	27.357	26.9631	27.38	27.1813	26.7366	26.857	27.1135	26.9861
K4DI93	K4DI93_HUMAN	CUL4B	Cullin 4B	-0.434867	0.000504936	3.29676	0.0100878	1.9962	-0.378927	25.6073	25.6928	25.9772	25.6845	25.9554	25.9065	25.9199	26.0201	25.1461	25.6612	25.2115	25.1321	25.4615	25.5249	25.6473	25.5002
K7EJR3	K7EJR3_HUMAN	PSMD8	26S proteasome non-ATPase regulatory subunit 8 (Fragment)	-0.427571	0.00785304	2.10496	0.0809515	1.09178	-3.07223	24.1423	24.2637	23.5824	24.2368	24.2038	24.1311	24.3184	24.524	23.7466	23.5655	23.6199	23.1412	24.02	23.9373	24.0072	23.9441
K7EJU3;K7EN86	K7EJU3_HUMAN;K7EN86_HUMAN	UNC119	Unc-119 lipid binding chaperone	0.270169	0.401764	0.396029	0.823989	0.0840784	-6.39266	21.5647	NA	22.6804	22.1334	21.1374	21.2874	21.0299	NA	22.4157	21.7452	22.6472	22.3498	21.192	21.3152	NA	21.6982
K7EJU9	K7EJU9_HUMAN	JMJD6	Jumonji domain containing 6, arginine demethylase and lysine hydroxylase	-0.254916	0.438652	0.35788	0.845804	0.0727302	-6.52501	NA	21.9657	23.3619	22.1566	23.2477	22.9787	23.1144	23.5507	21.4337	22.8027	23.3355	22.0926	22.1204	23.4071	23.177	22.8781
K7EL26	K7EL26_HUMAN	TARDBP	TAR DNA binding protein (Fragment)	0.175907	0.261749	0.582116	0.692523	0.159566	-6.20376	24.902	25.1627	25.3755	25.4833	25.1508	25.3076	25.2182	24.824	25.3359	25.4395	24.7692	26.1014	25.314	25.0887	25.3955	25.3871
K7ELH6	K7ELH6_HUMAN	SDF2	Stromal cell derived factor 2 (Fragment)	-0.197798	0.61407	0.211782	0.917947	0.0371825	-6.61588	NA	24.6204	25.344	NA	23.2923	23.6325	22.7557	NA	24.1298	23.2502	24.2092	24.3573	23.5427	23.1383	23.4434	23.7784
K7EM18	K7EM18_HUMAN	EIF1	Eukaryotic translation initiation factor 1	0.0463213	0.692574	0.159534	0.94207	0.0259167	-6.80093	26.0339	25.9247	25.8898	25.8959	26.4528	26.2387	25.9826	26.2354	26.2128	25.9622	25.6851	26.122	26.4583	26.0052	26.2279	26.3508
K7EM38	K7EM38_HUMAN	ACTG1	Actin, cytoplasmic 2 (Fragment)	0.374362	0.211235	0.675233	0.62585	0.20353	-5.91944	NA	21.8547	21.6179	21.6371	21.6785	21.5346	NA	21.926	21.793	23.1512	21.3462	21.8563	NA	21.5442	23.0929	21.7936
K7EMB4	K7EMB4_HUMAN	ACSBG2	Acyl-CoA synthetase bubblegum family member 2 (Fragment)	-0.0282906	0.750178	0.124836	0.955868	0.0196022	-6.75387	21.6966	22.0317	21.7954	21.8521	21.6654	21.603	21.911	21.542	NA	21.8646	NA	21.7225	21.714	21.662	21.6754	21.7648
K7EMM8	K7EMM8_HUMAN	GLYR1	Cytokine-like nuclear factor N-PAC (Fragment)	0.0107092	0.935951	0.0287468	0.98817	0.00516844	-6.84795	24.623	25.0364	24.9379	24.5271	25.3018	24.9179	24.8635	NA	24.6228	25.2605	24.6526	24.8583	25.0155	24.6769	25.2091	24.8845
K7ENA8	K7ENA8_HUMAN	EIF3G	Eukaryotic translation initiation factor 3 subunit G (Fragment)	0.0892144	0.883717	0.0536869	0.975849	0.0106176	-6.83982	20.1888	21.0846	21.6267	20.2066	23.4164	23.0849	23.1132	23.4749	NA	22.6144	20.8813	20.5179	22.5439	22.8959	23.1936	22.1491
K7EQB6	K7EQB6_HUMAN	LIG3	DNA ligase 3 (Fragment)	0.42482	0.0106107	1.97425	0.0998121	1.00082	-3.31087	22.2249	NA	22.2484	22.1758	21.8799	21.2616	21.7804	21.9282	22.605	22.3787	22.3636	22.5417	22.2111	22.1589	22.5777	21.9892
K7EQN6	K7EQN6_HUMAN	ZNF536	Zinc finger protein 536	-0.13104	0.238827	0.621917	0.661721	0.179325	-6.1345	23.2857	23.2086	23.2701	23.2792	23.2159	23.1149	22.8485	23.0252	23.2427	22.5913	23.4157	22.9485	22.8752	23.0139	22.9823	23.1303
K7ER90	K7ER90_HUMAN	EIF3G	Eukaryotic translation initiation factor 3 subunit G (Fragment)	-0.50417	0.00772905	2.11187	0.080058	1.0966	-3.05691	25.9744	25.9043	26.4098	25.7109	26.5876	26.3898	26.4463	26.0536	25.2173	26.1609	25.1399	25.4967	25.8157	26.0511	25.8251	25.7367
K7ERI7	K7ERI7_HUMAN	RPL22	Ribosomal protein L22	-0.107809	0.27751	0.556721	0.709574	0.149002	-6.24717	30.1115	30.1988	30.0923	30.2057	29.9991	30.0823	30.1404	29.6308	30.1131	29.8169	30.0879	30.1517	29.9302	29.6744	29.8028	30.0213
K7ERQ8	K7ERQ8_HUMAN	NA	PCAF N-terminal domain-containing protein (Fragment)	-0.201503	0.144323	0.840663	0.512614	0.29021	-5.73233	24.4834	24.4423	24.8854	24.5833	24.947	24.9637	24.7481	25.2758	24.4342	24.0737	24.5215	24.7079	24.6928	24.7543	24.7943	24.7383
M0QY20	M0QY20_HUMAN	NA	Uncharacterized protein (Fragment)	-0.801457	0.00897189	2.04712	0.0883881	1.05361	-2.97544	NA	20.7151	19.9879	21.002	21.0168	21.3323	21.247	NA	20.6452	20.1276	NA	20.5615	20.0257	19.4557	19.6767	NA
M0QYA2	M0QYA2_HUMAN	PIH1D1	PIH1 domain containing 1 (Fragment)	0.0698434	0.662776	0.178633	0.936903	0.0283053	-6.78259	20.8923	20.3559	19.8785	20.3158	20.4648	20.6723	20.49	20.5128	20.4235	20.5771	19.8332	20.5995	20.8914	20.2785	20.9113	20.6265
M0QYT0	M0QYT0_HUMAN	NA	RRM domain-containing protein (Fragment)	0.0777823	0.704124	0.152351	0.943594	0.025215	-6.73042	21.0723	NA	21.1751	NA	21.2231	21.0409	20.9298	21.5122	21.2672	20.5104	21.9391	20.7578	21.1255	21.6009	21.658	21.0347
M0QZ52	M0QZ52_HUMAN	CALM3	Calmodulin 3	0.307564	0.143676	0.842615	0.512514	0.290294	-5.72861	30.0476	29.9671	30.0337	30.0908	30.5419	30.7157	30.7162	29.8607	30.3754	30.7917	29.6123	30.4345	31.2836	30.5451	30.5781	30.8135
M0QZM1	M0QZM1_HUMAN	HNRNPM	Heterogeneous nuclear ribonucleoprotein M (Fragment)	0.274949	0.189667	0.722009	0.592694	0.227169	-5.95456	22.6969	22.4516	22.4384	22.8209	22.3828	22.3843	22.1971	21.7663	22.9038	22.6414	22.3527	23.5066	21.7352	22.6307	22.7528	22.8147
M0R0A9	M0R0A9_HUMAN	FCGRT	Fc gamma receptor and transporter	0.144977	0.560505	0.25142	0.897574	0.0469298	-6.49755	NA	22.7165	NA	23.1023	22.7912	NA	22.6787	NA	23.2713	22.0071	23.206	23.202	23.3372	23.0219	22.4218	23.27
M0R189	M0R189_HUMAN	MPND	MPN domain containing (Fragment)	0.0845766	0.451147	0.345682	0.853201	0.0689489	-6.57812	21.4559	21.4792	21.7242	21.7295	22.0621	21.8059	21.6995	21.837	21.6943	21.8535	22.0984	21.6035	21.6364	21.5956	22.1897	21.7983
M0R1T5	M0R1T5_HUMAN	CHMP2A	Charged multivesicular body protein 2A	0.104862	0.435804	0.360708	0.843887	0.0737157	-6.55672	25.427	25.19	25.4007	25.319	25.6461	25.6259	25.9009	24.9901	25.3517	25.7598	25.0979	25.4897	25.867	25.5896	25.5795	25.6037
M0R2C6	M0R2C6_HUMAN	NA	serine--tRNA ligase (Fragment)	-0.278882	0.0759798	1.1193	0.359357	0.444474	-5.02559	NA	NA	21.08	NA	21.5466	21.5852	21.9822	21.5633	21.204	21.0862	21.0544	21.0412	21.3243	21.4544	21.4476	21.5687
M0R2L6	M0R2L6_HUMAN	RPL37A	Ribosomal protein L37a	-0.146843	0.639397	0.194229	0.931667	0.0307393	-6.76669	26.4917	27.0099	27.8434	26.7526	26.6129	26.306	26.233	27.8179	26.774	26.158	28.1563	26.3597	26.0808	26.386	26.9037	27.074
M0R2P6	M0R2P6_HUMAN	SHKBP1	SH3KBP1 binding protein 1	0.478439	0.017615	1.75412	0.144068	0.841432	-3.84276	23.7309	23.7909	23.4564	23.7463	23.2158	23.1909	23.0791	22.7831	24.2273	23.2409	24.231	24.2797	23.9077	23.5087	23.5717	23.8541
M0R2T0	M0R2T0_HUMAN	HNRNPM	Heterogeneous nuclear ribonucleoprotein M (Fragment)	0.213032	0.0247306	1.60677	0.181968	0.740004	-4.16123	30.3862	30.229	30.3044	30.2211	30.3493	30.2318	30.4983	30.5332	30.3107	30.6347	30.6941	30.4328	30.8808	30.4237	30.5671	30.5137
M0R2V0	M0R2V0_HUMAN	HAS1	Hyaluronan synthase 1	-0.128678	0.527722	0.277595	0.884416	0.0533436	-6.60122	NA	25.269	25.9931	25.3606	26.4905	26.0933	25.9563	25.9577	25.8337	25.3604	NA	26.0371	25.155	26.0675	25.8463	25.9196
M0R2Z9	M0R2Z9_HUMAN	SUGP2	SURP and G-patch domain containing 2	-0.00157322	0.983783	0.00710051	0.99753	0.00107393	-6.88537	27.3277	27.3962	27.2508	27.3317	27.0274	27.1058	27.1473	27.2079	27.3192	27.2433	27.1132	27.3793	27.3224	26.9862	27.1854	27.2333
N0DVX5	N0DVX5_HUMAN	ZDBF2	DBF4-type zinc finger-containing protein 2	-0.00243736	0.978674	0.00936215	0.996903	0.00134711	-6.88521	23.5474	23.4757	23.8132	23.5843	23.3803	23.3534	23.4891	23.5935	23.5249	23.6927	23.4655	23.7842	23.6461	23.2944	23.5277	23.2817
O00115;O00115-2	DNS2A_HUMAN	DNASE2	Deoxyribonuclease-2-alpha	-0.207075	0.280785	0.551626	0.710876	0.148206	-6.2558	22.4465	22.8194	22.1326	22.3623	22.5051	22.3346	22.4813	21.7335	22.3918	21.1991	22.2913	22.4634	22.4052	21.7362	22.3759	22.2958
O00116	ADAS_HUMAN	AGPS	Alkyldihydroxyacetonephosphate synthase, peroxisomal	0.0372716	0.770197	0.113398	0.957009	0.0190839	-6.83937	22.3524	22.2408	22.5525	22.6036	23.0067	23.0726	22.946	22.7383	22.7031	22.5688	22.6654	22.4313	22.9863	22.7887	22.8779	22.7895
O00139-2	KIF2A_HUMAN	KIF2A	Isoform 2 of Kinesin-like protein KIF2A	0.546349	0.00315774	2.50062	0.0414165	1.38283	-2.18808	23.7424	23.9094	22.8304	23.2643	23.1931	23.3653	23.0979	23.0893	24.1758	23.7736	23.3308	23.9313	23.9554	23.5766	24.1557	23.9636
O00139;O00139-4	KIF2A_HUMAN	KIF2A	Kinesin-like protein KIF2A	0.567293	0.00775943	2.11017	0.0801145	1.09629	-3.06068	25.8779	26.1284	26.5213	26.0128	26.7289	26.8019	26.9246	26.9767	26.76	27.2972	26.6787	26.6031	27.0656	27.296	27.4778	27.3324
O00148	DX39A_HUMAN	DDX39A	ATP-dependent RNA helicase DDX39A	-0.57735	0.0118998	1.92446	0.108204	0.965758	-3.47056	26.4395	26.643	27.5003	27.0923	27.3977	27.5201	27.3617	27.8106	26.6313	27.1532	27.0847	26.4504	26.1422	26.2054	26.9279	26.5512
O00151	PDLI1_HUMAN	PDLIM1	PDZ and LIM domain protein 1	-0.253751	0.0187071	1.72799	0.149882	0.824251	-3.89947	27.8172	27.7103	27.5719	27.4814	27.9711	27.9431	28.0812	27.8078	27.6515	27.316	27.5435	27.7003	27.7039	27.3128	27.5258	27.6003
O00154-4	BACH_HUMAN	ACOT7	Isoform 4 of Cytosolic acyl coenzyme A thioester hydrolase	-0.0596984	0.828684	0.0816113	0.966297	0.0148895	-6.86023	23.9042	23.8373	24.4362	23.817	25.0922	25.0618	24.8569	25.4632	23.924	24.1079	24.4507	23.88	24.6429	24.9152	25.1835	24.8869
O00159-3	MYO1C_HUMAN	MYO1C	Isoform 3 of Unconventional myosin-Ic	0.494192	1.8e-05	4.74508	0.000811599	3.09066	2.95775	27.1331	27.2261	27.3438	27.1851	26.8585	26.886	26.9358	26.8584	27.5703	27.6543	27.5302	27.5711	27.4352	27.4597	27.5624	27.5972
O00161	SNP23_HUMAN	SNAP23	Synaptosomal-associated protein 23	-0.00843503	0.926764	0.0330308	0.987024	0.00567226	-6.88102	26.4602	26.2489	26.4814	26.3737	26.3086	26.4099	26.5438	26.4941	26.3859	26.696	25.9664	26.3544	26.5228	26.4541	26.5079	26.3655
O00170	AIP_HUMAN	AIP	AH receptor-interacting protein	-0.119096	0.539104	0.268327	0.887274	0.0519422	-6.6813	23.9916	23.626	24.1993	23.7775	24.6638	24.6821	24.5818	24.5069	23.8184	23.6657	23.8464	23.8608	24.4735	24.3002	24.564	24.5474
O00178	GTPB1_HUMAN	GTPBP1	GTP-binding protein 1	-0.295738	0.0889966	1.05063	0.395248	0.403131	-5.32107	24.3583	24.0425	25.0396	24.5874	24.8774	24.6338	24.4786	25.1052	24.232	24.1173	24.2194	24.0507	24.0442	24.8825	24.5516	24.6595
O00186	STXB3_HUMAN	STXBP3	Syntaxin-binding protein 3	-0.0705432	0.708018	0.149956	0.944756	0.0246803	-6.80962	22.6408	22.9614	22.9646	22.7877	22.581	22.552	22.3016	22.4108	22.9265	21.8966	23.2642	23.0958	22.4237	22.1384	22.2331	22.6573
O00192	ARVC_HUMAN	ARVCF	Splicing regulator ARVCF	0.66627	0.000233913	3.63095	0.00556989	2.25415	0.512808	NA	18.9554	18.3094	18.8685	19.1097	19.2293	18.6976	18.8522	19.718	19.32	19.3282	19.3869	19.6537	NA	19.4623	19.817
O00193	SMAP_HUMAN	SMAP	Small acidic protein	-0.159941	0.750309	0.12476	0.955868	0.0196022	-6.83074	21.6471	21.4661	22.1584	21.5383	23.9004	23.9021	23.7925	23.5739	21.8971	22.2291	21.0004	21.9381	23.1874	23.762	23.0233	23.662
O00203	AP3B1_HUMAN	AP3B1	AP-3 complex subunit beta-1	-0.0222592	0.829316	0.0812799	0.966297	0.0148895	-6.86042	23.0302	22.9484	22.9743	22.9683	23.0456	23.1193	23.1237	22.9714	23.0459	22.4091	23.2224	23.2016	23.1176	22.8683	23.0304	23.108
O00206-2	TLR4_HUMAN	TLR4	Isoform 2 of Toll-like receptor 4	0.935935	0.426891	0.369683	0.840112	0.0756626	-6.39293	18.2181	24.4234	22.0085	NA	22.3129	23.2142	16.7675	NA	NA	21.9701	NA	22.8496	21.6961	20.8967	22.4167	22.7313
O00213-2	APBB1_HUMAN	APBB1	Isoform 2 of Amyloid beta precursor protein binding family B member 1	-0.00922947	0.95799	0.0186392	0.992865	0.00310994	-6.74192	NA	NA	21.0758	21.9472	21.6407	21.6071	22.0227	21.5519	NA	21.4754	NA	22.0251	21.9277	21.4299	21.4841	21.4478
O00217	NDUS8_HUMAN	NDUFS8	NADH dehydrogenase [ubiquinone] iron-sulfur protein 8, mitochondrial	-0.373252	0.107117	0.97014	0.435831	0.360682	-5.48106	21.7288	21.9921	21.8611	21.8456	23.3456	22.6301	22.9795	22.4232	21.8559	21.7605	21.5715	21.9082	22.2116	22.2144	22.3518	21.9459
O00231;O00231-2	PSD11_HUMAN	PSMD11	26S proteasome non-ATPase regulatory subunit 11	-0.26733	0.0157335	1.80317	0.132534	0.877674	-3.73598	24.5818	24.5184	24.7515	24.354	24.8714	24.8797	24.7944	24.7291	24.3245	24.1821	24.2627	24.3201	24.6777	24.3558	24.559	24.6598
O00232	PSD12_HUMAN	PSMD12	26S proteasome non-ATPase regulatory subunit 12	-0.350991	0.000385348	3.41415	0.00818235	2.08712	-0.109962	23.9408	24.0315	23.6194	23.7951	23.8728	24.0189	23.8758	23.9114	23.4344	23.2809	23.5147	23.5833	23.4948	23.5671	23.7043	23.678
O00233	PSMD9_HUMAN	PSMD9	26S proteasome non-ATPase regulatory subunit 9	-0.0374625	0.836243	0.0776677	0.967768	0.0142288	-6.86245	22.1516	22.5014	22.5693	22.339	23.2178	22.8625	23.0383	23.1941	22.5695	22.2041	23.1133	22.2937	22.9054	22.6316	23.0605	22.7963
O00255-3	MEN1_HUMAN	MEN1	Isoform 3 of Menin	-0.218083	0.0921117	1.03569	0.401348	0.396479	-5.35097	26.3327	26.3887	26.2059	26.4432	25.8518	25.9806	26.022	25.6868	26.112	25.8242	26.063	26.1537	25.9003	25.593	25.6591	25.8617
O00257	CBX4_HUMAN	CBX4	E3 SUMO-protein ligase CBX4	0.320398	0.00860536	2.06523	0.0858927	1.06604	-3.16022	22.8607	23.261	23.5994	23.1253	23.0088	22.9478	22.909	23.2729	23.5394	23.2084	23.3133	23.4597	23.291	23.552	23.5285	23.6559
O00264	PGRC1_HUMAN	PGRMC1	Membrane-associated progesterone receptor component 1	-0.150262	0.733702	0.13448	0.952823	0.0209877	-6.8229	23.4541	21.8833	22.1224	22.3106	24.0098	24.2793	24.4665	23.3879	22.4465	23.9361	22.1476	22.1429	22.6448	24.2119	23.7222	23.4598
O00267-2	SPT5H_HUMAN	SUPT5H	Isoform 2 of Transcription elongation factor SPT5	0.0304435	0.685556	0.163957	0.938857	0.0274005	-6.7968	26.8056	26.8421	27.0328	26.8788	26.6224	26.7243	26.7465	26.8257	26.9815	26.8958	26.8951	26.9152	26.6229	26.7244	26.7825	26.9042
O00268	TAF4_HUMAN	TAF4	Transcription initiation factor TFIID subunit 4	0.235429	0.0954845	1.02007	0.409857	0.387368	-5.38212	25.3299	25.2553	25.0479	25.2481	24.7068	24.6428	24.6119	24.6301	25.3773	25.0666	25.2696	25.462	25.1387	24.8311	25.0032	25.2077
O00273	DFFA_HUMAN	DFFA	DNA fragmentation factor subunit alpha	-0.568656	0.160085	0.795648	0.544274	0.264183	-5.69378	21.5144	NA	21.9164	NA	22.9365	22.7656	22.2385	23.3784	20.9292	21.3033	21.1855	NA	21.8871	22.9423	22.7227	22.2576
O00287	RFXAP_HUMAN	RFXAP	Regulatory factor X-associated protein	0.0260394	0.866332	0.0623155	0.97372	0.011566	-6.87025	24.5282	24.4624	24.3407	24.6207	24.1688	24.2425	24.3504	23.4673	24.5914	24.0721	24.23	24.6575	24.455	24.1897	23.9048	24.2887
O00291-3	HIP1_HUMAN	HIP1	Isoform 3 of Huntingtin-interacting protein 1	0.0556849	0.542129	0.265897	0.888134	0.0515217	-6.68433	25.572	25.7042	25.756	25.5715	25.5216	25.4344	25.4106	25.3646	25.718	25.4217	25.9284	25.6185	25.4752	25.3837	25.5278	25.7068
O00299	CLIC1_HUMAN	CLIC1	Chloride intracellular channel protein 1	-0.0517619	0.736868	0.13261	0.95289	0.020957	-6.82444	25.5977	25.3781	25.4687	25.2878	25.976	25.8215	25.969	25.5351	25.4633	24.95	25.2839	25.5264	25.9863	25.7463	25.7089	25.9548
O00303	EIF3F_HUMAN	EIF3F	Eukaryotic translation initiation factor 3 subunit F	-0.551494	0.00631262	2.19979	0.0689262	1.16162	-2.86158	26.9158	27.2003	27.0751	26.9744	26.5548	26.4764	26.6954	26.1646	26.5237	26.0038	26.8173	26.5382	26.1458	25.8196	25.7417	26.0549
O00308	WWP2_HUMAN	WWP2	NEDD4-like E3 ubiquitin-protein ligase WWP2	0.546666	7.53e-07	6.12303	7.97e-05	4.0986	6.13568	23.6365	23.8643	23.8844	23.6334	23.5745	23.6044	23.7292	23.4639	24.1736	24.2596	24.2463	24.2902	24.1375	24.1605	24.2018	24.2945
O00311	CDC7_HUMAN	CDC7	Cell division cycle 7-related protein kinase	0.108289	0.625683	0.203646	0.92392	0.0343657	-6.72192	20.7388	20.7358	20.903	NA	21.3154	21.2063	21.279	20.96	20.9919	21.4434	20.1345	20.4489	21.5862	21.3975	21.6417	21.3806
O00327-7	BMAL1_HUMAN	BMAL1	Isoform MOP3 of Basic helix-loop-helix ARNT-like protein 1	0.218067	0.17485	0.757335	0.569277	0.244677	-5.88932	21.4912	21.4622	22.1868	21.8122	21.7295	22.0951	22.3248	21.4366	21.9622	22.5701	21.6928	21.7888	22.0171	21.941	22.2552	22.0558
O00330-3	ODPX_HUMAN	PDHX	Isoform 3 of Pyruvate dehydrogenase protein X component, mitochondrial	-0.112385	0.214952	0.667659	0.630779	0.200123	-6.05323	23.6581	23.4488	23.6855	23.6953	23.8016	23.798	23.7769	23.7165	23.5196	23.4431	23.4623	23.5755	24.0004	23.5531	23.4309	23.6968
O00391;O00391-2	QSOX1_HUMAN	QSOX1	Sulfhydryl oxidase 1	-0.471998	0.57656	0.239155	0.902056	0.0447665	-6.63867	23.1587	23.0862	NA	20.7867	21.0005	NA	23.0034	20.7815	20.6669	20.5731	20.8463	20.8273	22.6654	24.1472	18.4213	23.8325
O00399	DCTN6_HUMAN	DCTN6	Dynactin subunit 6	0.743147	0.0382856	1.41696	0.237099	0.625071	-4.3152	NA	NA	NA	NA	23.4765	23.3279	23.674	22.9942	23.5948	24.6271	22.9288	23.7594	24.2798	24.5317	24.9342	24.2346
O00409;O00409-2	FOXN3_HUMAN	FOXN3	Forkhead box protein N3	-0.297331	0.440574	0.355981	0.846771	0.0722339	-6.39941	NA	NA	20.1901	18.5196	19.3224	18.8378	18.663	NA	18.6555	NA	19.9708	18.8373	18.4561	19.2012	18.8882	17.6557
O00410	IPO5_HUMAN	IPO5	Importin-5	0.261138	0.0118247	1.92721	0.108204	0.965758	-3.46452	23.9168	23.8796	24.0112	23.9427	24.264	24.218	24.1782	23.9007	24.243	23.955	24.3842	24.3386	24.5095	24.1722	24.3057	24.4919
O00411	RPOM_HUMAN	POLRMT	DNA-directed RNA polymerase, mitochondrial	-0.0132931	0.907817	0.0420017	0.981592	0.0080688	-6.87833	24.17	24.3056	24.3239	24.4297	24.0494	23.9905	24.0722	23.7962	24.4203	24.1952	24.3131	24.3958	23.9618	23.8582	23.8588	24.0281
O00422-2	SAP18_HUMAN	SAP18	Isoform 2 of Histone deacetylase complex subunit SAP18	-0.00470458	0.945534	0.0243227	0.990027	0.00435317	-6.88307	29.5652	29.6985	29.6719	29.5863	29.7098	29.7918	29.6378	29.7352	29.6778	29.6321	29.4841	29.712	29.8118	29.7099	29.5133	29.818
O00425	IF2B3_HUMAN	IGF2BP3	Insulin-like growth factor 2 mRNA-binding protein 3	-0.686358	8.78e-07	6.05659	8.63e-05	4.06422	5.98296	27.6566	27.7884	27.8874	27.6839	27.9023	27.805	27.8255	27.7384	27.3066	27.2495	27.2748	27.2978	26.9678	26.7441	26.9231	27.033
O00429-4;O00429-9	DNM1L_HUMAN	DNM1L	Isoform 3 of Dynamin-1-like protein	-0.103285	0.506082	0.295779	0.87656	0.0572183	-6.64613	22.9015	22.8411	23.3295	22.8072	23.4462	23.5351	23.4333	23.1329	22.917	22.3751	23.1857	23.0272	23.2397	23.1765	23.231	23.4486
O00442	RTCA_HUMAN	RTCA	RNA 3'-terminal phosphate cyclase	0.241439	0.202019	0.694607	0.612033	0.213225	-6.00458	22.6049	23.2597	23.9385	23.0643	23.7788	23.4024	23.1916	23.5661	23.6748	23.189	24.1433	23.3955	23.1861	23.6038	23.7583	23.787
O00443	P3C2A_HUMAN	PIK3C2A	Phosphatidylinositol 4-phosphate 3-kinase C2 domain-containing subunit alpha	-0.282316	0.000385469	3.41401	0.00818235	2.08712	-0.110275	26.1112	26.075	26.1333	26.0395	25.8524	25.9465	25.9127	25.9921	25.7785	25.7971	25.7447	25.7762	25.5841	25.6715	25.6731	25.7791
O00458	IFRD1_HUMAN	IFRD1	Interferon-related developmental regulator 1	-0.321503	0.720812	0.142178	0.948105	0.0231437	-6.81642	20.0451	20.1715	22.1792	20.6359	21.9992	21.2257	18.6478	19.5747	17.6064	23.3886	19.5228	20.4089	21.897	18.1933	23.2816	17.6084
O00461	GOLI4_HUMAN	GOLIM4	Golgi integral membrane protein 4	-0.32081	0.0161468	1.79191	0.134968	0.86977	-3.76052	21.8482	21.3322	21.4733	21.4922	21.5972	21.2827	21.5449	21.1108	21.2739	21.1353	20.836	21.5743	21.2402	20.9722	20.851	21.2322
O00468;O00468-3;O00468-4;O00468-5;O00468-6;O00468-7	AGRIN_HUMAN	AGRN	Agrin	0.0209957	0.873035	0.0589684	0.974095	0.0113986	-6.87176	22.1766	22.154	22.238	22.3304	22.6973	22.6768	22.9834	22.8374	22.3428	22.4023	22.514	22.323	22.7333	22.6171	22.5717	22.7576
O00469-2	PLOD2_HUMAN	PLOD2	Isoform 2 of Procollagen-lysine,2-oxoglutarate 5-dioxygenase 2	0.0832445	0.755871	0.121552	0.955868	0.0196022	-6.83324	19.9333	19.3976	19.9315	19.6831	20.9994	20.7581	21.0894	20.8597	19.8237	20.534	20.0275	20.0141	20.9118	20.4981	20.9821	20.5268
O00470-2	MEIS1_HUMAN	MEIS1	Isoform 2 of Homeobox protein Meis1	0.0200289	0.79783	0.0980894	0.962289	0.0166946	-6.81574	21.663	21.5402	21.6272	21.7946	21.5522	21.7487	21.8365	21.4751	21.7065	21.4634	21.6201	21.7414	21.7471	NA	21.6866	21.758
O00471	EXOC5_HUMAN	EXOC5	Exocyst complex component 5	0.0977033	0.524558	0.280207	0.882422	0.0543236	-6.63105	22.0035	22.2908	NA	21.8476	22.5048	22.2773	22.3184	22.9552	22.1012	22.2382	22.4697	22.1262	22.5138	22.7017	22.6389	22.5034
O00472	ELL2_HUMAN	ELL2	RNA polymerase II elongation factor ELL2	-0.0328909	0.719	0.143271	0.948105	0.0231437	-6.81548	21.5063	21.3547	21.5918	21.5909	21.7492	21.6285	21.571	21.3526	21.7466	21.6394	21.5959	21.7181	21.415	21.2974	21.3836	21.286
O00479	HMGN4_HUMAN	HMGN4	High mobility group nucleosome-binding domain-containing protein 4	-0.0379788	0.889644	0.050784	0.977257	0.00999113	-6.87517	29.6776	29.3607	28.9088	29.321	28.2572	28.2697	28.0529	27.9959	29.1333	28.5714	29.3059	29.142	28.2469	28.0573	28.4302	28.6529
O00483	NDUA4_HUMAN	NDUFA4	Cytochrome c oxidase subunit NDUFA4	-0.108781	0.684445	0.164661	0.938481	0.0275747	-6.79613	24.0939	24.0617	24.6815	24.0281	25.2225	25.225	25.2839	24.9229	24.0048	24.6015	23.9675	24.1866	24.3169	25.2036	25.4374	24.9309
O00487	PSDE_HUMAN	PSMD14	26S proteasome non-ATPase regulatory subunit 14	-0.305333	0.111543	0.952559	0.446794	0.349893	-5.51564	23.1404	23.0321	22.1884	22.3657	23.0141	23.2238	23.2993	22.9093	22.3881	22.4359	22.1007	22.4654	23.2612	22.5244	22.7738	22.7809
O00488	ZN593_HUMAN	ZNF593	Zinc finger protein 593	-0.1165	0.221113	0.655386	0.638693	0.194708	-6.0752	24.0844	24.002	24.1322	24.2079	24.1039	24.1083	24.0437	23.8535	24.1327	24.0663	23.5721	24.1367	24.0561	23.8357	23.7273	24.0771
O00505	IMA4_HUMAN	KPNA3	Importin subunit alpha-4	0.245823	0.205732	0.686698	0.617484	0.209374	-6.01891	26.8907	27.3568	27.4817	27.5151	26.8052	26.7049	26.8243	26.7856	27.7005	26.9599	27.707	27.9266	27.1126	26.8957	26.7999	27.2285
O00541	PESC_HUMAN	PES1	Pescadillo homolog	0.0487256	0.756807	0.121015	0.955868	0.0196022	-6.83365	28.8889	29.3869	29.8845	29.3765	29.7356	29.7096	29.8527	29.7479	29.3895	30.0529	29.32	29.3194	29.4454	29.7938	29.9769	29.6746
O00560-3	SDCB1_HUMAN	SDCBP	Isoform 3 of Syntenin-1	0.0429508	0.847439	0.0718917	0.968514	0.0138941	-6.86555	23.4652	23.4276	22.8134	23.0927	22.4523	22.8133	22.8974	21.7437	23.034	22.5786	23.1921	23.1742	23.1167	22.2083	22.762	22.9833
O00566	MPP10_HUMAN	MPHOSPH10	U3 small nucleolar ribonucleoprotein protein MPP10	0.0693669	0.63757	0.195472	0.931034	0.0310343	-6.76539	26.8954	27.175	27.6783	27.1512	27.4729	27.5659	27.4329	27.8549	27.2602	27.791	27.3689	27.0133	27.3283	27.7458	27.6701	27.6037
O00567	NOP56_HUMAN	NOP56	Nucleolar protein 56	0.0499223	0.651613	0.18601	0.93456	0.0293926	-6.77517	29.7185	29.9097	30.2315	29.8946	30.1748	30.2062	30.0871	30.1915	29.9573	30.2839	29.6403	29.9648	30.261	30.2149	30.2514	30.2398
O00592;O00592-2	PODXL_HUMAN	PODXL	Podocalyxin	-0.138568	0.313756	0.503407	0.742998	0.129012	-6.26417	21.4132	21.3415	NA	20.813	20.8462	20.8513	20.822	20.9446	20.8259	NA	21.1935	21.0949	20.8145	20.4981	20.7189	20.916
O00622	CCN1_HUMAN	CCN1	CCN family member 1	-0.552603	0.0542166	1.26587	0.291181	0.535836	-4.88188	22.5279	22.5078	22.5071	22.4586	21.5535	21.5163	21.8778	21.6004	22.0074	22.3625	21.9675	22.0739	20.9157	20.8116	20.9115	21.0785
O00629	IMA3_HUMAN	KPNA4	Importin subunit alpha-3	0.289224	0.0937058	1.02823	0.405828	0.391658	-5.36584	26.179	26.4233	26.7329	26.3974	27.1172	26.9701	27.1603	26.9509	26.815	27.2161	26.5191	26.7462	27.2302	27.2136	27.352	27.1525
O00712-4	NFIB_HUMAN	NFIB	Isoform 4 of Nuclear factor 1 B-type	-0.0608956	0.62726	0.202552	0.924135	0.0342644	-6.75788	24.6665	25.0658	25.6596	25.2071	25.2003	25.2315	25.029	25.5625	25.1948	25.1287	25.3876	25.0989	24.8841	25.1069	25.0618	25.2723
O00716-2	E2F3_HUMAN	E2F3	Isoform 2 of Transcription factor E2F3	0.316243	0.0169292	1.77136	0.139877	0.854254	-3.80525	21.8017	21.8639	22.0963	22.187	21.8378	21.4978	21.8089	21.4807	22.4136	22.099	22.4875	22.2125	22.0067	21.9181	22.0695	21.897
O00743-3;O00743	PPP6_HUMAN	PPP6C	Serine/threonine-protein phosphatase 6 catalytic subunit	-0.0998948	0.792748	0.100865	0.961016	0.0172694	-6.81388	NA	20.1482	22.0382	20.6456	22.1641	21.9877	22.0423	22.9354	21.2451	21.6849	21.7257	20.7492	21.0009	22.1493	22.3428	21.973
O00746	NDKM_HUMAN	NME4	Nucleoside diphosphate kinase, mitochondrial	-0.490709	0.00385612	2.41385	0.0477611	1.32093	-2.38308	23.3115	23.7305	24.1468	23.8324	23.3759	23.1758	22.9552	23.5242	22.9902	23.2815	23.0908	23.1323	22.7108	23.0039	22.914	23.0032
O00764	PDXK_HUMAN	PDXK	Pyridoxal kinase	-0.0651942	0.838232	0.0766356	0.968334	0.0139749	-6.82877	19.5867	19.8428	20.5054	19.8483	21.3604	21.4551	21.2104	20.9974	19.6278	20.493	20.4249	NA	20.59	21.2516	20.5199	20.8421
O14497	ARI1A_HUMAN	ARID1A	AT-rich interactive domain-containing protein 1A	-0.0141922	0.86995	0.0605055	0.973839	0.0115128	-6.87108	27.7856	27.6989	27.8123	27.7752	27.4527	27.5367	27.488	27.4278	27.7804	27.6438	27.4131	27.7836	27.5265	27.4711	27.5479	27.6972
O14519-2	CDKA1_HUMAN	CDK2AP1	Isoform 2 of Cyclin-dependent kinase 2-associated protein 1	-0.387459	0.145061	0.83845	0.514329	0.288759	-5.73656	24.6971	25.2041	24.8147	24.334	25.9271	25.2083	25.7157	24.9096	24.0149	25.0314	23.8396	24.8477	25.1928	24.6248	25.384	24.7758
O14524	NEMP1_HUMAN	NEMP1	Nuclear envelope integral membrane protein 1	-0.0857136	0.568153	0.245535	0.900366	0.0455807	-6.70915	24.57	24.8294	24.4362	24.3685	25.0809	24.8741	25.1232	24.1741	24.5123	24.875	24.6454	24.2683	24.7331	24.4009	24.9432	24.3924
O14530;O14530-2	TXND9_HUMAN	TXNDC9	Thioredoxin domain-containing protein 9	-0.432865	0.0567077	1.24636	0.298478	0.525087	-4.92228	23.0905	23.3448	23.246	23.2801	22.9384	23.104	22.8578	23.3348	22.9761	21.6938	23.6582	23.1168	22.8058	22.3627	22.2711	22.8489
O14545	TRAD1_HUMAN	TRAFD1	TRAF-type zinc finger domain-containing protein 1	-0.0995758	0.459749	0.33748	0.856454	0.0672958	-6.58963	22.1159	22.1175	21.6941	21.7158	22.1847	21.9629	22.2967	21.7417	21.4266	21.9196	21.8228	21.6246	21.9124	21.9661	22.4246	21.9359
O14561	ACPM_HUMAN	NDUFAB1	Acyl carrier protein, mitochondrial	0.0312918	0.931405	0.0308612	0.987557	0.0054379	-6.88158	23.34	22.5525	23.7191	24.7269	24.3821	24.5008	23.2776	24.7163	24.7968	23.1859	23.3937	24.6601	22.9996	24.4021	24.4931	23.5343
O14562	UBFD1_HUMAN	UBFD1	Ubiquitin domain-containing protein UBFD1	-0.222584	0.0374777	1.42623	0.2348	0.629303	-4.54609	23.0657	22.9173	22.6528	22.8495	22.7484	23.033	23.1634	23.0304	22.6363	22.2815	22.8907	22.8303	22.8544	22.7956	22.7087	22.6824
O14578-4	CTRO_HUMAN	CIT	Isoform 4 of Citron Rho-interacting kinase	0.014496	0.822054	0.0850997	0.964669	0.0156218	-6.8582	25.9348	25.9604	25.9269	25.7943	25.954	25.7132	25.852	25.9258	25.8859	25.8455	25.9896	25.9309	25.8152	25.8829	25.7836	26.0436
O14579	COPE_HUMAN	COPE	Coatomer subunit epsilon	-0.477213	0.1862	0.730019	0.588419	0.230313	-5.79457	NA	NA	22.111	NA	23.2932	22.5876	22.8151	24.0023	22.1119	22.3553	21.4515	22.079	23.0133	23.3249	22.8523	22.6887
O14593	RFXK_HUMAN	RFXANK	DNA-binding protein RFXANK	-1.12707	0.247092	0.607141	0.673917	0.171394	-6.12263	NA	22.2078	22.1707	20.9231	22.23	22.5287	22.474	21.9273	17.5249	22.5998	21.7455	16.0219	22.1663	22.3265	22.3475	22.7786
O14617;O14617-5	AP3D1_HUMAN	AP3D1	AP-3 complex subunit delta-1	-0.0544473	0.602036	0.220378	0.912616	0.0397117	-6.73831	23.7005	23.8664	24.0122	23.807	23.9367	23.872	23.7198	23.7915	23.7994	23.3905	24.2836	23.8184	23.6247	23.6985	23.7623	23.8931
O14639	ABLM1_HUMAN	ABLIM1	Actin-binding LIM protein 1	0.350532	0.00416613	2.38027	0.0506291	1.2956	-2.4584	26.0715	25.987	26.2394	26.1264	25.8361	25.7686	25.6449	25.6515	26.4461	26.2144	26.0819	26.5229	26.0743	26.2396	26.1238	26.4264
O14641	DVL2_HUMAN	DVL2	Segment polarity protein dishevelled homolog DVL-2	0.185093	0.0460373	1.33689	0.266438	0.574403	-4.73394	24.312	24.2545	24.4004	24.5011	24.557	24.7131	24.4667	24.7063	24.5762	24.4832	24.5337	24.647	24.7565	24.7241	24.8306	24.8406
O14646;O14646-2	CHD1_HUMAN	CHD1	Chromodomain-helicase-DNA-binding protein 1	-0.0157341	0.891988	0.049641	0.977257	0.00999113	-6.87561	26.7405	26.9765	27.08	26.9261	27.1838	27.3377	27.3201	27.5553	26.9604	26.9957	26.9542	27.0333	27.083	27.3879	27.2382	27.3416
O14647	CHD2_HUMAN	CHD2	Chromodomain-helicase-DNA-binding protein 2	-0.0558964	0.607833	0.216216	0.915685	0.0382541	-6.74296	24.1938	24.4111	24.7787	24.5092	24.7324	24.7642	24.8329	24.6274	24.378	24.7454	24.2658	24.3833	24.6219	24.6998	24.5453	24.763
O14656	TOR1A_HUMAN	TOR1A	Torsin-1A	0.00142741	0.991367	0.0037657	0.998163	0.000798706	-6.88553	23.3427	22.815	23.1627	23.4442	23.5011	23.3797	23.78	23.1771	22.9149	23.4894	23.1159	23.343	23.6512	23.4842	23.3759	23.2393
O14672	ADA10_HUMAN	ADAM10	Disintegrin and metalloproteinase domain-containing protein 10	-0.305146	0.105376	0.977257	0.430487	0.36604	-5.31434	NA	NA	NA	20.633	21.3134	21.3156	21.5249	21.3301	20.8292	20.9597	20.5049	20.5343	20.9472	21.1233	21.0235	21.424
O14713	ITBP1_HUMAN	ITGB1BP1	Integrin beta-1-binding protein 1	-0.437559	0.0165166	1.78208	0.13717	0.862739	-3.78193	23.2859	23.4156	23.2213	23.3328	22.6384	22.8629	22.923	22.9912	23.1154	22.6955	22.835	23.0118	22.8139	22.0582	22.0976	22.5434
O14715	RGPD8_HUMAN	RGPD8	RANBP2-like and GRIP domain-containing protein 8	-0.0640944	0.404655	0.392916	0.826079	0.0829783	-6.50954	26.2755	26.1379	26.1965	26.1681	26.2611	26.2786	26.255	26.4289	26.1607	26.5273	26.0873	26.046	26.1403	26.1428	26.247	26.1376
O14730;O14730-2	RIOK3_HUMAN	RIOK3	Serine/threonine-protein kinase RIO3	-0.23072	0.33867	0.470223	0.77473	0.11085	-6.38991	20.764	20.9593	20.9062	20.7875	20.718	20.435	20.4375	20.1136	21.1938	19.8679	21.2131	20.8831	19.4974	19.951	20.305	20.3642
O14734	ACOT8_HUMAN	ACOT8	Acyl-coenzyme A thioesterase 8	-0.312742	0.351731	0.453789	0.788482	0.103208	-6.41603	21.5033	21.8928	22.4748	22.44	21.3752	21.5054	21.1408	20.6972	21.9635	20.9172	22.3627	21.9861	20.7835	20.5706	20.2921	21.6521
O14735	CDIPT_HUMAN	CDIPT	CDP-diacylglycerol--inositol 3-phosphatidyltransferase	-0.00670002	0.959192	0.0180946	0.993047	0.00303008	-6.88418	24.015	24.7808	24.6036	24.2862	24.2985	24.2089	24.5336	24.1268	24.3338	24.1152	24.5367	24.3332	24.6572	23.8743	24.5594	24.3901
O14737	PDCD5_HUMAN	PDCD5	Programmed cell death protein 5	-0.0212954	0.959348	0.018024	0.993049	0.00302913	-6.88419	22.8618	23.0947	24.1473	23.2963	25.1945	25.2735	24.9834	25.1693	23.5748	23.7672	23.6042	23.4312	24.7644	24.7582	24.9406	25.0098
O14744	ANM5_HUMAN	PRMT5	Protein arginine N-methyltransferase 5	0.0340091	0.810267	0.0913718	0.962289	0.0166946	-6.85437	23.008	22.9579	22.6474	22.8673	23.1457	22.8508	22.929	22.7168	22.9606	22.1425	23.2704	23.0273	23.2851	22.8446	22.767	23.0975
O14745	NHRF1_HUMAN	NHERF1	Na(+)/H(+) exchange regulatory cofactor NHE-RF1	-0.0457731	0.918696	0.0368281	0.984743	0.00667717	-6.87995	19.838	19.2195	20.588	19.6111	21.9782	21.7484	21.5695	21.3495	19.5871	20.5324	20.0859	19.7604	21.2362	21.4019	21.547	21.3852
O14757	CHK1_HUMAN	CHEK1	Serine/threonine-protein kinase Chk1	0.0788097	0.513472	0.289483	0.878196	0.0564084	-6.65435	22.4192	21.6937	22.1172	22.0484	22.2744	22.1009	22.1151	22.5111	22.129	21.9794	22.4551	21.9425	22.1836	22.3907	22.4837	22.3466
O14773-2	TPP1_HUMAN	TPP1	Isoform 2 of Tripeptidyl-peptidase 1	-0.713595	0.202851	0.692822	0.613606	0.21211	-5.9224	NA	NA	23.5058	21.6022	22.2453	21.8614	21.4575	23.6982	20.4803	22.1085	22.6987	19.9622	20.573	22.5486	22.5738	22.5067
O14776	TCRG1_HUMAN	TCERG1	Transcription elongation regulator 1	-0.243002	0.0658789	1.18125	0.326511	0.486103	-5.05629	27.165	27.3617	27.8419	27.3859	27.6653	27.6319	27.6617	27.9513	27.124	27.6912	27.3043	27.1039	27.1042	27.5283	27.5308	27.3341
O14777	NDC80_HUMAN	NDC80	Kinetochore protein NDC80 homolog	-0.276144	0.207404	0.683184	0.619579	0.207903	-5.98686	19.8829	20.6624	21.0337	20.9661	20.9532	20.9098	21.1895	19.8842	NA	20.2122	20.1205	20.189	20.6013	20.5267	20.2979	20.9161
O14787-2	TNPO2_HUMAN	TNPO2	Isoform 2 of Transportin-2	0.529622	0.0552123	1.25796	0.29399	0.531668	-4.89826	21.4083	20.136	21.6477	19.8439	21.6473	21.519	21.2816	21.5505	21.4117	21.7493	21.6146	21.2039	21.7791	21.7629	22.1209	21.629
O14802	RPC1_HUMAN	POLR3A	DNA-directed RNA polymerase III subunit RPC1	0.168076	0.248852	0.604059	0.67529	0.170509	-6.16575	22.8215	23.2511	23.4871	23.1739	23.0657	22.946	22.9666	23.2646	23.547	23.0924	23.9971	23.2165	22.8905	23.1098	23.2599	23.208
O14818	PSA7_HUMAN	PSMA7	Proteasome subunit alpha type-7	-0.191066	0.411583	0.385543	0.831628	0.0800706	-6.52049	24.304	24.3096	24.5138	24.28	25.1462	25.3391	25.4319	25.0298	24.1131	24.643	23.9398	24.1687	25.1011	24.9458	24.9935	24.9209
O14828	SCAM3_HUMAN	SCAMP3	Secretory carrier-associated membrane protein 3	0.0349352	0.919124	0.036626	0.984743	0.00667717	-6.84585	20.3183	20.7361	21.404	20.9716	21.9773	22.1486	22.0658	22.5018	20.8025	NA	21.1708	20.8248	22.1266	21.8452	22.0077	22.0751
O14867	BACH1_HUMAN	BACH1	Transcription regulator protein BACH1	-0.058117	0.583024	0.234314	0.903953	0.0438542	-6.72237	23.2021	23.2114	23.4059	23.2709	23.6818	23.5396	23.5959	23.553	23.1698	23.6115	23.0467	23.211	23.5526	23.3748	23.4981	23.5312
O14874;O14874-2;O14874-3	BCKD_HUMAN	BCKDK	[3-methyl-2-oxobutanoate dehydrogenase [lipoamide]] kinase, mitochondrial	0.253989	0.0326218	1.48649	0.214149	0.669284	-4.41835	24.096	24.1794	24.7652	24.4832	24.4863	24.5558	24.6099	24.7424	24.6825	25.0786	24.5238	24.7583	24.554	24.7949	24.7585	24.7995
O14893-5	GEMI2_HUMAN	GEMIN2	Isoform 5 of Gem-associated protein 2	-0.0784966	0.629934	0.200705	0.925538	0.0336059	-6.75985	22.8885	22.3912	21.8817	22.6021	22.3935	22.75	22.6019	21.9495	22.3583	22.3249	22.0193	22.6835	22.8495	22.2389	22.0035	22.3528
O14907	TX1B3_HUMAN	TAX1BP3	Tax1-binding protein 3	0.258772	0.0901884	1.04485	0.395909	0.402405	-5.33264	23.4688	23.1918	22.7371	23.0196	23.7891	23.3675	23.1647	23.0032	23.4987	23.2029	23.0102	23.6074	23.7786	23.6867	23.5824	23.4451
O14908	GIPC1_HUMAN	GIPC1	PDZ domain-containing protein GIPC1	0.300584	0.0251391	1.59965	0.183629	0.736059	-4.17652	24.6172	24.7853	24.995	24.6637	25.0435	25.1199	25.224	24.9105	25.0777	25.6958	24.8485	25.0481	25.3041	25.1748	25.4593	25.1555
O14925	TIM23_HUMAN	TIMM23	Mitochondrial import inner membrane translocase subunit Tim23	-0.048528	0.802185	0.0957254	0.962289	0.0166946	-6.8516	22.1613	22.2615	22.3463	22.461	23.1713	23.205	23.2079	22.6447	22.4156	22.2722	22.1923	22.5981	23.1579	22.7973	22.6389	22.9986
O14929	HAT1_HUMAN	HAT1	Histone acetyltransferase type B catalytic subunit	0.039617	0.914765	0.0386904	0.983502	0.00722476	-6.87939	21.9961	22.221	22.7497	22.3598	23.8982	23.8549	24.2921	23.5827	22.4823	23.1246	22.3052	22.5242	23.82	23.5103	23.9868	23.5182
O14936;O14936-3	CSKP_HUMAN	CASK	Peripheral plasma membrane protein CASK	0.0452184	0.706117	0.151123	0.943976	0.0250389	-6.80858	25.0534	25.4024	25.5635	25.4794	25.0858	25.0529	24.9414	25.2452	25.4582	25.3094	25.4682	25.5504	24.819	25.1788	25.1555	25.2464
O14939;O14939-4	PLD2_HUMAN	PLD2	Phospholipase D2	0.116416	0.703192	0.152926	0.943594	0.025215	-6.80696	20.7787	20.5721	21.4573	20.9163	19.9955	19.677	19.6185	20.081	21.2005	20.582	21.3174	21.0043	19.6137	19.9875	19.9939	20.3286
O14965	AURKA_HUMAN	AURKA	Aurora kinase A	0.0838313	0.472375	0.325713	0.861571	0.064709	-6.60592	23.7581	23.7474	24.0345	23.7998	24.3864	24.3042	24.2342	24.1462	24.021	24.2673	23.8596	23.9481	24.2368	24.3648	24.0915	24.2922
O14966	RAB7L_HUMAN	RAB29	Ras-related protein Rab-7L1	-0.0328848	0.927729	0.032579	0.987024	0.00567226	-6.88114	20.3997	20.7903	22.0542	21.0537	22.1407	22.0836	22.0371	22.919	20.72	22.0309	21.5015	20.9037	21.2478	22.4142	22.5136	21.8834
O14974	MYPT1_HUMAN	PPP1R12A	Protein phosphatase 1 regulatory subunit 12A	0.322288	0.000568121	3.24556	0.011163	1.95222	-0.496115	27.1738	27.3092	27.5686	27.3685	27.3696	27.4247	27.4302	27.4267	27.652	27.96	27.4876	27.6578	27.7094	27.7374	27.6556	27.7898
O14976	GAK_HUMAN	GAK	Cyclin-G-associated kinase	-0.059723	0.56422	0.248551	0.899184	0.0461512	-6.70554	23.5883	23.6591	23.4267	23.5702	23.3651	23.517	23.4108	23.3197	23.7647	23.229	23.573	23.6332	23.4986	23.0454	23.2047	23.4304
O14978	ZN263_HUMAN	ZNF263	Zinc finger protein 263	-0.231513	0.0850726	1.07021	0.383518	0.416214	-5.28176	23.2447	23.0097	22.8024	23.1954	22.5365	22.6631	22.6018	22.6273	22.7967	22.9321	22.2794	22.7478	22.4556	22.6248	22.3915	22.6009
O14979	HNRDL_HUMAN	HNRNPDL	Heterogeneous nuclear ribonucleoprotein D-like	-0.0552817	0.683227	0.165435	0.938481	0.0275747	-6.7954	30.6474	30.8143	31.4474	30.8145	30.7742	31.0405	30.9346	31.3137	30.9064	30.9978	30.9381	30.7612	30.5375	31.0019	31.4214	30.7803
O14980	XPO1_HUMAN	XPO1	Exportin-1	0.0965343	0.575957	0.23961	0.902056	0.0447665	-6.71617	24.0112	24.1314	24.9162	24.1784	24.8613	24.8952	24.837	25.0671	24.5056	24.68	24.7263	24.409	24.4749	24.9075	25.1535	24.8134
O14981	BTAF1_HUMAN	BTAF1	TATA-binding protein-associated factor 172	-0.0246323	0.692265	0.159727	0.941849	0.0260189	-6.80075	25.9678	26.1384	26.2771	25.987	26.132	26.0734	26.0738	26.1126	26.0859	26.1214	26.0973	26.0002	25.9573	26.0786	26.1129	26.1115
O15014	ZN609_HUMAN	ZNF609	Zinc finger protein 609	0.230129	0.0978425	1.00947	0.41429	0.382696	-5.4032	24.3929	24.1991	23.9471	23.9621	23.5812	23.5853	23.6721	23.5506	24.2748	24.1323	24.0425	24.4158	24.1264	23.7913	23.9976	23.9509
O15015	ZN646_HUMAN	ZNF646	Zinc finger protein 646	-0.0778111	0.265313	0.576241	0.696906	0.156825	-6.21385	22.4993	22.4886	22.4337	22.4639	22.4932	22.4142	22.5888	22.276	22.3319	22.6253	22.2928	22.3375	22.4135	22.2803	22.4191	22.335
O15020	SPTN2_HUMAN	SPTBN2	Spectrin beta chain, non-erythrocytic 2	0.0293004	0.699318	0.155326	0.943594	0.025215	-6.80479	25.4172	25.5325	25.793	25.5363	25.7457	25.7645	25.7512	25.7863	25.6788	25.8493	25.5418	25.6263	25.7008	25.7135	25.683	25.7675
O15027;O15027-5	SC16A_HUMAN	SEC16A	Protein transport protein Sec16A	0.145936	0.143384	0.843498	0.512325	0.290454	-5.72692	25.03	24.9783	24.719	24.853	24.702	24.5976	24.781	24.3376	25.0459	24.9488	24.8538	25.0217	24.9177	24.6864	24.8797	24.8121
O15037	KHNYN_HUMAN	KHNYN	Protein KHNYN	0.114783	0.543497	0.264803	0.889027	0.0510851	-6.52465	19.7343	20.5654	NA	20.366	20.3596	NA	19.7418	NA	20.308	NA	20.4136	20.5874	19.7394	20.2519	20.1373	20.44
O15042;O15042-2	SR140_HUMAN	U2SURP	U2 snRNP-associated SURP motif-containing protein	-0.0978668	0.266116	0.574929	0.696983	0.156778	-6.21611	27.3776	27.4472	27.8716	27.454	27.5409	27.5723	27.4391	27.8142	27.3597	27.604	27.5043	27.3185	27.347	27.5382	27.5597	27.5024
O15047	SET1A_HUMAN	SETD1A	Histone-lysine N-methyltransferase SETD1A	-0.0138675	0.850438	0.0703572	0.969247	0.0135654	-6.86634	27.228	27.1544	27.1271	27.1434	27.1808	27.1233	27.2324	27.1433	27.2478	27.2619	26.8319	27.3004	27.2627	27.0879	27.0434	27.1858
O15049	N4BP3_HUMAN	N4BP3	NEDD4-binding protein 3	0.0750314	0.80686	0.0932018	0.962289	0.0166946	-6.72302	NA	NA	NA	16.9554	17.2293	17.1523	16.9281	16.6226	15.6787	17.7376	16.438	16.9333	17.2662	17.5525	17.5098	17.3044
O15054;O15054-1	KDM6B_HUMAN	KDM6B	Lysine-specific demethylase 6B	-0.0223222	0.872951	0.0590103	0.974095	0.0113986	-6.87174	20.379	20.152	20.649	20.4357	20.0167	19.9323	20.0249	20.1082	20.4445	20.3878	20.3537	20.6175	19.7635	19.9004	19.9643	20.0875
O15060	ZBT39_HUMAN	ZBTB39	Zinc finger and BTB domain-containing protein 39	-0.0825416	0.417421	0.379426	0.835476	0.0780658	-6.52951	24.6133	24.6455	24.7219	24.6659	24.3894	24.3864	24.3379	24.1656	24.708	24.4016	24.5046	24.5283	24.2838	24.1804	24.2281	24.4306
O15061	SYNEM_HUMAN	SYNM	Synemin	0.251354	0.0628551	1.20166	0.318172	0.497338	-5.01442	23.6488	23.7811	24.3597	24.0999	24.4899	24.3669	24.2679	24.2496	24.1352	24.4934	24.4127	24.1352	24.3413	24.5592	24.5689	24.6287
O15062	ZBTB5_HUMAN	ZBTB5	Zinc finger and BTB domain-containing protein 5	0.535923	0.00655689	2.1833	0.0707552	1.15024	-2.89827	18.3835	19.2911	19.6263	19.1861	19.6436	19.5467	19.3004	18.9724	19.8053	19.5383	20.1508	19.2419	19.7955	19.8518	20.0182	19.8356
O15067	PUR4_HUMAN	PFAS	Phosphoribosylformylglycinamidine synthase	-0.125983	0.504353	0.297265	0.876304	0.0573452	-6.64418	23.5328	23.6595	23.8008	23.6636	24.281	24.3212	24.2678	24.1052	23.805	22.8552	23.6263	23.9558	24.0145	24.0119	24.1081	24.2471
O15075-2	DCLK1_HUMAN	DCLK1	Isoform 1 of Serine/threonine-protein kinase DCLK1	0.538311	0.000745262	3.12769	0.0137799	1.86076	-0.765524	22.0818	21.7844	21.8743	22.0174	21.3635	21.8063	21.6996	21.9127	22.6707	21.9845	22.231	22.8951	22.1749	22.2474	22.4026	22.2404
O15085;O15085-2	ARHGB_HUMAN	ARHGEF11	Rho guanine nucleotide exchange factor 11	0.433104	0.00242143	2.61593	0.0341824	1.4662	-1.92815	20.5068	20.0919	20.6055	19.8418	20.1929	20.1804	20.3964	20.6776	20.9363	20.6814	20.819	20.8862	20.3954	20.8879	20.5975	20.7542
O15091-2	MRPP3_HUMAN	PRORP	Isoform 2 of Mitochondrial ribonuclease P catalytic subunit	0.191899	0.218989	0.659578	0.635974	0.196561	-5.99288	20.3953	20.3268	20.4349	19.7897	20.7922	20.7709	20.5655	NA	20.3825	20.7797	NA	20.3709	20.6213	20.7579	20.9458	20.5604
O15091-4	MRPP3_HUMAN	PRORP	Isoform 4 of Mitochondrial ribonuclease P catalytic subunit	-0.00369901	0.98457	0.00675348	0.99753	0.00107393	-6.88539	20.2088	20.4035	21.1387	20.1504	20.8713	20.5728	20.5143	21.3483	20.3673	20.749	20.7136	19.9988	20.4769	20.9613	21.0505	20.861
O15111	IKKA_HUMAN	CHUK	Inhibitor of nuclear factor kappa-B kinase subunit alpha	-0.0130258	0.952635	0.0210734	0.992127	0.00343271	-6.88369	20.885	21.8895	21.9377	21.5973	21.2314	21.1109	20.7887	21.1326	21.5714	21.0783	22.1019	21.4784	20.4723	21.3626	21.0717	21.3324
O15119-2	TBX3_HUMAN	TBX3	Isoform I of T-box transcription factor TBX3	-0.0917736	0.485923	0.313432	0.870468	0.0602474	-6.62264	20.9213	20.5874	21.057	21.1835	21.4194	20.8873	21.4063	21.0414	20.735	20.9975	21.2151	20.8738	21.1872	20.5681	20.9924	21.2004
O15120	PLCB_HUMAN	AGPAT2	1-acyl-sn-glycerol-3-phosphate acyltransferase beta	0.207223	0.334634	0.47543	0.769289	0.11391	-6.22669	21.54	21.8716	NA	NA	21.7755	22.6405	22.3953	21.4017	NA	21.9287	21.9925	NA	22.4845	21.9773	22.2174	22.2674
O15126	SCAM1_HUMAN	SCAMP1	Secretory carrier-associated membrane protein 1	-0.859749	0.216531	0.66448	0.633398	0.198324	-5.98401	19.5025	19.4532	21.7397	NA	21.0282	21.4119	20.886	21.0829	NA	16.291	19.4944	19.793	21.0067	20.8481	20.7353	20.9175
O15127	SCAM2_HUMAN	SCAMP2	Secretory carrier-associated membrane protein 2	-0.409448	0.224324	0.649125	0.643848	0.191216	-6.00175	NA	NA	22.606	20.8943	22.6604	22.9218	22.7462	22.9425	21.6922	21.4393	21.8724	21.4671	22.1382	22.5354	22.4366	22.8381
O15131	IMA6_HUMAN	KPNA5	Importin subunit alpha-6	0.232836	0.0448064	1.34866	0.261908	0.581852	-4.7093	22.2662	22.6081	22.7726	22.401	22.7055	22.6983	22.733	22.8483	22.8847	23.0057	22.9953	22.666	22.4998	22.9573	23.1534	22.7335
O15143	ARC1B_HUMAN	ARPC1B	Actin-related protein 2/3 complex subunit 1B	-0.196582	0.485535	0.313779	0.870321	0.0603203	-6.62217	25.1233	25.3635	26.5688	25.5641	25.8098	25.4866	25.3698	26.9838	25.714	25.7694	26.0576	25.2494	24.4969	25.7741	26.0292	25.6063
O15144	ARPC2_HUMAN	ARPC2	Actin-related protein 2/3 complex subunit 2	-0.11567	0.44682	0.349867	0.850341	0.070407	-6.5722	27.5962	27.7962	28.3542	27.8779	28.101	27.9152	28.0297	28.6662	27.9877	28.4365	28.0956	27.7452	27.5494	27.8503	27.9332	27.8135
O15145	ARPC3_HUMAN	ARPC3	Actin-related protein 2/3 complex subunit 3	-0.137163	0.543719	0.264625	0.889027	0.0510851	-6.68591	28.7062	29.0597	29.3775	29.2288	28.4821	28.356	28.3775	28.5144	29.1762	28.7722	29.2072	29.1698	27.9702	28.1216	28.1823	28.4056
O15156	ZBT7B_HUMAN	ZBTB7B	Zinc finger and BTB domain-containing protein 7B	-0.114611	0.295027	0.530138	0.725728	0.139226	-6.29192	21.7725	21.5833	22.0914	21.6629	21.9017	21.9222	21.6138	21.648	21.6562	21.8894	21.1966	21.6558	21.5452	21.6577	21.7998	21.8782
O15160	RPAC1_HUMAN	POLR1C	DNA-directed RNA polymerases I and III subunit RPAC1	-0.0810294	0.298856	0.524538	0.728508	0.137565	-6.30125	27.7229	27.5521	27.8701	27.7193	27.8116	27.7668	27.7256	27.691	27.5553	27.812	27.3545	27.6663	27.77	27.5798	27.7341	27.7392
O15164	TIF1A_HUMAN	TRIM24	Transcription intermediary factor 1-alpha	-1.54707	1.35e-09	8.87108	9.65e-07	6.01556	12.3369	24.7131	25.0159	25.2939	24.9722	25.5835	25.4682	25.4757	25.5755	23.5465	23.6527	23.8137	23.6832	23.4725	23.846	23.8432	23.8636
O15169	AXIN1_HUMAN	AXIN1	Axin-1	0.244139	0.272492	0.564646	0.703639	0.15265	-6.23369	22.4078	22.4346	22.6426	22.5803	21.5721	21.7228	21.7475	22.4737	22.8944	22.2876	22.6154	23.2857	21.8579	22.2084	22.2957	22.0895
O15182	CETN3_HUMAN	CETN3	Centrin-3	-0.111598	0.820806	0.0857593	0.964027	0.0159108	-6.82353	22.2821	NA	22.2662	22.2483	23.9088	23.7551	23.7904	23.9511	21.7042	24.0729	21.3049	22.2045	23.8452	23.8509	23.7818	23.7165
O15212	PFD6_HUMAN	PFDN6	Prefoldin subunit 6	-0.628804	0.101851	0.992036	0.422664	0.374005	-5.3966	NA	24.3421	24.6761	24.4039	25.9503	26.0075	25.7104	26.0577	24.387	24.2695	23.7825	23.8287	25.6902	25.0333	25.213	25.2203
O15213	WDR46_HUMAN	WDR46	WD repeat-containing protein 46	0.035969	0.645163	0.19033	0.933337	0.0299616	-6.77074	27.6027	27.6382	27.7463	27.7108	27.5572	27.537	27.5726	27.3023	27.6842	27.8053	27.5283	27.639	27.6568	27.3906	27.6173	27.6333
O15230	LAMA5_HUMAN	LAMA5	Laminin subunit alpha-5	-0.105138	0.585785	0.232262	0.905591	0.0430679	-6.72475	22.812	22.696	22.776	22.6836	23.3726	23.3489	23.4104	23.3767	22.5733	22.586	22.6017	22.448	23.2315	23.2766	23.4404	23.4776
O15231-3	ZN185_HUMAN	ZNF185	Isoform 3 of Zinc finger protein 185	0.0115502	0.855576	0.0677416	0.970097	0.0131849	-6.86765	26.1961	26.3646	26.3625	26.2355	26.3199	26.3787	26.3121	26.2288	26.3755	26.3607	26.1462	26.3976	26.1979	26.2654	26.3407	26.4065
O15231-8	ZN185_HUMAN	ZNF185	Isoform 8 of Zinc finger protein 185	-0.0474915	0.588201	0.230474	0.906573	0.0425971	-6.72681	22.8392	22.6146	22.4129	22.4558	22.4092	22.4355	22.3012	22.4402	22.6058	22.5074	22.2322	22.5362	22.4291	22.2321	22.5282	22.4579
O15234	CASC3_HUMAN	CASC3	Protein CASC3	-0.169318	0.332142	0.478676	0.765196	0.116227	-6.37635	23.8567	23.6669	23.8738	23.8667	23.4448	23.5762	23.6709	23.1881	23.2675	23.548	24.0543	24.087	23.6444	23.0934	23.131	22.964
O15243	OBRG_HUMAN	LEPROT	Leptin receptor gene-related protein	-0.49176	0.00267527	2.57263	0.0370115	1.43166	-1.97079	17.146	17.3633	16.7649	16.7666	17.3929	17.4986	17.3754	17.2906	16.6334	16.4769	NA	16.4591	16.6198	16.8212	17.1584	16.7873
O15260	SURF4_HUMAN	SURF4	Surfeit locus protein 4	-0.25915	0.268391	0.571232	0.700052	0.15487	-6.22244	24.6489	25.0492	25.6106	24.6873	25.8808	25.8255	25.717	25.5178	24.8526	24.8273	24.5212	24.6574	25.2541	25.628	25.4582	25.6651
O15265-2	ATX7_HUMAN	ATXN7	Isoform b of Ataxin-7	-0.0677063	0.810133	0.0914436	0.962289	0.0166946	-6.85433	22.126	21.9962	21.6757	21.986	20.8523	20.7775	20.7339	20.9808	21.9839	21.118	22.0149	21.9585	20.8595	20.655	20.9451	21.0516
O15269	SPTC1_HUMAN	SPTLC1	Serine palmitoyltransferase 1	0.311424	0.427404	0.369162	0.840437	0.0754947	-6.5445	20.1506	21.045	21.8702	21.3622	22.9313	22.875	22.8948	22.512	21.9187	22.4013	21.5544	21.5432	22.5159	22.7193	22.8933	22.5862
O15287	FANCG_HUMAN	FANCG	Fanconi anemia group G protein	-0.0693031	0.797386	0.0983312	0.962289	0.0166946	-6.77329	NA	19.8477	20.1714	NA	20.7635	20.3332	20.7574	20.1945	19.9524	20.5329	19.2936	19.6971	20.1805	20.9032	21.1091	20.5336
O15294	OGT1_HUMAN	OGT	UDP-N-acetylglucosamine--peptide N-acetylglucosaminyltransferase 110 kDa subunit	-0.0284743	0.62863	0.201605	0.924886	0.0339117	-6.75889	26.5281	26.644	26.7424	26.6548	26.7332	26.6075	26.5962	26.7347	26.5929	26.5342	26.651	26.5812	26.6591	26.6217	26.7149	26.6583
O15297	PPM1D_HUMAN	PPM1D	Protein phosphatase 1D	-0.00424487	0.97489	0.0110442	0.995721	0.00186213	-6.88506	24.8843	24.6687	24.7956	24.8242	24.5777	24.444	24.4688	24.2159	24.8391	24.4563	24.806	24.9559	24.6621	24.3277	24.0628	24.7353
O15305	PMM2_HUMAN	PMM2	Phosphomannomutase 2	-0.973007	0.158429	0.800165	0.541208	0.266636	-5.80914	24.0448	24.0798	24.3887	23.7612	25.3335	25.1807	25.1613	23.5033	24.0315	21.1	23.8583	19.9592	24.251	24.82	24.7258	24.9233
O15318	RPC7_HUMAN	POLR3G	DNA-directed RNA polymerase III subunit RPC7	-0.0495463	0.846812	0.0722129	0.968514	0.0138941	-6.72273	NA	20.0466	21.1889	NA	20.7326	21.0565	21.3779	21.4847	NA	21.1883	20.7241	20.2192	NA	21.2252	21.1099	21.1231
O15347	HMGB3_HUMAN	HMGB3	High mobility group protein B3	-0.170223	0.068995	1.16118	0.337036	0.472324	-5.09735	28.0622	27.9247	27.7006	27.6682	27.8031	27.9721	28.0276	27.784	27.7309	27.5105	27.4301	27.7617	27.957	27.67	27.7706	27.7499
O15350-8	P73_HUMAN	TP73	Isoform dN-Alpha of Tumor protein p73	0.590937	0.0062962	2.20092	0.0688633	1.16201	-2.85906	20.9636	20.9206	20.9406	21.0223	19.9584	20.1858	20.5521	20.5118	21.7178	20.8963	21.3679	21.6166	21.4087	20.7891	20.6866	21.2999
O15355	PPM1G_HUMAN	PPM1G	Protein phosphatase 1G	-0.0933271	0.700365	0.154676	0.943594	0.025215	-6.80538	23.8492	23.9696	23.7534	23.9198	24.8266	24.7869	24.7624	24.6371	23.7126	23.9474	23.4888	23.846	24.6596	24.7429	24.833	24.5279
O15357	SHIP2_HUMAN	INPPL1	Phosphatidylinositol 3,4,5-trisphosphate 5-phosphatase 2	-0.0403255	0.778904	0.108516	0.957009	0.0190839	-6.73658	21.1794	NA	21.8518	NA	21.8867	21.5762	21.4708	21.5916	21.4325	NA	21.2236	21.6024	21.6337	21.3175	21.9209	21.7363
O15360	FANCA_HUMAN	FANCA	Fanconi anemia group A protein	-1.14534	0.02854	1.54455	0.200663	0.697533	-4.29459	23.0107	22.9032	20.4843	22.9781	20.4783	20.2876	19.8899	21.0424	19.9582	20.3138	20.5953	19.4017	19.6367	20.7359	20.8725	20.3978
O15370	SOX12_HUMAN	SOX12	Transcription factor SOX-12	-0.256668	0.425995	0.370596	0.839699	0.0758764	-6.50656	NA	19.6904	20.5783	20.1363	20.8945	21.5207	21.0124	21.438	19.7536	20.7127	19.3487	20.4022	21.065	20.9377	20.7297	21.0206
O15371;O15371-2;O15371-3	EIF3D_HUMAN	EIF3D	Eukaryotic translation initiation factor 3 subunit D	-0.425918	0.0224753	1.64829	0.169916	0.769766	-4.07184	25.1515	25.5724	26.1884	25.4852	26.2332	25.9578	26.1484	26.1241	25.209	25.6551	25.3485	25.2392	25.0076	25.7324	25.8247	25.4371
O15379	HDAC3_HUMAN	HDAC3	Histone deacetylase 3	0.0478643	0.75782	0.120434	0.955868	0.0196022	-6.8341	24.2291	24.2314	24.3333	24.2949	23.797	23.5997	23.7255	23.5977	24.266	23.5014	24.481	24.1784	23.9298	23.8341	23.9169	24.0839
O15381	NVL_HUMAN	NVL	Nuclear valosin-containing protein-like	0.141234	0.0460239	1.33702	0.266438	0.574403	-4.73368	26.7563	26.9239	26.8792	26.845	26.7633	26.713	26.8028	26.729	26.8919	27.1402	26.7502	26.9299	26.9695	26.891	26.9894	26.9803
O15382	BCAT2_HUMAN	BCAT2	Branched-chain-amino-acid aminotransferase, mitochondrial	0.0455574	0.758271	0.120176	0.955868	0.0196022	-6.83429	22.3585	22.789	23.3353	22.9805	22.7893	22.943	22.4058	22.1942	22.7894	22.6521	22.8952	23.0684	22.6108	22.915	22.6142	22.6148
O15391	TYY2_HUMAN	YY2	Transcription factor YY2	-0.0935932	0.697923	0.156193	0.943594	0.025215	-6.73707	25.3359	25.2441	24.2167	25.2455	24.5293	24.6994	24.5259	NA	24.6417	NA	24.7622	25.1276	24.9875	24.0947	24.1239	25.404
O15392	BIRC5_HUMAN	BIRC5	Baculoviral IAP repeat-containing protein 5	-0.120776	0.310854	0.507443	0.740588	0.130424	-6.32953	25.276	25.359	25.9169	25.504	25.5885	25.8214	25.6755	26.0442	25.2593	25.5429	25.4762	25.3944	25.4375	25.6352	25.6727	25.8011
O15397	IPO8_HUMAN	IPO8	Importin-8	0.334868	0.0333544	1.47685	0.216972	0.663597	-4.43884	22.2823	22.9126	23.2111	22.6914	22.7324	22.6965	22.6895	22.8393	23.2024	22.7026	23.6498	23.1116	22.6484	22.9982	23.1316	23.2894
O15400-2	STX7_HUMAN	STX7	Isoform 2 of Syntaxin-7	-0.198942	0.368312	0.433784	0.798093	0.0979467	-6.44734	21.4618	21.4497	21.4046	21.1699	22.1578	21.9403	22.0987	21.4309	21.1492	20.5448	21.5518	20.9968	21.9895	21.5845	22.1156	21.59
O15409;O15409-4;O15409-9	FOXP2_HUMAN	FOXP2	Forkhead box protein P2	-0.264703	0.287932	0.540711	0.718414	0.143625	-6.27421	23.2443	23.6748	22.6422	23.1914	22.2297	22.2781	22.5071	21.9686	22.9011	21.9517	22.3887	23.0352	22.7037	22.0269	22.1059	22.5055
O15417	TNC18_HUMAN	TNRC18	Trinucleotide repeat-containing gene 18 protein	0.163746	0.562673	0.249744	0.898115	0.0466682	-6.55734	25.3308	25.3849	NA	NA	23.9157	24.4927	23.689	24.5663	NA	24.3475	NA	24.7835	24.8321	24.7953	24.8564	24.7469
O15439;O15439-2	MRP4_HUMAN	ABCC4	ATP-binding cassette sub-family C member 4	0.178009	0.341687	0.466372	0.778019	0.10901	-6.39607	22.1784	22.1746	22.4088	22.3898	21.5244	21.6219	21.5681	21.9501	22.4862	22.0685	22.6591	22.6633	21.7311	21.9191	21.7646	21.9484
O15446	RPA34_HUMAN	POLR1G	DNA-directed RNA polymerase I subunit RPA34	-0.0787539	0.459104	0.338089	0.856041	0.0675054	-6.58878	28.1738	28.0746	27.9196	28.0812	28.0425	27.9865	27.8624	27.633	27.9976	28.0148	27.399	28.0172	28.0945	27.7623	27.878	27.98
O15446-2	RPA34_HUMAN	POLR1G	Isoform 2 of DNA-directed RNA polymerase I subunit RPA34	0.210115	0.610646	0.214211	0.916181	0.0380186	-6.58563	19.2086	NA	19.9745	19.2476	21.1821	21.0486	20.8822	20.6749	NA	20.2985	NA	19.6207	20.6476	20.9737	21.0947	NA
O15460-2;O15460	P4HA2_HUMAN	P4HA2	Prolyl 4-hydroxylase subunit alpha-2	-0.156662	0.497527	0.303183	0.874363	0.0583083	-6.63636	21.0758	21.5144	21.245	21.3219	22.1857	22.1629	22.3397	21.9608	20.7842	21.6523	21.1121	21.3367	21.9701	22.1479	21.7799	21.7698
O15484	CAN5_HUMAN	CAPN5	Calpain-5	-0.28954	0.182553	0.738611	0.582599	0.23463	-5.924	23.2775	23.2175	22.8293	22.6202	22.2019	22.0323	22.1806	22.1887	22.7668	22.4735	22.5476	22.5537	21.9205	22.0191	22.2441	21.7064
O15498	YKT6_HUMAN	YKT6	Synaptobrevin homolog YKT6	0.191408	0.69552	0.157691	0.943594	0.025215	-6.80263	19.8714	21.2722	21.2094	20.4779	22.6658	22.6921	22.8093	22.0685	20.6327	21.9769	21.0263	20.5627	22.7256	22.4681	22.9501	22.2554
O15504	NUP42_HUMAN	NUP42	Nucleoporin NUP42	-0.0985525	0.577735	0.238271	0.902056	0.0447665	-6.71774	27.0631	26.9644	26.7684	26.8668	26.2024	26.4007	26.4615	25.9364	26.8078	26.3961	26.8338	26.8232	26.2803	26.1865	26.0144	26.5331
O15511	ARPC5_HUMAN	ARPC5	Actin-related protein 2/3 complex subunit 5	-0.30117	0.21062	0.6765	0.625175	0.203998	-6.03733	29.2012	29.909	29.6941	29.5333	28.7233	29.0754	28.9037	29.2005	29.4928	29.5661	29.4722	29.2515	27.9941	28.555	28.7819	28.7178
O15514	RPB4_HUMAN	POLR2D	DNA-directed RNA polymerase II subunit RPB4	0.135152	0.181193	0.741858	0.581207	0.235669	-5.918	26.7733	26.9345	27.038	27.0017	27.3595	27.1803	27.1678	26.9596	27.0601	27.4229	27.0067	27.0816	27.3399	26.9914	27.1788	27.4146
O15516	CLOCK_HUMAN	CLOCK	Circadian locomoter output cycles protein kaput	0.488379	0.104234	0.98199	0.429561	0.366975	-5.45767	19.6639	19.8569	20.7114	20.1437	21.0954	21.1714	21.2708	20.7269	20.3365	21.243	22.0142	20.1826	21.264	21.0311	21.4096	21.0664
O15522	NKX28_HUMAN	NKX2-8	Homeobox protein Nkx-2.8	-0.255369	0.0322484	1.49149	0.213333	0.670943	-4.40771	20.5561	20.839	20.7762	20.9018	20.9809	20.7433	20.5286	21.0825	20.4122	20.2151	20.4087	20.9055	20.5792	20.4013	20.7286	20.7151
O15525	MAFG_HUMAN	MAFG	Transcription factor MafG	-0.257694	0.48916	0.310549	0.870533	0.0602148	-6.62652	27.029	26.9532	26.1624	26.7501	25.2299	25.2906	25.1708	25.0085	26.4225	25.5853	26.3618	26.5212	25.4593	24.7584	24.9871	25.4375
O15541	R113A_HUMAN	RNF113A	E3 ubiquitin-protein ligase RNF113A	-0.444602	0.0261151	1.58311	0.18883	0.72393	-4.21202	22.7296	22.3329	22.9974	23.3572	23.0605	23.146	23.6615	22.6339	22.4326	23.1171	22.379	22.3289	22.3765	22.1596	22.9376	22.6309
O15550	KDM6A_HUMAN	KDM6A	Lysine-specific demethylase 6A	-0.0144198	0.827848	0.0820493	0.966297	0.0148895	-6.85998	25.2483	25.2475	25.527	25.527	25.4547	25.4277	25.4744	25.4455	25.3679	25.4634	25.4062	25.3697	25.4368	25.3524	25.3042	25.5361
O43143	DHX15_HUMAN	DHX15	ATP-dependent RNA helicase DHX15	-0.0260962	0.716225	0.14495	0.947482	0.023429	-6.81402	30.1044	30.3021	30.3742	30.2149	30.0374	30.0545	30.0237	30.1069	30.2219	30.1965	30.0292	30.2303	30.0579	30.0201	30.0998	30.1534
O43148-2	MCES_HUMAN	RNMT	Isoform 2 of mRNA cap guanine-N7 methyltransferase	0.0839702	0.595858	0.224857	0.909	0.0414361	-6.73324	25.4886	25.3782	25.8561	25.4422	25.9043	26.1266	26.09	26.2438	25.7269	26.0635	25.5077	25.5688	25.749	26.2097	26.2463	26.1296
O43159	RRP8_HUMAN	RRP8	Ribosomal RNA-processing protein 8	0.0379982	0.721539	0.14174	0.948261	0.0230722	-6.81679	27.1058	27.1012	27.3867	27.2374	26.8363	26.842	26.6634	26.9367	27.2197	26.9796	27.1269	27.299	26.8687	26.876	27.0189	27.0247
O43164;O43164-2	PJA2_HUMAN	PJA2	E3 ubiquitin-protein ligase Praja-2	0.306817	0.0996233	1.00164	0.418262	0.378551	-5.37747	21.7162	21.6163	21.3481	NA	22.146	21.7247	22.1277	20.8307	21.7708	21.6014	22.3363	21.9737	21.8506	22.1082	22.0287	21.9386
O43166-2	SI1L1_HUMAN	SIPA1L1	Isoform 2 of Signal-induced proliferation-associated 1-like protein 1	0.0425317	0.706092	0.151139	0.943976	0.0250389	-6.80857	23.4239	23.5209	23.7624	23.48	23.2271	23.1991	23.1931	23.2824	23.7011	23.4617	23.5678	23.7636	23.2354	23.2072	23.1836	23.3088
O43167	ZBT24_HUMAN	ZBTB24	Zinc finger and BTB domain-containing protein 24	-0.072493	0.782647	0.106434	0.957009	0.0190839	-6.81003	22.5493	22.5078	22.349	22.1614	21.3977	21.4724	21.3799	21.2737	22.3853	21.8125	22.1709	22.2732	21.516	NA	21.5358	21.0037
O43172;O43172-2	PRP4_HUMAN	PRPF4	U4/U6 small nuclear ribonucleoprotein Prp4	-0.00791421	0.947662	0.0233467	0.990354	0.00420933	-6.88326	26.7291	26.9461	27.4217	27.0618	27.2713	27.1509	27.1461	27.6094	27.0178	27.2789	27.1365	26.9806	26.8862	27.367	27.3874	27.2187
O43175	SERA_HUMAN	PHGDH	D-3-phosphoglycerate dehydrogenase	0.108761	0.656287	0.182906	0.935915	0.0287634	-6.74364	22.197	22.3752	23.0723	22.6992	23.4458	23.8083	23.7279	23.3669	NA	23.3408	22.7782	22.963	23.093	23.7049	23.3029	23.1846
O43189	PHF1_HUMAN	PHF1	PHD finger protein 1	-0.178531	0.285779	0.543969	0.717356	0.144265	-6.26873	22.7004	22.616	23.2172	22.5003	22.7451	22.6866	23.0215	23.168	22.2492	23.1014	22.7529	22.1414	22.4262	23.1736	22.9008	22.4817
O43237	DC1L2_HUMAN	DYNC1LI2	Cytoplasmic dynein 1 light intermediate chain 2	1.42112	7.22e-07	6.14134	7.77e-05	4.10973	6.17773	23.0613	23.1278	23.0487	22.3916	23.2051	23.0439	23.0693	23.0272	24.071	24.2122	23.7817	24.2561	24.1602	24.9688	25.1135	24.7803
O43242	PSMD3_HUMAN	PSMD3	26S proteasome non-ATPase regulatory subunit 3	-0.135243	0.359426	0.444391	0.794709	0.0997921	-6.43081	24.0646	24.2703	24.4615	24.2365	24.7847	24.7639	24.9605	24.8691	24.1126	24.4797	24.1269	24.2107	24.4547	24.6216	24.7231	24.5997
O43257	ZNHI1_HUMAN	ZNHIT1	Zinc finger HIT domain-containing protein 1	0.0469295	0.847274	0.071976	0.968514	0.0138941	-6.8655	21.9323	22.0478	22.1495	21.928	22.8276	22.7077	22.9726	21.8493	21.7166	22.8616	21.3849	22.0938	22.8151	22.6237	22.6464	22.648
O43264	ZW10_HUMAN	ZW10	Centromere/kinetochore protein zw10 homolog	0.182499	0.449122	0.347636	0.851406	0.0698635	-6.57536	20.3586	20.8286	21.761	21.1137	22.2112	22.0481	21.9714	21.4789	21.3329	21.4842	21.705	21.3602	21.617	21.8483	21.8208	22.063
O43290	SNUT1_HUMAN	SART1	U4/U6.U5 tri-snRNP-associated protein 1	-0.0794167	0.293087	0.533004	0.725049	0.139633	-6.28713	27.678	27.6873	27.8992	27.7242	27.8775	27.8259	27.9109	27.7008	27.7047	27.9076	27.4947	27.5699	27.6966	27.7485	27.8411	27.7056
O43293	DAPK3_HUMAN	DAPK3	Death-associated protein kinase 3	-0.0351569	0.85823	0.0663962	0.971343	0.0126272	-6.86831	24.517	24.316	24.849	24.1171	25.1636	25.0636	25.0002	25.1573	24.2056	25.1976	24.2107	24.3854	25.064	25.0021	24.9587	24.8784
O43298	ZBT43_HUMAN	ZBTB43	Zinc finger and BTB domain-containing protein 43	-0.285421	0.0748645	1.12572	0.356745	0.447642	-5.16956	24.5609	24.6347	24.1879	24.6334	24.0105	23.8573	23.9479	23.9874	24.3022	23.8953	24.2212	24.1751	23.888	23.4555	23.7644	23.8348
O43301	HS12A_HUMAN	HSPA12A	Heat shock 70 kDa protein 12A	0.203773	0.165852	0.780279	0.555394	0.255399	-5.84651	20.9474	20.7922	21.3745	20.8473	20.9331	21.1491	20.9806	20.5093	21.0286	20.809	21.6479	21.3646	20.9875	20.7259	21.345	21.2552
O43303	CP110_HUMAN	CCP110	Centriolar coiled-coil protein of 110 kDa	-0.207091	0.153498	0.813898	0.532081	0.274022	-5.7832	22.8488	22.7122	22.4994	22.7242	22.4162	22.4527	22.3735	22.5031	22.7709	22.6978	22.3165	22.7665	22.0559	22.0441	21.868	22.3535
O43309;O43309-2	ZSC12_HUMAN	ZSCAN12	Zinc finger and SCAN domain-containing protein 12	0.266535	0.0897348	1.04704	0.395909	0.402405	-5.32826	19.6255	20.0268	20.2552	20.1261	19.6191	19.4584	20.0593	20.1661	20.5516	20.046	20.587	20.2493	20.0268	19.6665	20.0806	20.261
O43314;O43314-2	VIP2_HUMAN	PPIP5K2	Inositol hexakisphosphate and diphosphoinositol-pentakisphosphate kinase 2	0.0896673	0.447366	0.349337	0.850602	0.0702735	-6.57295	20.5994	21.2938	20.8295	20.5033	21.2672	20.9556	21.0832	21.0323	21.0262	20.7818	20.8959	21.2047	21.1351	21.0681	21.0609	21.1089
O43324	MCA3_HUMAN	EEF1E1	Eukaryotic translation elongation factor 1 epsilon-1	-0.366049	0.00807826	2.09268	0.0824827	1.08364	-3.09944	26.7478	26.547	26.6445	26.3497	26.6088	26.7395	26.7461	26.5419	25.9894	26.359	25.8066	25.883	26.4535	26.4004	26.64	26.465
O43347	MSI1H_HUMAN	MSI1	RNA-binding protein Musashi homolog 1	-0.124326	0.281421	0.550644	0.711602	0.147763	-6.25747	24.3069	24.3197	24.7178	24.4018	24.3974	24.4845	24.7485	24.3856	24.452	24.6989	24.6977	24.363	24.0186	24.1591	24.1701	24.2084
O43390	HNRPR_HUMAN	HNRNPR	Heterogeneous nuclear ribonucleoprotein R	-0.0675216	0.596421	0.224447	0.909094	0.0413912	-6.73371	31.2271	31.5967	31.8211	31.4649	31.7419	31.8481	31.8049	31.8279	31.4658	31.9732	31.238	31.354	31.3932	31.8583	31.8292	31.6806
O43390-2	HNRPR_HUMAN	HNRNPR	Isoform 2 of Heterogeneous nuclear ribonucleoprotein R	0.147443	0.80835	0.0924005	0.962289	0.0166946	-6.85373	20.877	21.8686	24.2958	22.3116	23.8784	24.2881	23.8919	25.5052	22.4834	24.4513	23.0002	22.2038	22.992	24.3812	24.8281	23.756
O43395	PRPF3_HUMAN	PRPF3	U4/U6 small nuclear ribonucleoprotein Prp3	-0.0739212	0.315059	0.501607	0.743954	0.128454	-6.3391	27.4402	27.4208	27.4195	27.4547	27.3055	27.2198	27.2086	27.1792	27.3784	27.312	27.1682	27.406	27.251	27.0893	27.2802	27.1718
O43396	TXNL1_HUMAN	TXNL1	Thioredoxin-like protein 1	-0.41846	0.00412628	2.38444	0.0502394	1.29896	-2.44904	23.3916	23.158	23.0117	22.852	23.3289	23.3365	23.2787	23.0054	22.7063	22.2098	23.0945	22.4681	22.8146	22.9154	23.0336	22.7727
O43399-5	TPD54_HUMAN	TPD52L2	Isoform 5 of Tumor protein D54	-0.174888	0.413336	0.383697	0.832532	0.0795989	-6.52322	22.2646	22.1518	22.9307	22.6513	23.4407	23.4872	23.3759	23.1816	22.4412	22.1367	22.8865	22.7181	22.8712	22.9716	23.0297	23.0297
O43414-3	ERI3_HUMAN	ERI3	Isoform 3 of ERI1 exoribonuclease 3	0.559091	0.0300916	1.52156	0.20489	0.688478	-4.34368	21.2511	22.4296	22.9002	22.1538	22.7821	22.8028	22.8349	22.8829	23.2173	22.8089	23.4037	22.6855	22.3906	23.2682	23.6379	23.0982
O43422	P52K_HUMAN	THAP12	52 kDa repressor of the inhibitor of the protein kinase	-0.235499	0.446323	0.350351	0.849843	0.0706611	-6.57151	23.1075	23.5905	22.9021	23.2137	22.5538	21.8167	21.9796	22.3067	23.2928	22.0307	23.4143	22.9178	22.0358	21.699	22.182	22.0142
O43426	SYNJ1_HUMAN	SYNJ1	Synaptojanin-1	0.00998972	0.963191	0.0162876	0.993204	0.00296146	-6.88444	22.4562	22.9527	22.6295	22.645	21.4954	22.2828	21.5637	21.8913	22.5117	21.8797	22.5111	22.6295	22.4072	21.674	22.1027	22.2807
O43427;O43427-2	FIBP_HUMAN	FIBP	Acidic fibroblast growth factor intracellular-binding protein	0.184841	0.638779	0.194649	0.931535	0.0308007	-6.65858	NA	19.7525	21.8806	NA	21.9396	21.7595	22.0765	21.7263	21.438	22.1247	20.7904	NA	21.0444	22.4632	22.1529	21.9379
O43447	PPIH_HUMAN	PPIH	Peptidyl-prolyl cis-trans isomerase H	-0.0963514	0.333055	0.477485	0.766477	0.115501	-6.37826	26.6917	26.7753	27.0646	26.6746	27.118	26.9989	27.076	26.9418	26.6403	26.9976	26.667	26.6136	26.7072	26.9265	27.0552	26.9625
O43463-2	SUV91_HUMAN	SUV39H1	Isoform 2 of Histone-lysine N-methyltransferase SUV39H1	0.00549923	0.955926	0.0195757	0.992293	0.00336027	-6.88394	26.9732	26.8225	26.7651	26.8485	26.4989	26.6182	26.8911	26.3077	26.7958	26.8666	26.6091	26.8899	26.7633	26.5434	26.5832	26.7179
O43464-2	HTRA2_HUMAN	HTRA2	Isoform 2 of Serine protease HTRA2, mitochondrial	-0.363897	0.518552	0.285208	0.878703	0.0561579	-6.65988	21.6709	21.8593	24.6575	23.3365	23.0765	22.1663	22.1912	19.792	21.7949	20.1818	21.9131	22.6408	22.3071	23.2658	21.8438	21.8917
O43464-3	HTRA2_HUMAN	HTRA2	Isoform 3 of Serine protease HTRA2, mitochondrial	-0.250714	0.0569728	1.24433	0.299142	0.524123	-4.92647	21.4182	21.6598	21.4824	21.6773	22.1258	21.8547	21.528	21.669	21.4662	20.9393	21.498	21.5427	21.8493	21.4602	21.3695	21.2844
O43474-4	KLF4_HUMAN	KLF4	Isoform 3 of Krueppel-like factor 4	-0.156295	0.325853	0.486978	0.758561	0.120009	-6.29123	20.9579	21.1417	21.406	20.9713	20.2496	20.6816	20.6441	NA	20.8974	20.7114	NA	20.9642	20.4877	20.6601	20.5631	20.6742
O43474;O43474-1	KLF4_HUMAN	KLF4	Krueppel-like factor 4	-0.117195	0.528877	0.276645	0.884416	0.0533436	-6.67083	24.033	23.926	23.9089	24.0661	23.4072	23.4554	23.1754	23.3173	24.0408	23.604	23.4873	24.1023	23.6233	23.0787	22.9892	23.4261
O43482	MS18B_HUMAN	OIP5	Protein Mis18-beta	-0.0639154	0.543567	0.264747	0.889027	0.0510851	-6.68576	23.7354	23.4011	23.4899	23.255	23.7303	23.8007	23.8885	23.7139	23.4207	23.6531	23.4239	23.3318	23.7868	23.5327	23.5715	23.7832
O43488	ARK72_HUMAN	AKR7A2	Aflatoxin B1 aldehyde reductase member 2	-0.0872884	0.652958	0.185115	0.93456	0.0293926	-6.77608	22.9743	22.9353	23.9414	23.416	23.9095	23.7499	23.6464	23.8358	23.5425	22.6492	24.0203	23.422	23.2943	23.5941	23.5324	23.6553
O43491	E41L2_HUMAN	EPB41L2	Band 4.1-like protein 2	0.591039	0.00563835	2.24885	0.0638495	1.19484	-2.69977	22.5631	22.8378	22.9751	23.1899	21.7583	22.609	22.589	NA	23.6107	23.0877	22.9817	23.5643	23.4234	22.8436	23.1798	23.2054
O43504	LTOR5_HUMAN	LAMTOR5	Ragulator complex protein LAMTOR5	-0.493146	0.00750346	2.12474	0.0786036	1.10456	-3.02837	24.8242	24.6128	25.0985	25.0161	25.5882	25.4613	25.2924	25.254	24.4549	25.3242	24.4218	24.6591	24.8045	24.1653	24.6379	24.7344
O43513	MED7_HUMAN	MED7	Mediator of RNA polymerase II transcription subunit 7	0.394651	0.0327505	1.48478	0.214558	0.668456	-4.42198	22.2429	21.1627	21.9847	21.44	21.7437	21.775	22.0355	21.5106	21.9172	22.6184	21.8455	21.6283	21.936	22.3356	22.4248	22.3464
O43524	FOXO3_HUMAN	FOXO3	Forkhead box protein O3	0.642211	0.00791254	2.10168	0.0813051	1.08988	-3.0795	22.7673	22.8445	22.8638	22.3178	23.1877	23.3057	23.3604	23.366	23.0371	24.1243	22.9312	23.1815	23.8705	24.2091	23.8981	23.8991
O43542	XRCC3_HUMAN	XRCC3	DNA repair protein XRCC3	0.308194	0.284381	0.546099	0.716002	0.145086	-6.22791	18.3921	18.4778	17.4658	18.0004	17.7838	18.0419	18.1368	16.7581	NA	17.7119	17.7769	18.5678	19.1565	18.0736	17.507	18.5382
O43583	DENR_HUMAN	DENR	Density-regulated protein	0.0617488	0.858572	0.0662235	0.971343	0.0126272	-6.8684	24.7957	25.5874	25.803	25.481	26.99	26.8551	27.1671	26.6153	25.5577	26.5366	25.5814	25.5258	26.8151	26.5294	26.766	26.4768
O43592	XPOT_HUMAN	XPOT	Exportin-T	-0.181169	0.128254	0.891929	0.481397	0.317497	-5.63383	22.1767	22.4101	22.5727	22.3858	22.6807	22.7588	22.8797	22.6129	22.1712	22.0336	22.4098	22.2719	22.4682	22.5917	22.4013	22.6802
O43615	TIM44_HUMAN	TIMM44	Mitochondrial import inner membrane translocase subunit TIM44	0.0583968	0.70209	0.153607	0.943594	0.025215	-6.80635	23.3331	23.755	24.1834	23.9549	23.7006	23.7884	23.7452	23.6166	23.9526	23.9316	24.5364	23.8635	23.3999	23.64	23.462	23.7583
O43639	NCK2_HUMAN	NCK2	Cytoplasmic protein NCK2	0.387989	0.0549968	1.25966	0.293787	0.531967	-4.89474	20.3964	21.108	21.759	21.3314	21.7298	21.6746	21.6917	21.4083	21.4497	21.4021	22.2518	21.7483	21.9234	21.6562	21.6511	22.1205
O43660;O43660-2	PLRG1_HUMAN	PLRG1	Pleiotropic regulator 1	-0.039884	0.676008	0.170048	0.938446	0.0275905	-6.79099	27.8166	27.8422	28.195	27.8642	27.5693	27.7059	27.5421	27.7614	27.9025	27.7956	27.8917	27.8103	27.503	27.6336	27.6864	27.7545
O43663	PRC1_HUMAN	PRC1	Protein regulator of cytokinesis 1	-0.0341219	0.846937	0.072149	0.968514	0.0138941	-6.86541	26.1064	26.0931	26.2266	26.062	26.5968	26.6992	26.5862	27.1489	26.0627	26.5003	25.9834	26.066	26.4463	26.7355	26.8747	26.5772
O43665-1	RGS10_HUMAN	RGS10	Isoform 1 of Regulator of G-protein signaling 10	-0.100881	0.688699	0.16197	0.940338	0.026716	-6.79866	20.7362	20.6727	20.8441	20.6449	21.8863	21.5514	21.4647	21.9518	20.5384	20.649	20.77	20.7571	21.4531	21.5776	21.7951	21.4049
O43678	NDUA2_HUMAN	NDUFA2	NADH dehydrogenase [ubiquinone] 1 alpha subcomplex subunit 2	-0.417571	0.0253244	1.59646	0.184654	0.733642	-4.18337	22.1362	22.0292	21.7572	22.0921	23.0843	22.5333	22.7407	22.1935	21.8606	21.3828	21.9868	22.1493	22.1111	21.8345	21.863	22.0379
O43681	GET3_HUMAN	GET3	ATPase GET3	0.197147	0.137107	0.862941	0.496823	0.303798	-5.6897	22.503	22.2805	22.5286	22.1726	22.1437	22.2006	22.1405	22.2397	22.4991	21.8556	22.9276	22.6051	22.43	22.249	22.519	22.7009
O43684;O43684-2	BUB3_HUMAN	BUB3	Mitotic checkpoint protein BUB3	0.356482	7.09e-05	4.14944	0.00230534	2.63727	1.58216	28.0116	27.8864	27.9769	27.8139	27.8657	27.9365	27.979	27.8089	28.2374	28.4879	28.0917	28.2655	28.1728	28.2143	28.3046	28.3565
O43692	PI15_HUMAN	PI15	Peptidase inhibitor 15	-0.35276	0.153753	0.813175	0.53228	0.27386	-5.63684	24.2773	25.0268	25.2766	24.9047	24.1177	24.2188	23.9161	24.0276	NA	24.05	NA	NA	23.9867	23.9684	24.0873	24.4972
O43707	ACTN4_HUMAN	ACTN4	Alpha-actinin-4	-0.137686	0.29505	0.530104	0.725728	0.139226	-6.29198	29.9239	30.1285	30.6282	30.1594	30.5503	30.4233	30.4351	30.7337	30.2318	30.5339	30.2825	30.093	29.821	30.2552	30.502	30.1614
O43709;O43709-3	BUD23_HUMAN	BUD23	Probable 18S rRNA (guanine-N(7))-methyltransferase	-0.166194	0.174021	0.759399	0.567048	0.24638	-5.88548	24.2628	24.3229	23.9434	24.3064	23.8646	23.9144	24.1215	23.5731	23.9089	24.1078	23.6169	24.1471	23.6394	23.8236	23.8483	23.8876
O43719	HTSF1_HUMAN	HTATSF1	HIV Tat-specific factor 1	1.48024	5.25e-05	4.27948	0.00181316	2.74156	1.94606	NA	22.2031	23.1095	22.3159	23.9354	23.7259	23.8165	23.7635	24.5434	25.343	24.4097	24.4915	24.6818	24.8702	24.9458	24.6936
O43739;O43739-2	CYH3_HUMAN	CYTH3	Cytohesin-3	0.389613	0.144313	0.840694	0.512614	0.29021	-5.64408	NA	NA	20.328	19.0019	20.6933	20.2799	20.6999	20.4836	20.2119	20.7852	20.5507	20.0238	20.6093	21.0594	20.9695	20.8892
O43747;O43747-2	AP1G1_HUMAN	AP1G1	AP-1 complex subunit gamma-1	-0.0991451	0.423269	0.373384	0.83861	0.07644	-6.53835	23.2717	23.4327	23.8107	23.3952	23.3504	23.3801	23.3931	23.7107	23.4695	22.9199	23.8848	23.464	23.2308	23.1799	23.4355	23.367
O43776	SYNC_HUMAN	NARS1	Asparagine--tRNA ligase, cytoplasmic	-0.0645538	0.698324	0.155943	0.943594	0.025215	-6.80423	26.0727	26.3774	26.7465	26.2977	27.0043	27.0269	27.2188	27.0978	26.4718	26.8328	26.3904	26.4148	26.6946	26.9126	26.7657	26.843
O43791	SPOP_HUMAN	SPOP	Speckle-type POZ protein	-0.063028	0.575331	0.240082	0.901995	0.0447957	-6.71561	26.0581	25.985	26.405	26.1538	26.4682	26.4166	26.4139	26.7594	26.2519	26.2816	25.9927	26.1005	26.3064	26.5104	26.2851	26.4271
O43795	MYO1B_HUMAN	MYO1B	Unconventional myosin-Ib	0.108077	0.292602	0.533723	0.725049	0.139633	-6.28593	26.8081	26.9775	27.4675	26.9546	26.9839	26.9706	26.913	27.2244	27.0931	27.2023	27.2434	27.02	26.8421	27.2405	27.372	27.1505
O43805	SSNA1_HUMAN	SSNA1	Microtubule nucleation factor SSNA1	-0.15721	0.418063	0.378758	0.835476	0.0780658	-6.53049	22.2594	22.457	21.8985	22.2997	22.1063	22.5718	22.4056	21.7209	22.2022	21.2122	22.3367	21.8481	22.5126	21.6195	22.0979	22.6322
O43809	CPSF5_HUMAN	NUDT21	Cleavage and polyadenylation specificity factor subunit 5	0.808038	8.74e-06	5.05863	0.000462135	3.33523	3.68216	27.6356	27.8785	28.6094	28.0563	28.2341	28.3582	28.1302	28.3364	28.9597	28.8503	29.2198	28.8153	28.6454	29.0931	28.9706	29.1489
O43813	LANC1_HUMAN	LANCL1	Glutathione S-transferase LANCL1	-0.00535099	0.980969	0.00834452	0.99753	0.00107393	-6.88529	21.9886	21.9915	22.0782	21.8323	22.7554	22.8421	22.9779	22.6909	21.6505	22.3102	21.9486	22.0535	22.8161	22.7908	22.8804	22.664
O43815	STRN_HUMAN	STRN	Striatin	0.202247	0.0726543	1.13874	0.348838	0.457376	-5.14311	22.751	23.1801	23.0827	23.0488	23.2451	23.3321	23.4862	22.884	23.4044	23.3451	23.0869	23.3726	23.5912	23.1707	23.2488	23.4084
O43818	U3IP2_HUMAN	RRP9	U3 small nucleolar RNA-interacting protein 2	-0.0335332	0.795583	0.0993146	0.961485	0.0170574	-6.84924	27.5091	27.6511	28.151	27.775	28.0502	27.9726	27.9974	28.1129	27.6542	28.2266	27.5538	27.5322	27.7842	28.1003	28.1299	27.9698
O43819	SCO2_HUMAN	SCO2	Protein SCO2 homolog, mitochondrial	0.0338634	0.78026	0.107761	0.957009	0.0190839	-6.84344	22.5595	22.4745	22.8104	22.6115	23.0473	22.8068	22.7858	22.917	22.5651	22.9354	22.3532	22.9003	22.4932	22.9545	23.0792	23.0027
O43823	AKAP8_HUMAN	AKAP8	A-kinase anchor protein 8	-0.0549733	0.738245	0.131799	0.95316	0.0208341	-6.82511	25.5137	25.7165	25.9214	25.3949	26.0894	26.132	26.125	25.9872	25.3874	26.316	25.3657	25.4445	25.839	25.9687	26.2304	25.8887
O43824	GTPB6_HUMAN	GTPBP6	Putative GTP-binding protein 6	0.139986	0.686658	0.16326	0.939369	0.0271638	-6.79745	22.5475	22.2707	24.1821	22.2853	23.2505	23.266	21.8901	22.7641	23.1454	23.3267	21.9964	21.8327	23.3288	23.7964	22.6239	23.526
O43829	ZBT14_HUMAN	ZBTB14	Zinc finger and BTB domain-containing protein 14	-0.0950725	0.258805	0.587027	0.688404	0.162156	-6.19529	23.1272	23.4455	23.5402	23.3701	23.2932	23.2799	23.1609	23.5621	23.2941	23.1903	23.3784	23.2786	23.2557	23.1575	23.4058	23.0582
O43837	IDH3B_HUMAN	IDH3B	Isocitrate dehydrogenase [NAD] subunit beta, mitochondrial	-0.0889085	0.297114	0.527077	0.727041	0.138441	-6.29703	24.0637	24.5223	24.3241	24.4421	24.3093	24.4367	24.5701	24.1874	24.232	24.4876	24.2936	24.1426	24.2731	24.1362	24.2612	24.3181
O43847-2	NRDC_HUMAN	NRDC	Isoform 2 of Nardilysin	-0.0245444	0.943466	0.0252739	0.989933	0.00439426	-6.88287	20.0577	19.6414	20.7964	19.6056	21.3515	21.404	21.5901	21.5748	19.8137	20.4311	20.6036	20.178	21.1871	21.185	21.4049	21.0215
O43852-3	CALU_HUMAN	CALU	Isoform 3 of Calumenin	0.059641	0.844939	0.0731745	0.968514	0.0138941	-6.86488	23.1806	23.2685	24.5112	23.8166	24.8944	24.8598	24.8285	25.1814	23.6281	24.5615	24.0644	23.9426	24.5802	24.9388	24.6265	24.676
O43854;O43854-2	EDIL3_HUMAN	EDIL3	EGF-like repeat and discoidin I-like domain-containing protein 3	-0.120695	0.679911	0.167548	0.938481	0.0275747	-6.79339	25.3408	25.4816	25.5859	25.564	24.0622	24.5426	24.3345	24.2731	25.3897	24.9709	25.1337	25.4899	24.7829	24.205	24.1224	24.1247
O43865	SAHH2_HUMAN	AHCYL1	S-adenosylhomocysteine hydrolase-like protein 1	0.0368024	0.897789	0.0468255	0.978354	0.00950413	-6.87666	22.5187	21.5087	22.5162	22.0586	23.3252	23.2103	23.2926	23.3577	22.3225	21.9856	22.7792	22.3807	23.0166	22.9365	23.4019	23.2595
O43896	KIF1C_HUMAN	KIF1C	Kinesin-like protein KIF1C	0.23296	0.038031	1.41986	0.236474	0.626217	-4.55953	26.2636	26.414	26.3911	26.2196	26.6777	26.6947	26.7148	26.3536	26.5106	26.7833	26.3468	26.7126	26.8999	26.6379	26.8297	26.8719
O43900	PRIC3_HUMAN	PRICKLE3	Prickle planar cell polarity protein 3	0.381885	0.0441993	1.35459	0.259998	0.58503	-4.69689	19.6787	19.2442	19.506	20.3297	19.0628	19.0674	18.9702	18.8744	19.8247	20.0186	19.6108	19.8158	19.5749	19.7726	19.6962	19.4749
O43913	ORC5_HUMAN	ORC5	Origin recognition complex subunit 5	-0.0146744	0.920197	0.0361194	0.985103	0.00651826	-6.88016	25.6207	26.0329	26.6091	25.8887	25.9556	25.8736	25.8488	26.4534	26.1026	26.2107	26.2622	25.9579	25.4589	26.1406	26.0061	26.0265
O43921	EFNA2_HUMAN	EFNA2	Ephrin-A2	-0.203947	0.141379	0.849615	0.507407	0.294643	-5.67534	NA	21.1497	21.9042	21.5151	21.8906	21.7824	21.859	21.4024	21.6341	21.2392	21.7743	21.2904	21.2941	21.4338	21.2181	21.6309
O43924	PDE6D_HUMAN	PDE6D	Retinal rod rhodopsin-sensitive cGMP 3',5'-cyclic phosphodiesterase subunit delta	0.146454	0.852258	0.0694287	0.969671	0.0133756	-6.80057	18.6414	19.3754	NA	22.5093	22.6007	22.5804	22.2066	22.3809	18.7534	22.2055	NA	21.0763	21.3434	22.9131	22.682	22.3462
O43929	ORC4_HUMAN	ORC4	Origin recognition complex subunit 4	-0.00430693	0.962146	0.016759	0.993204	0.00296146	-6.88438	25.0068	25.3709	25.5422	25.3578	25.2564	25.2486	25.1901	25.0771	25.4506	25.2708	25.4232	25.297	25.1597	25.0082	25.1059	25.2998
O60216	RAD21_HUMAN	RAD21	Double-strand-break repair protein rad21 homolog	-0.300522	0.00183637	2.73604	0.0278172	1.55569	-1.65649	27.647	27.82	28.0528	27.8162	28.0246	27.9203	27.9961	27.6638	27.5952	27.7655	27.4541	27.5167	27.4692	27.4404	27.6995	27.5959
O60220	TIM8A_HUMAN	TIMM8A	Mitochondrial import inner membrane translocase subunit Tim8 A	-0.15961	0.411974	0.385131	0.831628	0.0800706	-6.5211	23.2137	23.0683	22.9773	23.0014	24.0938	23.4489	23.8021	23.276	22.9432	23.0048	23.11	22.8951	23.6918	22.9392	23.9264	23.094
O60231	DHX16_HUMAN	DHX16	Pre-mRNA-splicing factor ATP-dependent RNA helicase DHX16	-0.0765843	0.449739	0.347039	0.852075	0.0695224	-6.5762	24.8668	25.0201	25.5814	25.0979	25.3082	25.2013	25.2431	25.4186	25.1099	25.1622	25.2531	24.9672	24.9343	25.3065	25.2439	25.1476
O60232	ZNRD2_HUMAN	ZNRD2	Protein ZNRD2	-0.452709	0.087498	1.058	0.390473	0.408409	-5.30628	23.4443	23.1081	23.9511	23.5525	24.5842	24.5526	24.6501	24.6783	23.2619	23.2187	23.1107	23.4688	23.9842	23.7827	24.0255	24.047
O60237-6	MYPT2_HUMAN	PPP1R12B	Isoform 6 of Protein phosphatase 1 regulatory subunit 12B	0.290418	0.364181	0.438683	0.794983	0.0996423	-6.35877	21.8676	22.2267	21.9338	21.9941	20.5425	20.9291	20.4873	21.1525	21.8172	NA	22.1564	22.0799	20.8409	21.4827	NA	21.7154
O60243-2	H6ST1_HUMAN	HS6ST1	Isoform 2 of Heparan-sulfate 6-O-sulfotransferase 1	-0.460928	0.426387	0.370196	0.839699	0.0758764	-6.50714	23.3586	23.7478	NA	23.2508	20.7901	21.6349	21.3024	20.5692	22.5527	21.5346	21.9399	23.4926	21.1578	20.4852	20.4248	21.4723
O60244	MED14_HUMAN	MED14	Mediator of RNA polymerase II transcription subunit 14	0.420696	0.00091676	3.03774	0.0161635	1.79146	-0.970757	24.7827	25.0422	25.1819	24.9527	24.7527	24.594	24.5885	24.8879	25.4243	25.286	25.3922	25.4018	24.8532	25.2652	25.3482	25.1773
O60256;O60256-3	KPRB_HUMAN	PRPSAP2	Phosphoribosyl pyrophosphate synthase-associated protein 2	0.207491	0.276244	0.558708	0.708506	0.149657	-6.2438	21.0846	21.6135	22.3425	21.481	22.1799	22.1279	21.8688	22.0641	22.0216	21.3848	22.2333	22.0903	21.7966	22.2769	22.1196	22.4992
O60262	GBG7_HUMAN	GNG7	Guanine nucleotide-binding protein G(I)/G(S)/G(O) subunit gamma-7	-0.0590107	0.80767	0.0927662	0.962289	0.0166946	-6.8535	20.947	21.7545	21.4435	20.8847	21.9445	21.0668	21.4292	20.2699	21.2374	21.239	21.4294	21.1526	21.2829	20.5706	21.9134	20.4427
O60264	SMCA5_HUMAN	SMARCA5	SWI/SNF-related matrix-associated actin-dependent regulator of chromatin subfamily A member 5	0.0289488	0.895529	0.0479202	0.977963	0.00967775	-6.87626	27.88	28.0492	28.7813	28.1496	28.7791	28.8957	28.8598	29.3518	28.2267	28.9851	28.2091	28.125	28.5502	29.0596	29.0381	28.7844
O60271-2	JIP4_HUMAN	SPAG9	Isoform 2 of C-Jun-amino-terminal kinase-interacting protein 4	0.429099	0.0301319	1.52097	0.20489	0.688478	-4.34492	20.4704	19.9388	20.7824	20.099	20.8808	20.8239	20.8343	21.3569	20.8445	20.8255	21.1536	20.792	20.9137	21.2605	21.4165	21.413
O60282	KIF5C_HUMAN	KIF5C	Kinesin heavy chain isoform 5C	0.347558	0.147392	0.831527	0.519737	0.284216	-5.74974	19.9999	20.5413	21.5541	21.0769	21.2298	21.5498	21.4856	21.8463	21.2224	21.4957	21.6505	21.0591	21.2511	21.7753	21.8099	21.8002
O60285	NUAK1_HUMAN	NUAK1	NUAK family SNF1-like kinase 1	0.551038	0.00128132	2.89234	0.0213102	1.67141	-1.18571	19.7252	19.244	NA	19.8055	19.831	20.0709	20.0361	19.9776	20.1579	20.2666	20.6253	20.2636	20.6864	NA	20.0862	20.4618
O60287	NPA1P_HUMAN	URB1	Nucleolar pre-ribosomal-associated protein 1	-0.0785789	0.266885	0.573676	0.697815	0.156259	-6.21825	26.2461	26.3677	26.6276	26.3423	26.3676	26.331	26.2976	26.5366	26.3273	26.3471	26.3669	26.2608	26.1503	26.3276	26.3459	26.3618
O60292	SI1L3_HUMAN	SIPA1L3	Signal-induced proliferation-associated 1-like protein 3	0.0311619	0.820275	0.0860404	0.964027	0.0159108	-6.85764	24.0316	24.1773	24.2788	24.2411	23.7587	23.7057	23.7206	23.6664	24.2653	23.8709	24.3465	24.3006	23.6707	23.7415	23.7293	23.9047
O60293	ZC3H1_HUMAN	ZFC3H1	Zinc finger C3H1 domain-containing protein	0.754822	3.4e-08	7.46827	8.13e-06	5.08987	9.20497	23.799	23.7523	24.0771	23.7512	23.7988	23.6966	23.8276	23.5734	24.54	24.5369	24.7967	24.5143	24.5685	24.3948	24.4735	24.4901
O60299	LZTS3_HUMAN	LZTS3	Leucine zipper putative tumor suppressor 3	0.0780312	0.513945	0.289083	0.878703	0.0561579	-6.65486	18.5135	18.3901	18.3909	18.2415	18.7114	18.4981	18.1865	18.965	18.7643	18.3382	18.4161	18.4598	18.4615	18.7321	18.4501	18.899
O60306	AQR_HUMAN	AQR	RNA helicase aquarius	-0.220689	0.037996	1.42026	0.236474	0.626217	-4.55869	26.8499	26.9838	26.9306	26.8837	26.6808	26.6285	26.6103	26.6339	26.7465	26.5886	26.8393	26.6789	26.1718	26.4243	26.5029	26.4837
O60308	CE104_HUMAN	CEP104	Centrosomal protein of 104 kDa	-0.0807329	0.573624	0.241373	0.901995	0.0447957	-6.71409	22.0692	22.0644	22.0436	21.8592	22.1781	22.2589	21.8206	21.7752	22.217	21.9113	22.3309	22.3803	21.3542	21.5996	21.7528	21.8772
O60318	GANP_HUMAN	MCM3AP	Germinal-center associated nuclear protein	0.0674134	0.299687	0.523332	0.728667	0.137471	-6.30326	26.0919	26.1264	26.3917	26.2465	26.2496	26.2216	26.1745	26.1454	26.2763	26.2745	26.1675	26.2859	26.3074	26.1745	26.2858	26.415
O60333-3	KIF1B_HUMAN	KIF1B	Isoform 3 of Kinesin-like protein KIF1B	0.167921	0.104779	0.979725	0.430034	0.366497	-5.46215	24.7126	24.893	24.7334	24.8044	25.0046	25.1324	25.085	24.8409	25.0145	25.2647	24.6297	25.1149	25.2787	24.9996	25.0867	25.1609
O60341-2	KDM1A_HUMAN	KDM1A	Isoform 2 of Lysine-specific histone demethylase 1A	-0.175445	0.0259691	1.58554	0.188079	0.725659	-4.2068	26.383	26.6933	26.6286	26.4664	26.5797	26.4527	26.4909	26.3011	26.3118	26.2522	26.5185	26.338	26.2986	26.2324	26.3961	26.2446
O60437	PEPL_HUMAN	PPL	Periplakin	0.38233	0.00443899	2.35272	0.0533423	1.27293	-2.52012	21.1533	21.4622	21.5784	21.5066	21.9765	21.7568	21.9368	21.3854	21.8221	21.9793	21.763	21.9341	22.0094	21.9598	22.2653	22.0816
O60476	MA1A2_HUMAN	MAN1A2	Mannosyl-oligosaccharide 1,2-alpha-mannosidase IB	-0.241597	0.31632	0.499873	0.745512	0.127545	-6.34194	21.3786	21.429	20.1428	21.0475	20.2234	20.1767	20.2909	20.175	20.8015	20.4414	20.2239	20.6733	20.7713	20.3646	19.9788	19.6765
O60479	DLX3_HUMAN	DLX3	Homeobox protein DLX-3	-0.619244	0.0157916	1.80157	0.132686	0.877174	-3.73946	23.0552	23.1325	22.9354	23.2864	23.4943	23.3251	23.5681	22.2993	22.5766	22.0043	21.4332	22.7273	23.0957	22.4791	22.7962	23.0299
O60488;O60488-2	ACSL4_HUMAN	ACSL4	Long-chain-fatty-acid--CoA ligase 4	-0.219186	0.100286	0.998761	0.420032	0.376718	-5.42447	22.6307	22.7445	22.7217	22.5437	23.0428	22.4276	22.7922	22.4229	22.6713	22.1175	22.7768	22.4901	22.0355	22.2955	22.7835	22.4023
O60493	SNX3_HUMAN	SNX3	Sorting nexin-3	-0.233156	0.163498	0.786487	0.550942	0.258894	-5.83487	24.4002	24.4497	23.998	23.6923	24.1788	24.1337	24.0163	23.9	24.0063	23.0058	24.2009	24.1517	23.9001	23.7985	23.6977	24.1428
O60502;O60502-4	OGA_HUMAN	OGA	Protein O-GlcNAcase	-0.208646	0.589049	0.229849	0.906633	0.0425683	-6.6926	20.2218	20.1764	21.1531	NA	21.8455	21.9398	21.8293	22.0364	20.0225	20.6098	20.8408	20.3938	21.8746	21.6613	22.1466	21.2986
O60504	VINEX_HUMAN	SORBS3	Vinexin	0.694929	6.82e-07	6.16605	7.72e-05	4.11216	6.23449	22.1514	22.2479	22.3459	22.4046	22.2277	22.2064	22.2041	22.1962	23.0441	22.498	23.0568	23.1371	22.8014	22.9791	22.9082	23.1189
O60506	HNRPQ_HUMAN	SYNCRIP	Heterogeneous nuclear ribonucleoprotein Q	-0.0863787	0.503961	0.297603	0.875858	0.0575662	-6.64373	29.4065	29.5406	30.032	29.7567	30.0573	30.1773	30.2024	30.1039	29.6923	30.1933	29.5906	29.6654	29.8589	29.8747	29.819	29.8914
O60507	TPST1_HUMAN	TPST1	Protein-tyrosine sulfotransferase 1	-0.283069	0.134707	0.87061	0.49362	0.306607	-5.63487	NA	20.4005	21.2682	20.5943	21.2774	21.1053	20.8791	20.7367	20.4883	21.0448	21.0473	20.6964	20.2261	20.5582	19.9918	20.8385
O60508	PRP17_HUMAN	CDC40	Pre-mRNA-processing factor 17	-0.235879	0.165708	0.780657	0.555394	0.255399	-5.8458	24.9364	25.0728	25.7742	25.1397	25.6091	25.5136	25.6409	25.9839	24.9574	25.4974	25.1255	24.7514	25.0569	25.5473	25.5146	25.3331
O60524;O60524-5;O60524-3	NEMF_HUMAN	NEMF	Ribosome quality control complex subunit NEMF	-0.195336	0.0394257	1.40422	0.240694	0.618534	-4.59253	22.0716	22.2646	21.9936	22.2267	22.2327	22.2714	22.3393	22.2567	21.883	21.6809	21.9484	21.9972	22.2998	22.1875	22.0107	22.0866
O60548	FOXD2_HUMAN	FOXD2	Forkhead box protein D2	-0.140071	0.194712	0.710608	0.599749	0.222031	-5.97543	20.6706	20.6819	20.41	20.6714	20.581	20.5064	20.5398	20.1874	20.5864	20.163	20.4007	20.5698	19.9726	20.431	20.6102	20.3943
O60563	CCNT1_HUMAN	CCNT1	Cyclin-T1	-0.355233	0.000311262	3.50687	0.00687867	2.1625	0.102793	23.8506	23.6612	23.5722	23.6892	23.5728	23.5755	23.5885	23.4546	23.3899	23.1352	23.0043	23.3567	23.4168	23.2603	23.1908	23.3687
O60566-3	BUB1B_HUMAN	BUB1B	Isoform 3 of Mitotic checkpoint serine/threonine-protein kinase BUB1 beta	-0.329752	0.347561	0.45897	0.784939	0.105164	-6.32655	NA	NA	18.6656	17.9373	19.4076	19.6096	19.7666	19.3321	18.8687	19.1198	17.3484	18.4398	18.8685	19.2479	18.8972	19.5302
O60568	PLOD3_HUMAN	PLOD3	Multifunctional procollagen lysine hydroxylase and glycosyltransferase LH3	-0.603337	0.000661664	3.17936	0.0124846	1.90363	-0.647483	25.04	25.105	25.432	25.1996	25.9528	25.7276	25.9193	25.5599	24.8266	25.1805	24.5835	24.679	25.0377	24.8125	25.0861	24.9036
O60573	IF4E2_HUMAN	EIF4E2	Eukaryotic translation initiation factor 4E type 2	0.333641	0.144748	0.839388	0.513501	0.289459	-5.73477	23.9501	23.8681	23.9568	23.5466	22.9893	23.0876	22.8576	22.8005	24.0147	23.2548	24.1333	24.081	23.5891	23.0132	23.7179	23.9216
O60610	DIAP1_HUMAN	DIAPH1	Protein diaphanous homolog 1	-0.18408	0.145524	0.837067	0.51512	0.288092	-5.73919	23.9577	23.9788	24.0472	24.0098	24.4279	24.5827	24.3218	23.7352	24.0364	23.5551	23.867	24.0114	23.9761	23.9677	23.9946	24.1802
O60613	SEP15_HUMAN	SELENOF	Selenoprotein F	0.214636	0.641838	0.192574	0.93266	0.0302769	-6.62328	NA	NA	18.8305	18.9059	20.772	21.1868	21.1475	20.1784	NA	20.4655	NA	19.2767	20.6666	20.5706	20.8215	20.508
O60645	EXOC3_HUMAN	EXOC3	Exocyst complex component 3	0.00853562	0.940468	0.0266562	0.989355	0.00464797	-6.88258	21.2395	21.2646	20.6893	20.8992	20.7936	20.8326	20.7411	20.7706	21.0124	20.8713	20.6566	21.0923	21.1913	20.7865	20.6115	21.0772
O60658	PDE8A_HUMAN	PDE8A	High affinity cAMP-specific and IBMX-insensitive 3',5'-cyclic phosphodiesterase 8A	-0.0413836	0.680724	0.167029	0.938481	0.0275747	-6.79389	21.3998	21.6353	22.0196	21.56	21.6401	21.6724	21.6992	21.4016	21.6229	21.7657	21.9185	21.4873	21.4716	21.555	21.4653	21.4106
O60664-4	PLIN3_HUMAN	PLIN3	Isoform 4 of Perilipin-3	-0.308226	0.121296	0.916154	0.468916	0.328905	-5.58681	22.9985	22.7943	22.9568	22.7048	23.5394	23.4698	23.3537	22.9995	22.5967	21.8104	22.8568	22.6438	23.0835	22.9842	23.1119	23.2637
O60673-2	REV3L_HUMAN	REV3L	Isoform 2 of DNA polymerase zeta catalytic subunit	-0.153043	0.269935	0.568741	0.701167	0.154179	-6.2267	22.7128	22.8174	22.595	22.7989	22.2494	22.1796	22.1659	22.2338	22.586	22.1119	22.6315	22.5519	22.2024	22.1713	21.96	22.3135
O60675	MAFK_HUMAN	MAFK	Transcription factor MafK	0.0360648	0.800109	0.096851	0.962289	0.0166946	-6.85087	25.515	26.1663	26.7387	26.1342	25.9687	26.0835	25.9698	26.122	26.3814	26.0985	26.3289	26.0086	26.0334	26.0482	25.739	26.3487
O60678	ANM3_HUMAN	PRMT3	Protein arginine N-methyltransferase 3	-0.0131442	0.954155	0.0203811	0.992145	0.0034248	-6.88381	22.8317	22.6376	22.8374	22.7708	23.7515	23.8458	23.7503	23.7076	22.834	22.9596	22.8162	22.9285	23.5378	23.6309	23.5686	23.7519
O60684	IMA7_HUMAN	KPNA6	Importin subunit alpha-7	-0.0120381	0.871978	0.0594946	0.974095	0.0113986	-6.87153	27.2622	27.1874	26.9522	27.2355	27.2488	27.1952	27.2037	27.1705	27.1451	27.1248	27.0287	27.2553	27.4193	26.9774	27.1986	27.2098
O60701	UGDH_HUMAN	UGDH	UDP-glucose 6-dehydrogenase	-0.197385	0.380592	0.41954	0.807444	0.0928878	-6.4693	21.9587	21.9178	21.6148	21.5396	22.73	22.7347	22.6552	22.2344	21.5401	21.475	21.6658	21.7158	22.5561	22.1746	22.4727	22.2061
O60716-3;O60716-5	CTND1_HUMAN	CTNND1	Isoform 1AC of Catenin delta-1	0.223165	0.0291726	1.53502	0.202638	0.693278	-4.31493	25.2001	25.1022	25.4181	25.0714	25.2234	25.2001	25.1619	25.732	25.4898	25.4884	25.409	25.4148	25.3346	25.6423	25.6539	25.4617
O60749	SNX2_HUMAN	SNX2	Sorting nexin-2	-0.0783907	0.691957	0.159921	0.941849	0.0260189	-6.80057	23.8162	23.4669	23.5364	23.543	24.2817	24.4352	24.4747	24.0936	23.4648	23.4921	23.4665	23.6681	24.2613	24.0786	24.3567	24.2324
O60762	DPM1_HUMAN	DPM1	Dolichol-phosphate mannosyltransferase subunit 1	0.38417	0.0348939	1.45725	0.22405	0.649655	-4.48042	22.5544	22.779	23.58	23.0539	23.4173	23.5348	23.5327	23.5304	23.4858	23.5037	24.0624	23.3214	23.2717	23.7852	23.7995	23.8262
O60763	USO1_HUMAN	USO1	General vesicular transport factor p115	0.277425	0.340386	0.468029	0.7767	0.109747	-6.39342	20.4084	19.6347	21.1645	20.4082	21.7217	21.6367	21.2887	21.7352	20.6857	21.0793	21.2621	21.0678	21.2629	21.5611	21.8771	21.4217
O60783	RT14_HUMAN	MRPS14	Small ribosomal subunit protein uS14m	-0.301609	0.133093	0.875845	0.490088	0.309726	-5.66488	22.0874	21.9952	22.1408	22.4336	23.0855	22.7189	23.1709	22.5241	22.19	21.9732	21.64	22.1407	22.6692	22.1677	22.2921	22.6703
O60784	TOM1_HUMAN	TOM1	Target of Myb1 membrane trafficking protein	0.331118	0.0317042	1.49888	0.211133	0.675445	-4.39199	23.2037	23.1709	22.7849	23.4787	22.8853	23.1054	22.9862	22.7895	22.7839	23.233	23.8125	23.6313	23.4985	23.4375	23.1115	23.5454
O60826	CCD22_HUMAN	CCDC22	Coiled-coil domain-containing protein 22	-0.0184279	0.93188	0.0306399	0.987557	0.0054379	-6.88164	21.7711	21.2872	20.4936	20.9316	20.5613	20.5707	20.7069	20.3212	21.0893	20.5935	20.8035	21.4602	21.0515	20.207	20.3981	20.8931
O60828-2	PQBP1_HUMAN	PQBP1	Isoform 2 of Polyglutamine-binding protein 1	-0.540339	0.0930229	1.03141	0.404499	0.393082	-5.3595	29.1153	29.1883	28.7555	29.0142	27.7814	27.7836	27.8875	27.5249	28.4882	27.3371	28.553	28.5339	27.547	27.2521	27.3194	27.6973
O60831	PRAF2_HUMAN	PRAF2	PRA1 family protein 2	-0.108294	0.684168	0.164837	0.938481	0.0275747	-6.79597	22.5449	22.6411	23.2835	22.6907	23.9612	23.839	23.9249	23.7565	22.8449	22.7265	22.7482	22.9153	23.6797	23.6339	23.2916	23.9354
O60841	IF2P_HUMAN	EIF5B	Eukaryotic translation initiation factor 5B	-0.109842	0.239009	0.621586	0.661942	0.17918	-6.13508	26.5009	26.5901	26.8283	26.5572	26.9063	26.9391	26.9005	27.0524	26.6234	26.61	26.5467	26.5839	26.6557	26.7461	26.8013	26.8289
O60869	EDF1_HUMAN	EDF1	Endothelial differentiation-related factor 1	-0.013159	0.934634	0.0293585	0.98817	0.00516844	-6.88195	27.3489	27.4009	27.393	27.4476	27.9385	27.9119	28.0849	27.5368	27.1925	27.7783	27.1324	27.4783	28.1692	27.6562	27.6289	27.9214
O60870	KIN17_HUMAN	KIN	DNA/RNA-binding protein KIN17	-0.712343	0.0018849	2.72471	0.0284854	1.54538	-1.68215	23.569	23.5875	23.5337	23.3783	23.7674	23.8503	24.496	23.5562	22.2912	23.7353	22.6133	23.0364	22.9145	23.4513	23.0677	22.9303
O60884	DNJA2_HUMAN	DNAJA2	DnaJ homolog subfamily A member 2	0.0705127	0.342924	0.464802	0.778364	0.108818	-6.39857	24.3273	24.4026	24.3866	24.3186	24.4615	24.4526	24.5298	24.1084	24.4617	24.5283	24.3613	24.3939	24.3202	24.4036	24.6378	24.4449
O60885	BRD4_HUMAN	BRD4	Bromodomain-containing protein 4	0.0969462	0.328228	0.483824	0.761891	0.118107	-6.36804	27.5027	27.64	28.1682	27.7695	27.9188	28.0214	27.9325	27.9683	27.8485	27.998	27.8707	27.8308	27.8258	28.1038	28.0837	28.1357
O60888	CUTA_HUMAN	CUTA	Protein CutA	-0.332197	0.162396	0.789424	0.548088	0.26115	-5.79001	NA	23.8969	24.1629	24.1132	24.8911	24.8124	24.6382	24.2836	23.9539	22.9699	24.014	24.1297	24.5666	23.9268	24.3456	24.6337
O60907	TBL1X_HUMAN	TBL1X	F-box-like/WD repeat-containing protein TBL1X	0.170183	0.363508	0.439486	0.794983	0.0996423	-6.35751	NA	NA	20.7411	20.3019	21.0401	21.0286	20.9848	20.9547	20.6463	21.1516	20.4909	20.5326	21.2717	21.3632	21.2489	21.3912
O60921	HUS1_HUMAN	HUS1	Checkpoint protein HUS1	-0.206275	0.330272	0.481128	0.76377	0.117037	-6.37239	22.5735	22.7346	22.2239	22.4818	22.2248	22.238	22.655	21.4724	22.5981	22.1161	22.5868	22.6593	21.7968	21.4638	21.6712	22.0616
O60925	PFD1_HUMAN	PFDN1	Prefoldin subunit 1	-0.223617	0.539869	0.267712	0.887474	0.0518444	-6.68207	22.3871	21.6693	22.2283	21.739	23.3753	23.3876	23.3531	23.1725	21.6136	22.1281	21.4302	21.7791	23.3387	23.0589	23.0663	23.1086
O60934	NBN_HUMAN	NBN	Nibrin	-0.122814	0.117978	0.928199	0.459729	0.337498	-5.56333	27.019	27.0542	26.9293	26.9649	26.9443	26.9474	27.0186	26.7965	26.7912	26.9925	26.4898	26.9159	26.908	26.824	26.9015	26.8688
O60941	DTNB_HUMAN	DTNB	Dystrobrevin beta	0.767493	0.0995298	1.00205	0.418142	0.378676	-5.33643	20.2811	NA	21.1743	21.3179	22.8699	22.6045	21.1782	21.8423	22.7192	22.1568	20.7349	22.9917	23.1415	23.0084	21.8882	NA
O60942;O60942-2	MCE1_HUMAN	RNGTT	mRNA-capping enzyme	0.211227	0.308809	0.51031	0.737455	0.132265	-6.32481	20.9334	20.9727	21.3076	21.1413	21.9634	21.7698	21.883	22.2168	21.3824	21.5302	21.3531	21.4841	21.9403	22.1788	21.9386	22.0703
O75027;O75027-2	ABCB7_HUMAN	ABCB7	Iron-sulfur clusters transporter ABCB7, mitochondrial	-0.166296	0.280803	0.551598	0.710876	0.148206	-6.25585	22.2611	22.7423	22.4109	22.3928	22.0213	22.0818	21.884	22.0569	22.457	21.8923	22.5511	22.3366	21.7631	21.7318	21.912	21.8769
O75030;O75030-2	MITF_HUMAN	MITF	Microphthalmia-associated transcription factor	0.41398	0.0918744	1.03681	0.400585	0.397305	-5.34873	20.5133	20.8554	21.9915	21.7982	21.209	21.0262	21.1277	21.3465	22.0879	21.4941	22.2786	21.7331	21.1472	20.8894	22.1049	21.4445
O75044	SRGP2_HUMAN	SRGAP2	SLIT-ROBO Rho GTPase-activating protein 2	0.838559	0.000290449	3.53693	0.00659954	2.18049	0.1718	23.0845	23.883	23.1974	23.0321	23.7068	23.8049	23.8124	24.3097	24.1062	24.6408	24.0136	24.3329	24.6288	24.4993	24.8891	24.4286
O75052;O75052-3	CAPON_HUMAN	NOS1AP	Carboxyl-terminal PDZ ligand of neuronal nitric oxide synthase protein	0.118527	0.440799	0.355759	0.846771	0.0722339	-6.56381	22.4605	22.6767	23.3299	22.4634	22.8031	22.7514	22.4664	23.4086	22.7242	22.9563	23.0558	22.7819	22.5778	23.177	23.1254	22.9098
O75061-2	AUXI_HUMAN	DNAJC6	Isoform 2 of Putative tyrosine-protein phosphatase auxilin	0.324183	0.0520453	1.28362	0.285828	0.543895	-4.84503	25.3454	25.4086	24.8512	24.9462	24.6013	24.5588	24.9655	24.1691	25.2404	25.1039	25.1923	25.3431	25.4261	24.9232	24.9657	25.2448
O75110	ATP9A_HUMAN	ATP9A	Probable phospholipid-transporting ATPase IIA	-0.212979	0.197337	0.704791	0.60439	0.218683	-5.98605	21.286	21.8856	22.5428	21.5116	21.9229	21.89	21.5375	21.8883	21.8481	21.5067	21.8911	21.8301	21.1623	21.4542	21.3843	21.684
O75116	ROCK2_HUMAN	ROCK2	Rho-associated protein kinase 2	0.251267	0.267719	0.572321	0.699146	0.155432	-6.22058	21.2411	21.3217	21.7897	21.3281	22.3493	22.1477	22.1498	22.6961	21.8051	21.8637	21.9118	21.7539	22.2026	22.6345	22.649	22.2129
O75128-2	COBL_HUMAN	COBL	Isoform 2 of Protein cordon-bleu	0.0529052	0.802197	0.0957191	0.962289	0.0166946	-6.8516	25.2877	25.2094	24.8349	25.1022	24.3354	24.4156	24.2534	24.1211	25.2059	24.8385	25.0892	25.265	24.4711	24.2832	24.3611	24.4688
O75128-4	COBL_HUMAN	COBL	Isoform 4 of Protein cordon-bleu	-0.0275177	0.959758	0.0178382	0.993057	0.00302585	-6.74205	18.0772	18.4125	17.8968	18.7311	NA	NA	15.8581	17.4077	17.8621	16.9589	18.9965	18.8039	NA	NA	16.6886	16.9082
O75131	CPNE3_HUMAN	CPNE3	Copine-3	-0.0134726	0.957367	0.0189216	0.992432	0.00329927	-6.88405	23.6258	23.8615	24.7968	23.9035	25.1404	24.8674	24.9401	24.8901	24.0716	24.0411	24.4822	23.9417	24.5291	24.8178	25.0634	24.9709
O75132	ZBED4_HUMAN	ZBED4	Zinc finger BED domain-containing protein 4	-0.136267	0.321917	0.492256	0.7541	0.122571	-6.35437	23.5897	23.6918	23.6241	23.8054	23.0892	23.1921	23.2198	23.4097	23.5935	23.1674	23.6914	23.5469	23.3942	23.0478	23.0297	23.0607
O75146	HIP1R_HUMAN	HIP1R	Huntingtin-interacting protein 1-related protein	-0.147088	0.17661	0.752985	0.572983	0.241858	-5.8974	25.082	24.8757	25.3068	24.8943	25.0239	24.9432	24.7403	25.3286	24.8389	24.6499	25.2029	24.8309	24.6205	24.9578	24.9171	25.0001
O75147	OBSL1_HUMAN	OBSL1	Obscurin-like protein 1	0.060312	0.649852	0.187185	0.93456	0.0293926	-6.77397	24.1366	23.9423	24.1223	24.1952	24.6159	24.2764	24.4638	24.182	24.2192	24.3619	23.6167	24.265	24.3781	24.4752	24.5246	24.5764
O75150	BRE1B_HUMAN	RNF40	E3 ubiquitin-protein ligase BRE1B	0.161458	0.0520217	1.28382	0.285828	0.543895	-4.84462	24.2719	24.1512	24.1241	24.1185	24.0727	24.1008	24.0682	23.9805	24.4151	24.3286	23.9643	24.4712	24.2747	24.1687	24.1891	24.368
O75151	PHF2_HUMAN	PHF2	Lysine-specific demethylase PHF2	-0.089926	0.132281	0.878503	0.488613	0.311035	-5.65976	26.6592	26.6559	26.824	26.6553	26.5287	26.6156	26.5747	26.6464	26.5382	26.5516	26.5657	26.5224	26.5938	26.538	26.5388	26.5917
O75152	ZC11A_HUMAN	ZC3H11A	Zinc finger CCCH domain-containing protein 11A	-0.0845083	0.20436	0.689604	0.614686	0.211347	-6.01365	28.1922	28.2338	28.2732	28.1715	28.0107	28.0673	27.9988	28.0958	28.166	28.1359	27.9874	28.0918	27.9939	27.9712	27.9924	28.0287
O75159	SOCS5_HUMAN	SOCS5	Suppressor of cytokine signaling 5	0.227966	0.730334	0.136478	0.951896	0.0214107	-6.6905	18.8901	NA	19.9563	20.5929	NA	21.7756	22.439	NA	20.0767	22.17	19.4983	19.669	21.5212	22.3196	20.6573	21.7578
O75164	KDM4A_HUMAN	KDM4A	Lysine-specific demethylase 4A	0.244253	0.0872246	1.05936	0.390063	0.408865	-5.30355	23.6427	22.786	23.1091	23.4288	22.8303	22.7414	23.2384	22.9848	23.2089	23.4089	23.7092	23.2884	23.4997	23.2389	23.3161	23.0455
O75165	DJC13_HUMAN	DNAJC13	DnaJ homolog subfamily C member 13	0.553362	0.00263552	2.57913	0.0366531	1.43589	-2.01119	21.1895	21.4433	22.3467	21.5897	21.8859	22.0018	21.8057	22.2332	22.2641	22.2227	22.5239	21.9971	22.2381	22.7072	22.5079	22.4617
O75175	CNOT3_HUMAN	CNOT3	CCR4-NOT transcription complex subunit 3	0.546674	0.00321626	2.49265	0.0419284	1.37749	-2.20602	22.0607	22.0234	22.8288	22.6495	23.0872	22.8773	22.9601	23.0489	23.3161	23.6352	23.1835	23.1514	23.0698	23.1187	23.1675	23.2671
O75177	CREST_HUMAN	SS18L1	Calcium-responsive transactivator	-0.0324123	0.794348	0.099989	0.961016	0.0172694	-6.84879	23.6229	23.6567	23.9467	23.8986	23.5268	23.6045	23.2922	23.5632	23.914	23.3497	23.7931	23.6965	23.2753	23.5127	23.3465	23.9648
O75179;O75179-2;O75179-6;O75179-7	ANR17_HUMAN	ANKRD17	Ankyrin repeat domain-containing protein 17	-0.0105862	0.930627	0.0312244	0.987557	0.0054379	-6.88149	22.659	22.5177	22.6495	22.3177	22.9328	22.9272	23.0458	22.5193	22.675	22.5719	22.5201	22.2794	22.9374	22.7978	22.8809	22.822
O75182-2	SIN3B_HUMAN	SIN3B	Isoform 2 of Paired amphipathic helix protein Sin3b	-0.0752833	0.367623	0.434597	0.797403	0.0983221	-6.44608	23.7116	23.596	23.6007	23.6246	23.3501	23.2839	23.3249	23.5198	23.5421	23.4	23.5091	23.6118	23.397	23.2731	23.3642	23.312
O75190	DNJB6_HUMAN	DNAJB6	DnaJ homolog subfamily B member 6	0.563064	7.15e-05	4.146	0.00230534	2.63727	1.57421	24.693	24.7205	24.9473	24.7084	25.052	25.0326	24.8634	25.2143	25.1715	25.486	25.228	25.3122	25.8171	25.5744	25.6359	25.5112
O75208	COQ9_HUMAN	COQ9	Ubiquinone biosynthesis protein COQ9, mitochondrial	0.0274684	0.930974	0.0310624	0.987557	0.0054379	-6.7254	NA	NA	NA	19.1746	18.4773	18.1622	18.1566	17.2013	NA	18.3592	19.1079	18.5105	18.2597	17.8226	17.799	17.9742
O75290;O75290-3	Z780A_HUMAN	ZNF780A	Zinc finger protein 780A	-0.695101	0.12853	0.890996	0.481397	0.317497	-5.63563	23.3345	23.4082	23.0704	23.2371	21.7573	21.5849	21.5438	22.292	22.9637	21.8663	23.0612	22.9091	21.0172	20.6742	20.6967	21.4789
O75306;O75306-2	NDUS2_HUMAN	NDUFS2	NADH dehydrogenase [ubiquinone] iron-sulfur protein 2, mitochondrial	-0.110534	0.746831	0.126778	0.955343	0.0198407	-6.82915	21.609	21.8836	22.9054	22.4891	23.9941	23.6514	23.7794	23.7424	22.4037	23.2197	22.3993	22.4858	22.8446	23.2609	23.3313	23.2249
O75312	ZPR1_HUMAN	ZPR1	Zinc finger protein ZPR1	-0.00725047	0.980141	0.00871166	0.99753	0.00107393	-6.88526	19.7613	20.1208	21.3399	20.6856	21.813	21.6915	21.5607	21.2261	20.6588	20.5367	20.9005	20.5625	21.2359	21.4145	21.2248	21.6072
O75319	DUS11_HUMAN	DUSP11	RNA/RNP complex-1-interacting phosphatase	0.000367914	0.998205	0.000780391	0.999867	5.77e-05	-6.88559	24.1334	24.4843	25.2771	24.6711	24.646	24.7261	24.7894	24.9577	24.7976	24.8662	25.3213	24.6398	24.255	24.7683	24.3443	24.6955
O75323	NIPS2_HUMAN	NIPSNAP2	Protein NipSnap homolog 2	-0.161995	0.187959	0.725938	0.590218	0.228988	-5.94735	23.9441	24.3185	24.2087	24.1097	24.056	24.2315	24.3494	23.7743	24.1661	24.3004	23.7642	24.283	23.6289	23.7169	23.8449	23.992
O75326	SEM7A_HUMAN	SEMA7A	Semaphorin-7A	-0.0826498	0.479352	0.319345	0.866459	0.0622518	-6.61463	22.2042	21.7448	21.684	21.6044	22.0282	21.8311	21.8032	21.702	21.5375	22.0603	21.3146	21.6191	21.8748	21.8527	21.9609	21.7209
O75330;O75330-2;O75330-3	HMMR_HUMAN	HMMR	Hyaluronan mediated motility receptor	0.000699515	0.996214	0.00164726	0.99925	0.000326021	-6.88558	25.4773	25.4009	25.5675	25.4898	26.0072	26.1399	26.0757	26.0343	25.5326	25.8166	25.2861	25.7806	26.1223	25.6867	25.9481	26.0251
O75340	PDCD6_HUMAN	PDCD6	Programmed cell death protein 6	0.249793	0.533016	0.273259	0.885115	0.0530005	-6.67511	21.211	21.9445	23.5816	22.3641	23.346	23.5751	23.4861	23.9004	22.7599	23.1594	23.1039	22.6003	22.1174	24.0944	24.0317	23.5401
O75347	TBCA_HUMAN	TBCA	Tubulin-specific chaperone A	-0.487339	0.132718	0.87707	0.489388	0.310347	-5.66252	24.7056	24.6447	25.0075	25.7909	26.1627	25.7971	26.2419	25.4922	24.4907	24.3477	24.0769	24.6624	25.8317	25.2516	25.742	25.5408
O75348	VATG1_HUMAN	ATP6V1G1	V-type proton ATPase subunit G 1	-0.442657	0.0133341	1.87504	0.117709	0.929192	-3.57895	25.8085	25.7858	26.1998	25.5337	26.1213	26.315	26.1145	26.0943	24.9719	25.968	25.3719	25.1245	25.7267	25.6088	26.0666	25.5932
O75351	VPS4B_HUMAN	VPS4B	Vacuolar protein sorting-associated protein 4B	-0.014261	0.914437	0.0388462	0.983477	0.00723581	-6.87934	24.6758	25.0074	25.182	25.0834	25.5927	25.1363	24.9425	24.986	25.0081	24.6239	25.0755	25.0143	24.8291	25.2176	25.2398	25.4838
O75352;O75352-2	MPU1_HUMAN	MPDU1	Mannose-P-dolichol utilization defect 1 protein	-0.135462	0.473482	0.324696	0.862371	0.0643057	-6.60732	21.4952	21.6543	22.0409	21.6967	22.5207	22.3911	22.3942	22.0713	21.6521	21.1167	21.9459	21.9344	22.0842	21.8946	22.1671	22.3859
O75362	ZN217_HUMAN	ZNF217	Zinc finger protein 217	0.030973	0.83245	0.0796419	0.96698	0.0145823	-6.86135	22.4807	22.3912	22.8068	22.7342	22.2921	22.2672	22.2138	21.8738	22.6805	22.4811	22.7429	22.6848	22.2206	21.9838	22.1049	22.4091
O75367-1;O75367-3	H2AY_HUMAN	MACROH2A1	Isoform 2 of Core histone macro-H2A.1	-0.121825	0.211461	0.674769	0.626208	0.203281	-6.04044	31.7364	31.984	32.0254	31.9542	31.6171	31.6919	31.5688	32.1268	31.8802	31.7053	31.8487	31.7529	31.4887	31.6056	31.7511	31.6976
O75368	SH3L1_HUMAN	SH3BGRL	Adapter SH3BGRL	-0.165779	0.373466	0.427749	0.800922	0.0964098	-6.45668	24.3662	23.7116	24.2728	24.0287	24.7162	24.7926	24.6859	24.3979	23.8706	23.8067	23.8309	23.9476	24.3313	24.6816	24.5216	24.6555
O75369-8	FLNB_HUMAN	FLNB	Isoform 8 of Filamin-B	0.0541688	0.435942	0.360571	0.843887	0.0737157	-6.55691	27.5103	27.549	27.564	27.4569	27.4723	27.5214	27.4749	27.3532	27.6866	27.6249	27.5545	27.7102	27.4166	27.3411	27.4994	27.5022
O75380	NDUS6_HUMAN	NDUFS6	NADH dehydrogenase [ubiquinone] iron-sulfur protein 6, mitochondrial	-0.458619	0.0598796	1.22272	0.309618	0.509174	-4.97108	21.3535	21.394	21.461	21.6006	22.9208	22.2532	22.5287	21.7453	21.2028	20.9086	21.8353	21.5063	21.1437	21.7485	21.7245	21.5183
O75381;O75381-2	PEX14_HUMAN	PEX14	Peroxisomal membrane protein PEX14	-0.382995	0.128111	0.892413	0.481397	0.317497	-5.63289	21.9858	22.0838	22.0521	22.1858	21.2145	21.5662	21.6599	20.4109	21.6422	20.4398	21.5726	21.5316	21.3136	21.0765	21.1005	21.4181
O75382	TRIM3_HUMAN	TRIM3	Tripartite motif-containing protein 3	-0.0550788	0.651059	0.18638	0.93456	0.0293926	-6.77479	22.3168	22.0903	21.7453	22.0948	21.767	21.6045	21.4878	21.8525	22.0415	21.637	21.824	22.0676	21.7144	21.9374	21.5876	21.709
O75386-2	TULP3_HUMAN	TULP3	Isoform 2 of Tubby-related protein 3	-0.0296023	0.860948	0.065023	0.972119	0.0122805	-6.79257	20.6759	20.8097	NA	NA	21.5305	21.2527	21.4228	21.7212	21.1374	21.3347	20.9741	20.8377	21.3764	21.4464	21.1368	21.4036
O75391	SPAG7_HUMAN	SPAG7	Sperm-associated antigen 7	-0.186588	0.470616	0.327334	0.860795	0.0651005	-6.39685	NA	NA	NA	NA	21.4824	21.4653	21.4818	21.0237	20.967	20.9325	20.1909	21.2927	21.3561	21.8766	21.2624	21.5355
O75394	RM33_HUMAN	MRPL33	Large ribosomal subunit protein bL33m	-0.26598	0.154155	0.812042	0.532809	0.273428	-5.66233	18.7295	19.0476	NA	18.6911	19.0044	18.4666	18.8259	17.8594	18.198	NA	18.1512	18.452	18.6871	NA	18.4027	18.477
O75396	SC22B_HUMAN	SEC22B	Vesicle-trafficking protein SEC22b	-0.0551768	0.824635	0.0837384	0.965689	0.0151629	-6.859	22.1225	22.03	22.1094	21.7395	22.9907	22.9507	22.9672	22.6385	21.7439	22.2861	21.6735	22.0243	22.7814	22.6827	23.1049	22.8101
O75398-3	DEAF1_HUMAN	DEAF1	Isoform 2 of Deformed epidermal autoregulatory factor 1 homolog	-0.0916236	0.776837	0.10967	0.957009	0.0190839	-6.84208	24.0621	23.8513	22.7589	23.6329	22.4436	22.5408	23.3492	22.1315	23.7246	23.2182	23.2722	23.8919	22.7613	22.5813	22.0531	22.5348
O75400-3	PR40A_HUMAN	PRPF40A	Isoform 3 of Pre-mRNA-processing factor 40 homolog A	0.397397	0.0390586	1.40828	0.239815	0.620124	-4.58397	24.1939	24.1777	24.3468	24.3984	24.6104	24.7638	24.6528	24.5429	24.506	25.5145	23.9555	24.8944	25.1797	25.1082	24.7453	24.9622
O75410;O75410-2;O75410-9	TACC1_HUMAN	TACC1	Transforming acidic coiled-coil-containing protein 1	-0.0690525	0.515257	0.287976	0.878703	0.0561579	-6.6563	22.7108	22.806	22.5557	22.614	22.5936	22.55	22.4475	22.3607	22.5086	22.8773	22.5836	22.845	22.2505	22.284	22.3555	22.3815
O75414	NDK6_HUMAN	NME6	Nucleoside diphosphate kinase 6	-0.128106	0.443585	0.353024	0.849254	0.0709626	-6.4881	NA	NA	18.2277	18.2762	17.8189	18.4722	17.8633	18.4381	17.7913	18.3117	17.6778	18.2186	17.8986	18.0443	17.8337	18.6609
O75419-3	CDC45_HUMAN	CDC45	Isoform 3 of Cell division control protein 45 homolog	-0.433247	0.000998173	3.00079	0.0172769	1.76253	-1.05497	23.4533	23.4632	23.518	23.5024	23.8993	23.8878	23.8741	23.8279	23.0428	23.166	23.0937	22.9636	23.3778	23.4448	23.3286	23.5428
O75420	GGYF1_HUMAN	GIGYF1	GRB10-interacting GYF protein 1	0.268296	0.393214	0.405371	0.817735	0.0873873	-6.45473	20.9072	20.3466	19.8172	20.4553	19.7159	20.1038	20.0257	19.1625	20.4557	19.3138	NA	20.2185	21.4657	20.0926	19.7667	21.0324
O75431	MTX2_HUMAN	MTX2	Metaxin-2	0.557725	0.00346112	2.46078	0.0440876	1.35568	-2.27768	21.5674	21.5781	21.6103	21.2008	22.3118	22.0645	21.9106	21.7453	21.6922	22.4417	21.9923	22.1765	22.4223	22.5513	22.6688	22.5053
O75436	VP26A_HUMAN	VPS26A	Vacuolar protein sorting-associated protein 26A	-0.491548	0.0403553	1.3941	0.244519	0.611688	-4.44853	NA	NA	23.0202	NA	23.4746	23.483	23.3924	23.9552	22.5927	22.9446	22.94	22.1549	23.1404	23.3092	23.5367	23.1699
O75438	NDUB1_HUMAN	NDUFB1	NADH dehydrogenase [ubiquinone] 1 beta subcomplex subunit 1	-0.348102	0.556116	0.254834	0.897326	0.0470496	-6.62985	NA	20.9254	21.4488	20.9332	24.2792	23.5874	23.879	23.0004	NA	21.9572	20.8325	21.5647	23.1226	22.8444	22.6901	22.6053
O75439	MPPB_HUMAN	PMPCB	Mitochondrial-processing peptidase subunit beta	-0.113278	0.143625	0.84277	0.512514	0.290294	-5.72831	24.5291	24.5791	24.265	24.3308	24.2339	24.2089	24.2824	24.4987	24.3	24.178	24.1976	24.291	24.3258	24.1478	24.3881	24.1933
O75446	SAP30_HUMAN	SAP30	Histone deacetylase complex subunit SAP30	0.0986248	0.801931	0.0958627	0.962289	0.0166946	-6.85151	22.8274	23.6402	23.4648	23.8511	22.3494	22.0908	22.0071	22.2707	24.2832	21.7442	24.177	22.9026	22.6462	22.2243	22.3462	22.9668
O75449	KTNA1_HUMAN	KATNA1	Katanin p60 ATPase-containing subunit A1	-0.20549	0.249441	0.603031	0.676606	0.169664	-6.16754	22.6315	22.4468	21.8609	22.2274	21.8555	22.0619	22.042	21.4382	21.7231	21.7133	21.4787	22.2201	22.4152	21.5946	21.6584	22.117
O75461	E2F6_HUMAN	E2F6	Transcription factor E2F6	-0.0204138	0.883623	0.0537332	0.975849	0.0106176	-6.87399	23.2208	23.6286	24.3097	23.9646	24.1527	24.0669	24.1483	24.319	23.9606	24.0061	23.9188	23.7929	23.894	24.09	23.872	24.1127
O75467	Z324A_HUMAN	ZNF324	Zinc finger protein 324A	-0.119345	0.383959	0.415715	0.810232	0.0913905	-6.47515	21.1765	21.4448	21.0084	21.0042	20.65	20.742	20.9519	20.5551	20.8866	21.0116	20.2797	21.04	20.7664	20.9002	20.7443	20.9493
O75475	PSIP1_HUMAN	PSIP1	PC4 and SFRS1-interacting protein	0.0560714	0.770014	0.113501	0.957009	0.0190839	-6.8393	27.5835	27.977	28.5665	27.8788	28.5873	28.6401	28.5639	28.7265	28.0094	28.7325	28.0342	27.9688	28.2025	28.7299	28.6629	28.6318
O75475-3	PSIP1_HUMAN	PSIP1	Isoform 3 of PC4 and SFRS1-interacting protein	-0.408899	0.488476	0.311156	0.870468	0.0602474	-6.54671	NA	NA	20.0167	19.4334	21.3494	21.941	22.326	22.3397	19.3985	21.7027	19.7272	19.4576	21.4392	21.9514	21.5589	21.3682
O75477	ERLN1_HUMAN	ERLIN1	Erlin-1	-0.120897	0.312368	0.505334	0.741667	0.129791	-6.33299	23.1955	23.2306	23.3961	23.0419	23.8467	23.5415	23.7014	23.3705	23.2329	23.4944	23.007	23.1343	23.3063	23.4749	23.4584	23.2488
O75486	SUPT3_HUMAN	SUPT3H	Transcription initiation protein SPT3 homolog	0.106316	0.53795	0.269258	0.887045	0.0520542	-6.68014	21.9136	21.9093	22.5738	21.7535	22.7305	22.2547	22.2388	22.622	22.2011	22.3934	22.8902	21.8018	22.1643	22.4669	22.643	22.286
O75487	GPC4_HUMAN	GPC4	Glypican-4	-0.391297	0.00486839	2.31261	0.0568097	1.24558	-2.60986	23.5599	23.5782	23.6134	23.6823	23.8363	23.5672	23.4915	23.2763	23.4162	23.0062	23.4161	23.3366	23.4253	22.5871	23.0251	23.2622
O75489	NDUS3_HUMAN	NDUFS3	NADH dehydrogenase [ubiquinone] iron-sulfur protein 3, mitochondrial	-0.236675	0.223844	0.650055	0.643151	0.191687	-6.08471	23.7638	23.8798	24.0436	23.9131	25.1211	24.573	24.9625	24.6276	23.9945	24.1684	23.7877	24.1327	24.1765	24.215	24.2848	24.2315
O75494;O75494-2;O75494-3;O75494-4;O75494-5;O75494-6	SRS10_HUMAN	SRSF10	Serine/arginine-rich splicing factor 10	0.11847	0.655961	0.183122	0.935658	0.0288827	-6.7781	26.9451	27.3232	28.1709	27.4466	28.0609	28.3748	28.014	29.1133	27.679	28.2355	27.6954	27.5593	27.9843	28.3581	28.6447	28.2401
O75496	GEMI_HUMAN	GMNN	Geminin	-0.637071	0.00315383	2.50116	0.0414165	1.38283	-2.18687	24.0098	23.854	23.6861	23.8189	23.2677	23.3182	23.2735	22.664	23.0194	22.3985	23.1528	23.359	22.8484	22.7564	22.5793	22.6817
O75506	HSBP1_HUMAN	HSBP1	Heat shock factor-binding protein 1	0.264135	0.0375951	1.42487	0.235307	0.628366	-4.54896	23.8401	24.3437	24.5421	24.1342	24.5312	24.5956	24.3196	24.6318	24.6361	24.5128	24.4117	24.4205	24.8194	24.7526	24.6198	24.8785
O75521-2	ECI2_HUMAN	ECI2	Isoform 2 of Enoyl-CoA delta isomerase 2	-0.0347271	0.82087	0.0857258	0.964027	0.0159108	-6.85782	22.4753	22.5254	23.2878	22.6397	23.2302	23.1861	23.1612	23.1516	22.8369	22.812	23.154	22.4945	22.6356	23.1609	23.162	23.1237
O75528	TADA3_HUMAN	TADA3	Transcriptional adapter 3	0.0114999	0.921999	0.0352695	0.985562	0.00631599	-6.8804	24.6902	25.0955	24.8377	25.1933	25.1433	25.232	25.3537	24.9276	25.0337	25.2354	24.6747	24.7938	25.3277	25.1532	25.0851	25.2616
O75529	TAF5L_HUMAN	TAF5L	TAF5-like RNA polymerase II p300/CBP-associated factor-associated factor 65 kDa subunit 5L	0.012054	0.911388	0.0402967	0.982654	0.00759923	-6.87889	24.1583	24.1426	24.2158	24.2244	23.8896	23.6786	23.8307	24.1354	24.2368	23.8291	24.3141	24.271	23.8081	24.0604	23.9336	23.9188
O75531	BAF_HUMAN	BANF1	Barrier-to-autointegration factor	-0.0569313	0.532874	0.273376	0.885115	0.0530005	-6.67496	30.8985	31.3485	31.5824	31.2942	31.3903	31.2518	31.1756	31.3846	31.353	31.1899	31.2642	31.1866	31.2111	31.0293	31.2322	31.4042
O75533	SF3B1_HUMAN	SF3B1	Splicing factor 3B subunit 1	-0.127786	0.214802	0.667961	0.630628	0.200227	-6.05269	29.4316	29.6259	30.2217	29.8213	29.6388	29.7617	29.7113	29.8166	29.6554	29.7905	29.5741	29.5457	29.3664	29.7138	29.7239	29.6368
O75554	WBP4_HUMAN	WBP4	WW domain-binding protein 4	0.0444118	0.75934	0.119564	0.955868	0.0196022	-6.83476	24.9506	24.5814	24.5824	24.9497	24.243	24.501	24.4886	23.896	24.8385	24.3866	24.4661	24.7081	24.8283	24.2529	24.4378	24.6298
O75569	PRKRA_HUMAN	PRKRA	Interferon-inducible double-stranded RNA-dependent protein kinase activator A	-0.337741	0.0306163	1.51405	0.206229	0.685651	-4.35969	24.2069	24.1743	24.8194	24.2229	24.6945	24.479	24.468	24.833	23.8483	24.3721	23.8749	24.001	23.8096	24.5917	24.4553	24.243
O75575	RPC9_HUMAN	CRCP	DNA-directed RNA polymerase III subunit RPC9	0.266034	0.372211	0.42921	0.800697	0.0965316	-6.45442	20.657	21.0608	21.4867	21.1027	20.4186	20.3375	21.6064	21.2309	21.1128	20.1069	21.163	21.2328	22.739	20.9929	21.1003	21.581
O75586	MED6_HUMAN	MED6	Mediator of RNA polymerase II transcription subunit 6	0.539375	0.00253526	2.59598	0.0354113	1.45086	-1.97318	22.8772	23.3893	23.4689	23.2486	22.9728	22.8829	22.6728	23.6628	23.907	23.7763	23.5843	23.8152	23.2534	23.6587	24.0803	23.4152
O75600;O75600-2	KBL_HUMAN	GCAT	2-amino-3-ketobutyrate coenzyme A ligase, mitochondrial	-0.466854	0.120702	0.918284	0.467803	0.329937	-5.49298	NA	NA	21.6936	21.5596	22.3411	22.5595	22.5378	21.8544	20.7997	22.3311	21.0222	20.9651	21.8886	21.677	22.4459	21.8635
O75607	NPM3_HUMAN	NPM3	Nucleoplasmin-3	0.162008	0.330502	0.480826	0.76377	0.117037	-6.37288	28.3685	28.679	29.5532	29.0171	29.0859	29.2337	28.8314	29.6748	29.2074	29.1776	29.092	29.1378	28.9691	29.2935	29.3052	29.5573
O75608;O75608-2	LYPA1_HUMAN	LYPLA1	Acyl-protein thioesterase 1	-0.0001727	0.999247	0.000326977	0.999867	5.77e-05	-6.8856	22.866	23.0782	23.5285	23.6053	23.2995	23.2553	23.1134	23.0941	23.6944	22.4129	23.5107	23.8471	23.0765	22.9386	22.9769	23.3818
O75616	ERAL1_HUMAN	ERAL1	GTPase Era, mitochondrial	-0.171492	0.082267	1.08477	0.37597	0.424847	-5.25243	22.8969	22.8862	22.7349	22.8882	22.8602	22.6664	22.9189	22.4037	22.9189	22.614	22.5559	22.7689	22.4133	22.6103	22.4938	22.5085
O75618;O75618-2	DEDD_HUMAN	DEDD	Death effector domain-containing protein	1.00779	0.381783	0.418183	0.808549	0.0922938	-6.47138	21.3429	24.5429	21.1122	24.5537	19.9053	25.0507	21.0748	19.7193	20.7966	25.9055	20.4287	25.3684	25.8779	25.2639	20.8784	20.8447
O75643	U520_HUMAN	SNRNP200	U5 small nuclear ribonucleoprotein 200 kDa helicase	-0.167666	0.0637024	1.19584	0.320649	0.493971	-5.02637	28.8298	28.9662	29.3886	29.0382	29.1467	29.187	29.116	29.2933	28.9029	29.1586	28.8978	28.8545	28.8048	29.0164	29.0019	28.9877
O75648-2	MTU1_HUMAN	TRMU	Isoform 2 of Mitochondrial tRNA-specific 2-thiouridylase 1	-0.747644	0.415819	0.381096	0.835133	0.0782446	-6.52705	21.7246	21.9493	22.2527	22.1266	21.553	21.3019	29.0749	21.4542	22.0231	21.1065	22.3722	22.0457	21.0542	23.5571	21.7501	21.5473
O75663	TIPRL_HUMAN	TIPRL	TIP41-like protein	-0.687937	0.111773	0.951664	0.447272	0.349429	-5.47657	NA	23.2996	22.174	20.4883	22.7287	22.4625	22.9306	22.6534	20.9844	21.2731	21.4276	20.502	21.9731	22.8043	22.4848	22.1754
O75665	OFD1_HUMAN	OFD1	Centriole and centriolar satellite protein OFD1	0.335565	0.00307868	2.51164	0.040834	1.38898	-2.16329	24.1417	24.055	24.1527	24.0556	24.2634	24.327	24.3164	24.4194	24.3858	24.6474	24.1363	24.5165	24.865	24.5708	24.6334	24.6603
O75674	TM1L1_HUMAN	TOM1L1	TOM1-like protein 1	0.0595259	0.798386	0.0977872	0.962289	0.0166946	-6.77365	19.4002	19.7725	19.8859	19.4867	20.1077	20.6855	20.3222	19.9836	NA	19.5888	NA	19.5382	20.4144	19.6316	20.3205	20.5967
O75676	KS6A4_HUMAN	RPS6KA4	Ribosomal protein S6 kinase alpha-4	-0.201882	0.274049	0.562171	0.705507	0.151499	-6.23791	21.6759	21.4746	21.7867	21.3355	22.1537	22.0486	22.1302	22.1002	21.6061	21.3467	21.2486	20.9898	21.9222	21.8965	21.8459	22.2346
O75683	SURF6_HUMAN	SURF6	Surfeit locus protein 6	0.146489	0.139869	0.854279	0.504231	0.297371	-5.70631	27.5508	27.6567	27.7653	27.5432	27.5984	27.72	27.6645	27.6503	27.7416	28.3436	27.5822	27.6752	27.6768	27.768	27.8167	27.7169
O75691	UTP20_HUMAN	UTP20	Small subunit processome component 20 homolog	-0.0213848	0.80749	0.0928629	0.962289	0.0166946	-6.85344	27.0199	27.0896	27.3678	27.1844	27.0568	26.9513	26.8286	27.2051	27.171	27.1313	27.2563	27.1397	26.8024	26.9958	26.9774	27.0584
O75694	NU155_HUMAN	NUP155	Nuclear pore complex protein Nup155	0.00112224	0.990236	0.00426123	0.998163	0.000798706	-6.88552	27.1086	27.2042	27.68	27.2211	27.2938	27.3071	27.1607	27.4882	27.3136	27.3777	27.3363	27.2226	27.022	27.4616	27.348	27.3909
O75695	XRP2_HUMAN	RP2	Protein XRP2	-0.0357317	0.750589	0.124598	0.955868	0.0196022	-6.83087	26.2474	26.4079	26.7138	26.4686	26.1257	26.1202	26.1476	26.0626	26.4409	26.3234	26.5011	26.4309	25.9612	26.1343	26.0303	26.1857
O75717	WDHD1_HUMAN	WDHD1	WD repeat and HMG-box DNA-binding protein 1	-0.422997	3.34e-05	4.47632	0.00130605	2.88404	2.33683	24.2578	24.2769	24.3839	24.1854	24.5531	24.5173	24.426	24.2585	23.837	23.9764	23.8359	23.7932	23.9448	23.9642	24.1364	23.9871
O75718	CRTAP_HUMAN	CRTAP	Cartilage-associated protein	0.0230489	0.860789	0.0651035	0.972116	0.0122821	-6.86894	24.6837	25.0409	25.4729	25.0148	25.4238	25.4532	25.3666	25.3109	25.0256	25.2229	25.0703	24.8643	25.398	25.4216	25.4562	25.4922
O75781	PALM_HUMAN	PALM	Paralemmin-1	0.138544	0.286922	0.542237	0.718109	0.14381	-6.27165	25.0951	24.7737	25.1192	24.8177	25.3211	25.29	25.2905	25.2047	25.0288	25.6099	24.7999	24.9991	25.5019	25.2596	25.431	25.39
O75787-2	RENR_HUMAN	ATP6AP2	Isoform 2 of Renin receptor	-0.232525	0.56015	0.251696	0.897574	0.0469298	-6.49721	21.8722	21.0529	20.084	21.6412	20.4018	20.4181	20.8188	20.0906	NA	NA	19.8258	21.4802	NA	20.2178	20.736	NA
O75792	RNH2A_HUMAN	RNASEH2A	Ribonuclease H2 subunit A	-0.196758	0.0456688	1.34038	0.265018	0.576724	-4.72664	24.3616	24.2819	23.9414	24.0955	24.3906	24.2497	24.2959	24.4	24.123	23.7266	23.9591	24.1548	24.3073	24.0769	23.9697	24.125
O75794	CD123_HUMAN	CDC123	Cell division cycle protein 123 homolog	-0.235497	0.0950428	1.02208	0.408874	0.38841	-5.37811	24.1591	24.3252	23.4895	24.1091	23.618	23.5661	23.5887	23.4798	23.6886	23.3693	23.4323	23.8204	23.4573	23.4715	23.5576	23.6547
O75817	POP7_HUMAN	POP7	Ribonuclease P protein subunit p20	0.14629	0.613626	0.212096	0.917947	0.0371825	-6.74752	19.7772	20.2232	22.0213	21.1798	21.4523	21.1365	21.017	22.0027	21.3824	21.167	21.7217	21.1134	20.6844	21.6064	20.9993	21.3058
O75818	RPP40_HUMAN	RPP40	Ribonuclease P protein subunit p40	-0.0782763	0.522019	0.282314	0.880907	0.05507	-6.6636	23.7769	23.8199	23.9961	23.5171	23.8199	23.6559	23.4738	23.7514	23.6402	23.7567	24.0419	23.388	23.1228	23.7399	23.8765	23.6186
O75820-2	ZN189_HUMAN	ZNF189	Isoform 2 of Zinc finger protein 189	-0.506233	0.101428	0.993841	0.421892	0.374799	-5.35286	22.0413	22.6802	22.5153	22.4754	21.0147	20.9206	NA	21.3144	21.2675	NA	21.7296	21.7777	21.1605	21.4605	21.0229	20.9996
O75822	EIF3J_HUMAN	EIF3J	Eukaryotic translation initiation factor 3 subunit J	-0.294036	0.0224869	1.64807	0.169916	0.769766	-4.07232	24.1617	24.3596	23.697	23.6372	24.2826	24.1346	24.0789	23.8469	23.7574	23.8861	23.7659	23.4567	24.0322	23.5496	23.7406	23.6577
O75832	PSD10_HUMAN	PSMD10	26S proteasome non-ATPase regulatory subunit 10	-0.00206021	0.995887	0.0017901	0.999194	0.00035038	-6.88558	17.9504	17.8295	18.2763	17.6814	19.2735	19.5164	19.1987	19.5677	17.9545	18.1574	18.0027	17.5919	19.7376	18.7724	19.0915	19.9694
O75844	FACE1_HUMAN	ZMPSTE24	CAAX prenyl protease 1 homolog	-0.208809	0.355671	0.448952	0.791612	0.101487	-6.31002	NA	NA	21.4883	21.1226	22.0126	21.8369	22.1435	21.4269	20.965	20.8925	NA	21.1897	21.855	21.7392	21.6987	21.9009
O75874	IDHC_HUMAN	IDH1	Isocitrate dehydrogenase [NADP] cytoplasmic	-0.0311932	0.941136	0.0263475	0.989355	0.00464797	-6.81658	21.3697	NA	22.521	22.1445	23.65	23.7016	23.5842	23.5996	21.6957	22.1762	22.6796	NA	23.4053	23.4456	23.4602	23.4897
O75880	SCO1_HUMAN	SCO1	Protein SCO1 homolog, mitochondrial	0.116987	0.614546	0.211445	0.918191	0.0370669	-6.74823	23.2539	23.5356	24.6303	23.9518	24.0592	23.7684	22.9045	23.8898	24.3781	23.4749	24.3524	24.0963	23.1963	23.939	23.5246	23.9678
O75909;O75909-4	CCNK_HUMAN	CCNK	Cyclin-K	0.97223	8.46e-08	7.07261	1.67e-05	4.77819	8.30748	23.9595	23.5055	23.8373	23.6949	23.8719	23.8382	23.9493	23.7679	24.7315	24.9406	24.2636	24.9601	24.7499	24.9265	25.0142	24.6159
O75915	PRAF3_HUMAN	ARL6IP5	PRA1 family protein 3	-0.387652	0.0774905	1.11075	0.3642	0.438661	-5.19993	22.8391	22.3935	21.8575	22.064	22.4271	22.7961	22.9894	22.7054	22.0853	21.828	21.3445	22.0169	22.9597	22.1351	22.1846	22.4169
O75925-2	PIAS1_HUMAN	PIAS1	Isoform 2 of E3 SUMO-protein ligase PIAS1	-0.122196	0.265398	0.576102	0.696906	0.156825	-6.21409	25.2905	25.6413	25.5832	25.4317	25.3299	25.2255	25.0667	25.2783	25.3542	24.7402	25.3835	25.3601	25.1688	25.2129	25.2576	25.3921
O75928-2	PIAS2_HUMAN	PIAS2	Isoform PIAS2-alpha of E3 SUMO-protein ligase PIAS2	-0.185052	0.124194	0.905901	0.474597	0.323675	-5.60675	24.8571	24.9071	24.5611	24.7303	24.284	24.4263	24.3761	24.24	24.5281	24.1752	24.4509	24.6295	24.3738	24.1684	24.1514	24.4244
O75934	SPF27_HUMAN	BCAS2	Pre-mRNA-splicing factor SPF27	-0.130989	0.448531	0.348208	0.851034	0.070053	-6.57455	27.7388	27.8153	28.6236	27.7768	28.2629	28.1096	28.8485	27.9681	28.08	28.2548	27.5069	27.7102	28.2712	28.187	27.9784	28.1074
O75935	DCTN3_HUMAN	DCTN3	Dynactin subunit 3	1.34257	3.16e-09	8.50037	1.54e-06	5.81224	11.5181	24.4538	24.4973	24.0425	24.2781	24.1446	24.1013	24.1752	23.8744	25.4101	25.156	25.3084	25.5809	25.9245	25.5015	25.6892	25.7372
O75937	DNJC8_HUMAN	DNAJC8	DnaJ homolog subfamily C member 8	0.0711513	0.740617	0.130406	0.954063	0.0204229	-6.82624	26.7097	26.8393	27.1532	26.7387	27.5184	27.4979	27.5683	27.3785	26.7201	27.5375	26.4328	26.8705	27.3315	27.8539	27.6464	27.5803
O75940	SPF30_HUMAN	SMNDC1	Survival of motor neuron-related-splicing factor 30	-0.439923	0.000154559	3.81091	0.00426226	2.37036	0.801825	27.6907	27.6686	27.6258	27.7114	27.478	27.5934	27.4973	27.3356	27.2634	27.3467	26.7296	27.2221	27.157	27.0092	27.1371	27.2163
O75947	ATP5H_HUMAN	ATP5PD	ATP synthase subunit d, mitochondrial	-0.0466506	0.830151	0.0808428	0.96633	0.0148747	-6.86067	24.2612	23.7723	24.4437	24.6043	25.1908	25.2177	25.4667	24.711	24.4676	24.618	24.2322	24.3471	25.0419	24.9024	24.7696	24.9155
O75955	FLOT1_HUMAN	FLOT1	Flotillin-1	-0.236921	0.0814148	1.0893	0.374204	0.426892	-5.24331	27.6093	27.6869	27.8156	27.577	27.2266	27.2565	27.1028	27.3303	27.5227	27.28	27.5255	27.3463	27.0209	26.8122	27.0201	27.1819
O75962-4	TRIO_HUMAN	TRIO	Isoform 4 of Triple functional domain protein	0.304241	0.00764877	2.11641	0.0798665	1.09764	-3.04685	22.1914	21.7901	21.7263	21.9174	21.6748	21.6746	21.8755	21.7234	22.1552	21.7398	22.0605	22.399	22.3298	22.1221	22.016	22.185
O75970-3	MPDZ_HUMAN	MPDZ	Isoform 3 of Multiple PDZ domain protein	0.372429	0.000389129	3.40991	0.00819429	2.08649	-0.119686	26.868	26.8066	26.7056	26.7132	26.4514	26.5231	26.5747	26.4924	27.2292	26.9546	27.006	27.2326	26.9524	26.8549	26.9178	26.967
O76003	GLRX3_HUMAN	GLRX3	Glutaredoxin-3	-0.00647988	0.982113	0.00783871	0.99753	0.00107393	-6.88532	24.4787	24.4186	24.8049	24.2909	25.8749	25.7916	25.7156	25.4721	24.5285	24.7725	24.5192	24.6706	25.7623	25.4291	25.6194	25.4939
O76021	RL1D1_HUMAN	RSL1D1	Ribosomal L1 domain-containing protein 1	0.0218058	0.82156	0.0853606	0.96444	0.0157247	-6.85804	31.6135	31.7268	31.7533	31.6815	31.5209	31.5111	31.5025	31.2861	31.6719	31.7947	31.2041	31.6988	31.749	31.4012	31.6296	31.6207
O76031	CLPX_HUMAN	CLPX	ATP-dependent Clp protease ATP-binding subunit clpX-like, mitochondrial	0.0612651	0.576395	0.239279	0.902056	0.0447665	-6.71656	23.0572	23.3787	23.5388	23.3343	23.0277	22.9987	23.0002	23.1842	23.3527	23.177	23.5886	23.4457	23.0154	22.9788	23.1758	23.2761
O76050	NEUL1_HUMAN	NEURL1	E3 ubiquitin-protein ligase NEURL1	-0.405052	0.49499	0.305404	0.873912	0.0585321	-6.47106	21.6435	21.5944	NA	NA	19.034	19.1464	19.2825	NA	NA	19.5782	20.4977	21.1132	19.945	18.7547	18.8642	19.3928
O76071	CIAO1_HUMAN	CIAO1	Probable cytosolic iron-sulfur protein assembly protein CIAO1	-0.280698	0.114212	0.942287	0.451324	0.345511	-5.53579	22.073	22.3994	22.1595	22.3315	21.6862	21.583	22.3553	21.9378	22.049	20.956	21.7184	22.1318	22.1401	21.8334	21.7004	21.7511
O76080	ZFAN5_HUMAN	ZFAND5	AN1-type zinc finger protein 5	-0.218828	0.318021	0.497544	0.748572	0.125767	-6.23078	21.0549	21.3529	21.557	21.9024	NA	21.9729	22.278	NA	21.7317	21.2948	NA	21.8687	21.0532	21.3685	21.0873	21.8683
O76094	SRP72_HUMAN	SRP72	Signal recognition particle subunit SRP72	-0.146706	0.291928	0.534724	0.724203	0.140139	-6.28425	23.6489	23.5227	23.6539	23.4391	24.2093	23.9948	24.2015	23.9762	23.4676	23.6567	23.3322	23.5364	23.855	23.6906	24.0053	23.9291
O94760	DDAH1_HUMAN	DDAH1	N(G),N(G)-dimethylarginine dimethylaminohydrolase 1	-0.0600063	0.793373	0.100523	0.961016	0.0172694	-6.84843	22.4737	22.157	23.0291	22.4045	23.4583	23.397	23.5174	23.2395	22.4723	22.7401	22.3172	22.6468	23.22	23.2819	23.3265	23.1917
O94762	RECQ5_HUMAN	RECQL5	ATP-dependent DNA helicase Q5	0.0675445	0.42522	0.371386	0.839699	0.0758764	-6.54127	23.8165	23.9764	23.6189	23.811	23.5997	23.5548	23.5777	23.4732	23.8705	23.7847	23.7983	23.9079	23.6513	23.6594	23.5911	23.7053
O94763-4	RMP_HUMAN	URI1	Isoform 4 of Unconventional prefoldin RPB5 interactor 1	0.0794613	0.590277	0.228944	0.906639	0.0425655	-6.62024	20.2266	20.3923	NA	20.2467	20.522	NA	20.4984	20.0522	20.3472	19.7753	20.4631	20.5614	20.733	NA	20.3489	20.5887
O94766	B3GA3_HUMAN	B3GAT3	Galactosylgalactosylxylosylprotein 3-beta-glucuronosyltransferase 3	-0.185716	0.390969	0.407858	0.815425	0.0886162	-6.48709	20.7601	21.4304	22.4245	21.5817	21.6977	21.4495	21.1436	22.193	21.3919	21.0952	22.0645	21.2684	21.1403	21.4131	21.6462	21.1752
O94776	MTA2_HUMAN	MTA2	Metastasis-associated protein MTA2	-0.167618	0.019822	1.70285	0.154725	0.810439	-3.95395	28.6007	28.6083	28.7787	28.5539	28.5809	28.5313	28.4156	28.6096	28.482	28.4725	28.4921	28.4259	28.2688	28.3558	28.3469	28.4941
O94782	UBP1_HUMAN	USP1	Ubiquitin carboxyl-terminal hydrolase 1	0.0819113	0.325149	0.487918	0.758289	0.120165	-6.36141	22.8988	22.9727	22.7752	22.7067	22.7867	22.7527	22.9065	22.4035	22.7947	22.7715	22.8502	22.7753	22.9485	22.8254	23.0267	22.8659
O94804	STK10_HUMAN	STK10	Serine/threonine-protein kinase 10	0.10819	0.701463	0.153995	0.943594	0.025215	-6.77146	NA	19.4813	20.5608	19.9528	21.1999	21.1271	21.1486	21.1841	20.1121	20.8421	20.4636	20.4011	20.828	21.3758	21.2586	20.904
O94806	KPCD3_HUMAN	PRKD3	Serine/threonine-protein kinase D3	0.326708	0.060862	1.21565	0.313192	0.50419	-4.98564	20.672	21.3925	21.3269	21.0867	21.6033	21.4001	21.6018	21.7081	21.6	21.1495	22.069	21.2408	21.8984	21.8593	21.6689	21.9193
O94813;O94813-2;O94813-3	SLIT2_HUMAN	SLIT2	Slit homolog 2 protein	-0.104347	0.671898	0.172697	0.938124	0.0277397	-6.78843	19.7957	18.4974	19.4678	19.6438	18.4031	19.298	19.0495	18.6104	19.2986	19.4276	18.1977	19.4716	18.4744	19.1788	18.6614	19.2208
O94822-3	LTN1_HUMAN	LTN1	Isoform 3 of E3 ubiquitin-protein ligase listerin	0.0996472	0.69404	0.158616	0.943026	0.0254763	-6.76722	22.8882	23.8211	24.9599	23.8505	24.0467	24.3058	23.9435	24.5768	23.6785	24.2217	24.4226	23.6455	NA	24.504	24.3957	24.173
O94826	TOM70_HUMAN	TOMM70	Mitochondrial import receptor subunit TOM70	-0.148394	0.170558	0.768128	0.560392	0.251508	-5.86922	23.205	23.5429	23.4186	23.0903	23.2148	23.1057	23.2309	23.6002	23.0867	22.7716	23.3561	23.2371	22.9921	23.2182	23.3732	23.1862
O94832	MYO1D_HUMAN	MYO1D	Unconventional myosin-Id	0.0738908	0.465048	0.332502	0.859444	0.0657825	-6.59655	26.6982	26.9946	27.4265	26.992	26.9694	27.0651	26.9183	27.2642	27.0437	27.1763	27.2539	26.9598	26.8755	27.1847	27.2711	27.1547
O94842;O94842-2;O94842-3	TOX4_HUMAN	TOX4	TOX high mobility group box family member 4	-0.17338	0.368955	0.433026	0.798413	0.0977723	-6.44852	26.9271	27.0024	26.6921	26.764	26.1712	26.1901	26.3175	25.8136	26.7675	26.5216	26.364	26.7186	26.2286	25.8086	25.8648	26.2175
O94851	MICA2_HUMAN	MICAL2	[F-actin]-monooxygenase MICAL2	0.00717615	0.964844	0.0155429	0.993811	0.00269639	-6.88454	21.625	22.1935	22.4319	22.0676	21.5067	21.7376	21.7388	21.9132	22.2232	21.9097	22.545	22.0604	21.5511	21.6608	21.6641	21.6574
O94854	K0754_HUMAN	MACF1	Microtubule-actin cross-linking factor 1, isoforms 6/7	-0.189915	0.0385041	1.41449	0.238223	0.623016	-4.57087	24.1679	23.9914	24.0399	24.1378	24.1223	24.0094	24.1991	23.8501	23.8012	24.0052	23.5627	23.8094	24.1346	23.8	23.8684	24.017
O94855;O94855-2	SC24D_HUMAN	SEC24D	Protein transport protein Sec24D	0.344372	0.0128163	1.89224	0.115347	0.937994	-3.4918	20.5852	20.4785	21.2157	20.8101	20.8418	20.9182	20.9716	20.6437	21.3852	NA	21.4036	20.955	21.3033	21.0054	20.8286	21.1862
O94864	ST65G_HUMAN	SUPT7L	STAGA complex 65 subunit gamma	0.0331329	0.691654	0.160111	0.941811	0.0260361	-6.80039	23.3549	23.147	23.2373	23.2134	23.0057	23.2128	23.3896	22.9856	23.2502	23.487	23.1028	23.2576	23.3525	23.16	23.12	23.0813
O94874	UFL1_HUMAN	UFL1	E3 UFM1-protein ligase 1	-0.188205	0.0846205	1.07252	0.383518	0.416214	-5.2771	24.56	24.7587	24.5676	24.4784	24.5215	24.4856	24.635	24.2535	24.583	24.2028	24.435	24.5815	24.0097	24.3288	24.055	24.5591
O94880-1	PHF14_HUMAN	PHF14	Isoform 2 of PHD finger protein 14	0.00865887	0.981688	0.00802666	0.99753	0.00107393	-6.88531	23.9448	23.7167	24.002	23.8813	25.1975	25.278	25.2421	24.9554	23.4394	25.3097	23.1702	23.9071	25.2066	25.1465	25.1091	24.9983
O94880-2	PHF14_HUMAN	PHF14	Isoform 3 of PHD finger protein 14	-0.0968328	0.29483	0.530428	0.725728	0.139226	-6.29144	26.523	26.7435	27.0965	26.7624	26.5257	26.7117	26.6079	26.8986	26.6709	26.7452	26.5691	26.6519	26.3809	26.6165	26.7683	26.692
O94887	FARP2_HUMAN	FARP2	FERM, ARHGEF and pleckstrin domain-containing protein 2	0.249002	0.0153161	1.81485	0.129365	0.888184	-3.71051	23.6455	23.7722	24.2257	23.9979	23.7461	23.6608	23.8227	23.8453	24.1788	24.3232	24.1472	24.1048	23.8348	24.05	24.054	24.0155
O94888	UBXN7_HUMAN	UBXN7	UBX domain-containing protein 7	-0.331527	0.0143441	1.84333	0.123417	0.908627	-3.64833	24.6112	24.5949	24.3066	24.3652	24.4547	24.3417	24.3003	24.0315	23.8066	23.5851	23.7625	24.134	24.3233	24.2383	24.2196	24.2846
O94892	ZN432_HUMAN	ZNF432	Zinc finger protein 432	0.0993599	0.69145	0.160239	0.941811	0.0260361	-6.80027	18.4248	19.0431	19.8179	19.5844	18.1017	18.997	19.3671	18.7001	19.3569	18.868	19.3715	19.7953	18.9028	18.8868	18.3281	19.3216
O94901-9	SUN1_HUMAN	SUN1	Isoform 8 of SUN domain-containing protein 1	0.0605358	0.476016	0.322379	0.864789	0.0630898	-6.61049	27.1246	27.2381	27.6149	27.2583	27.2251	27.2758	27.2188	27.4202	27.3424	27.4813	27.3468	27.2994	27.0676	27.4588	27.4948	27.3691
O94903	PLPHP_HUMAN	PLPBP	Pyridoxal phosphate homeostasis protein	-0.0572224	0.829962	0.080942	0.96633	0.0148747	-6.82636	21.43	21.6121	20.8825	20.8302	NA	21.5907	22.0996	22.4829	21.4055	21.9265	21.4541	20.987	21.6975	20.6626	21.9242	21.9741
O94905	ERLN2_HUMAN	ERLIN2	Erlin-2	-0.121981	0.184728	0.733468	0.586638	0.23163	-5.93349	24.2358	24.3401	24.383	24.4734	24.8487	24.6177	24.5651	24.4085	24.3657	24.2819	24.2695	24.3721	24.5372	24.2946	24.2389	24.5364
O94906	PRP6_HUMAN	PRPF6	Pre-mRNA-processing factor 6	0.0314016	0.830612	0.0806016	0.96633	0.0148747	-6.86081	27.8954	28.2671	28.6396	28.1429	28.5294	28.5629	28.67	28.8253	28.2407	28.8213	28.2321	28.0699	28.495	28.5933	28.8077	28.5237
O94913	PCF11_HUMAN	PCF11	Pre-mRNA cleavage complex 2 protein Pcf11	0.615062	0.00650098	2.18702	0.0705056	1.15178	-2.61103	21.9106	NA	22.5522	NA	22.1179	22.7625	NA	NA	22.8272	23.3478	22.5968	22.6476	23.1212	22.9992	23.2678	22.7992
O94916	NFAT5_HUMAN	NFAT5	Nuclear factor of activated T-cells 5	0.0144931	0.869484	0.0607383	0.97372	0.011566	-6.87097	22.6268	22.5428	22.6156	22.6796	22.8345	22.9101	22.8122	22.7817	22.7348	22.4048	22.6869	22.6745	23.02	22.7581	22.741	22.8993
O94916-4	NFAT5_HUMAN	NFAT5	Isoform D of Nuclear factor of activated T-cells 5	0.0555992	0.77087	0.113019	0.957009	0.0190839	-6.77311	20.7852	21.0236	20.8474	NA	21.8497	21.4823	21.5338	21.5935	21.1369	20.9858	NA	20.9727	21.5844	21.5984	21.6329	21.5935
O94925-3	GLSK_HUMAN	GLS	Isoform 3 of Glutaminase kidney isoform, mitochondrial	-0.105135	0.443848	0.352766	0.849254	0.0709626	-6.56808	22.4572	22.1966	22.722	22.4377	22.433	22.4157	22.4871	22.5123	22.1728	22.4678	22.373	22.4826	21.7595	22.6941	22.8384	22.0323
O94927	HAUS5_HUMAN	HAUS5	HAUS augmin-like complex subunit 5	-0.0481237	0.794517	0.0998966	0.961016	0.0172694	-6.84885	22.6857	22.8013	22.6519	22.6975	22.4587	22.1591	22.3052	22.128	22.5763	21.7405	23.2073	22.8165	22.5285	22.1882	21.986	22.4593
O94955	RHBT3_HUMAN	RHOBTB3	Rho-related BTB domain-containing protein 3	-0.0323873	0.868927	0.0610169	0.97372	0.011566	-6.76502	18.8255	NA	18.4248	NA	19.2536	19.6378	19.2692	19.1018	18.741	18.6567	NA	18.935	19.3136	19.0686	19.1341	19.5223
O94964-2	SOGA1_HUMAN	SOGA1	Isoform 2 of Protein SOGA1	0.460572	0.000306747	3.51322	0.00682566	2.16586	0.117358	24.0799	24.1278	23.936	23.9258	24.3728	24.1428	24.2315	24.3256	24.469	24.5004	24.2771	24.5836	24.9175	24.4927	24.8321	24.7544
O94967-4	WDR47_HUMAN	WDR47	Isoform 4 of WD repeat-containing protein 47	0.310786	0.113974	0.943195	0.450819	0.345997	-5.53401	21.0797	21.1983	20.8327	21.4035	21.0157	21.2315	20.8457	20.4875	21.5855	20.5766	21.6378	21.8477	21.572	20.9014	20.8656	21.5943
O94972	TRI37_HUMAN	TRIM37	E3 ubiquitin-protein ligase TRIM37	0.205649	0.369262	0.432665	0.798809	0.097557	-6.44908	21.2337	21.2234	20.7149	21.5071	20.7741	21.0656	20.7832	20.0177	21.2397	20.9529	20.8315	21.5383	21.8754	20.2696	21.0149	21.2426
O94973	AP2A2_HUMAN	AP2A2	AP-2 complex subunit alpha-2	0.164189	0.147545	0.831076	0.519992	0.284003	-5.7506	26.1242	26.2979	26.1348	26.0468	25.7962	25.675	25.6839	25.9084	26.3042	25.9833	26.3798	26.2886	25.9965	25.8886	26.162	25.9778
O94973-2	AP2A2_HUMAN	AP2A2	Isoform 2 of AP-2 complex subunit alpha-2	0.12642	0.234085	0.630626	0.656232	0.182943	-6.11916	22.5672	22.6238	22.5232	22.4624	22.85	22.5355	22.4243	22.2026	22.9084	22.4645	22.9141	22.6559	22.5171	22.3625	22.7845	22.5932
O94979;O94979-4	SC31A_HUMAN	SEC31A	Protein transport protein Sec31A	-0.140555	0.308764	0.510373	0.737455	0.132265	-6.3247	21.9123	22.2243	22.3057	22.2342	22.4785	22.5402	22.3288	22.4602	22.2268	21.5155	21.9386	22.1578	22.3261	22.2028	22.5741	22.4181
O94986	CE152_HUMAN	CEP152	Centrosomal protein of 152 kDa	0.0943979	0.455689	0.341332	0.854389	0.0683445	-6.58424	22.5549	22.2201	22.241	22.2235	22.6435	22.6406	22.7491	22.4575	22.4123	22.8103	21.9676	22.5093	22.7488	22.6357	22.7192	22.6822
O94992	HEXI1_HUMAN	HEXIM1	Protein HEXIM1	-0.0454274	0.888142	0.0515177	0.977257	0.00999113	-6.87488	20.5966	20.2412	21.255	20.9428	22.1655	22.1379	21.9741	21.6072	20.7397	21.2638	20.701	20.9623	20.7754	22.0955	22.0812	21.9381
O95059	RPP14_HUMAN	RPP14	Ribonuclease P protein subunit p14	-0.121003	0.380657	0.419466	0.807444	0.0928878	-6.46941	24.8299	25.2257	25.3515	25.032	24.5747	24.9338	24.8105	24.515	25.078	25.0012	24.5296	24.985	24.6032	24.5809	24.5271	25
O95067	CCNB2_HUMAN	CCNB2	G2/mitotic-specific cyclin-B2	-0.0603855	0.408713	0.388582	0.829656	0.0811022	-6.51599	23.9147	23.9526	23.8969	23.8804	23.9521	23.8934	23.8777	23.9972	23.9135	23.6546	23.9234	23.9047	23.8662	23.695	23.7818	24.1427
O95071;O95071-2	UBR5_HUMAN	UBR5	E3 ubiquitin-protein ligase UBR5	0.317641	0.00698495	2.15584	0.0741347	1.12998	-2.95933	22.2804	22.1599	22.2144	22.1147	22.4235	22.3757	22.2936	22.3161	22.6777	22.0505	22.7347	22.5667	22.6515	22.5005	22.5905	22.9473
O95084	PRS23_HUMAN	PRSS23	Serine protease 23	-0.0740054	0.700977	0.154296	0.943594	0.025215	-6.80572	22.2569	23.1659	23.8563	23.6515	23.4406	23.4885	23.4526	23.2086	23.2704	23.388	23.6708	23.511	23.0577	23.0055	22.811	23.2145
O95096	NKX22_HUMAN	NKX2-2	Homeobox protein Nkx-2.2	-0.374169	0.124834	0.903666	0.476086	0.322315	-5.42419	21.7876	21.8468	21.5347	21.6256	20.7675	20.8912	21.0402	NA	21.2197	NA	NA	21.3815	21.0146	20.4788	NA	20.8157
O95104;O95104-3	SCAF4_HUMAN	SCAF4	SR-related and CTD-associated factor 4	0.0280623	0.854732	0.0681699	0.970097	0.0131849	-6.86744	27.8229	27.7022	27.2838	27.5498	27.0447	26.9968	27.0654	26.8594	27.5738	27.3207	27.4199	27.6827	27.2804	26.9479	27.0436	27.2805
O95147	DUS14_HUMAN	DUSP14	Dual specificity protein phosphatase 14	0.136723	0.610305	0.214453	0.915884	0.0381596	-6.74492	23.963	23.0386	24.2676	23.1997	24.1187	24.2138	24.087	24.8379	23.6794	24.4174	24.0216	23.4062	23.6758	24.8164	24.7964	24.0068
O95149	SPN1_HUMAN	SNUPN	Snurportin-1	0.431111	0.000472457	3.32564	0.00958732	2.0183	-0.252761	20.979	21.1581	20.8614	21.0292	20.6686	20.7623	20.819	NA	21.4318	21.3896	21.2683	21.5146	21.4581	21.0586	21.0727	21.4296
O95159	ZFPL1_HUMAN	ZFPL1	Zinc finger protein-like 1	-0.13539	0.439031	0.357505	0.845804	0.0727302	-6.56131	23.8977	24.1691	24.0967	23.6104	23.3281	23.3787	23.4854	23.2821	23.7382	23.1708	24.1776	23.7397	23.2383	23.2377	23.2806	23.5822
O95163	ELP1_HUMAN	ELP1	Elongator complex protein 1	0.0779288	0.69682	0.156879	0.943594	0.025215	-6.80337	21.5132	21.4421	22.1697	21.7832	22.5961	22.4119	22.381	22.4721	21.7331	22.1307	22.1604	21.5852	22.259	22.4487	22.6499	22.4255
O95168;O95168-2	NDUB4_HUMAN	NDUFB4	NADH dehydrogenase [ubiquinone] 1 beta subcomplex subunit 4	-0.222536	0.091527	1.03845	0.399881	0.39807	-5.34544	22.8655	23.327	23.287	23.3522	23.756	23.4907	23.4377	23.1856	23.3342	22.7246	23.2173	23.4892	23.0227	22.9952	22.9878	23.1505
O95197;O95197-2	RTN3_HUMAN	RTN3	Reticulon-3	-0.318583	0.427368	0.369198	0.840437	0.0754947	-6.4329	NA	NA	22.0076	20.2663	21.8136	21.9459	21.3309	22.8261	20.9598	NA	21.5681	20.4204	20.7364	21.9198	21.9061	22.148
O95201	RHIT_HUMAN	ZNF205	Transcriptional repressor RHIT	-0.13593	0.664447	0.17754	0.936903	0.0283053	-6.78368	22.7033	22.8848	23.2055	22.9299	21.9848	21.8293	21.8297	21.952	23.1014	21.9478	23.2591	23.0202	21.8242	21.4583	21.5766	22.0443
O95202	LETM1_HUMAN	LETM1	Mitochondrial proton/calcium exchanger protein	0.0167381	0.934355	0.0294882	0.98817	0.00516844	-6.88192	22.8715	22.8741	23.35	22.4712	23.6423	23.6105	23.5866	23.65	22.646	23.2986	23.2802	22.8148	23.5606	23.4534	23.7919	23.3446
O95208-3	EPN2_HUMAN	EPN2	Isoform 3 of Epsin-2	-0.18544	0.0293078	1.53302	0.202903	0.692711	-4.31922	23.6065	23.6859	23.8913	23.856	23.7444	23.743	23.8876	23.9884	23.7947	23.6614	23.6267	23.7015	23.5662	23.4038	23.4477	23.7173
O95218;O95218-2	ZRAB2_HUMAN	ZRANB2	Zinc finger Ran-binding domain-containing protein 2	-0.0763157	0.451084	0.345743	0.853201	0.0689489	-6.57803	25.2493	25.2505	25.2115	25.1293	24.9069	25.0763	25.2615	24.9176	25.2701	24.9863	25.3686	25.2349	24.7436	24.9065	24.9958	24.8865
O95229	ZWINT_HUMAN	ZWINT	ZW10 interactor	0.708538	0.0100278	1.99879	0.0955797	1.01963	-3.30697	19.1938	19.0496	19.9218	18.945	20.5176	20.3451	20.1457	20.1503	19.994	20.6203	20.5073	19.9231	20.6512	20.6079	21.0696	20.564
O95235	KI20A_HUMAN	KIF20A	Kinesin-like protein KIF20A	-0.0841044	0.496169	0.304371	0.873927	0.0585247	-6.63478	26.1132	26.2183	26.2644	26.2121	26.6743	26.7027	26.661	26.7043	26.1659	26.3806	26.009	26.1892	26.5092	26.4973	26.5371	26.589
O95239	KIF4A_HUMAN	KIF4A	Chromosome-associated kinesin KIF4A	-0.0500978	0.486328	0.313071	0.870468	0.0602474	-6.62313	26.6866	26.8102	26.9084	26.7094	26.8234	26.8897	26.8295	26.9143	26.7119	26.9686	26.5403	26.7135	26.8088	26.7431	26.8959	26.7885
O95243;O95243-5	MBD4_HUMAN	MBD4	Methyl-CpG-binding domain protein 4	0.0193149	0.920344	0.0360499	0.985103	0.00651826	-6.88018	22.3559	22.6815	23.0976	22.4353	22.3785	22.0502	22.1152	22.2465	22.8306	22.5528	23.166	22.6021	21.7387	22.146	22.1192	22.3599
O95248-5;O95248-4	MTMR5_HUMAN	SBF1	Isoform 4 of Myotubularin-related protein 5	0.105838	0.194318	0.711487	0.598822	0.222702	-5.97383	22.6528	22.8596	22.664	22.7234	22.8443	22.8102	22.8256	22.6158	22.8567	22.5438	22.8196	23.0974	22.8155	22.8689	22.8433	22.9973
O95249	GOSR1_HUMAN	GOSR1	Golgi SNAP receptor complex member 1	-0.331472	0.0900812	1.04537	0.395909	0.402405	-5.33161	22.3822	22.5233	22.6892	22.5673	22.1162	21.8135	21.9659	21.8064	22.3026	21.325	22.3712	22.265	22.0171	21.4844	21.5218	21.925
O95251	KAT7_HUMAN	KAT7	Histone acetyltransferase KAT7	0.0392354	0.807563	0.0928234	0.962289	0.0166946	-6.85346	25.9152	25.868	26.3977	25.7005	26.2696	26.2078	25.9963	26.654	25.6981	26.2826	26.0501	25.8174	25.9778	26.5455	26.6389	26.3126
O95271	TNKS1_HUMAN	TNKS	Poly [ADP-ribose] polymerase tankyrase-1	0.343685	0.00963741	2.01604	0.0925449	1.03365	-3.26892	22.1037	21.9664	21.778	22.2131	21.8733	21.6015	21.4083	21.7619	22.4917	22.2	21.9427	22.362	22.2782	22.0306	21.9728	22.1779
O95292	VAPB_HUMAN	VAPB	Vesicle-associated membrane protein-associated protein B/C	-0.090932	0.556217	0.254756	0.897326	0.0470496	-6.69804	24.0836	24.0467	24.3688	24.2412	24.7846	24.7871	24.8472	24.873	24.1385	24.5617	23.9832	24.2448	24.6368	24.6247	24.5144	24.6006
O95295	SNAPN_HUMAN	SNAPIN	SNARE-associated protein Snapin	0.181	0.256154	0.591499	0.685543	0.163965	-6.18756	22.4031	22.6158	22.063	22.282	22.4183	22.8138	22.8844	22.1792	22.8736	22.3629	21.9565	22.852	22.9931	22.7515	22.6869	22.631
O95302	FKBP9_HUMAN	FKBP9	Peptidyl-prolyl cis-trans isomerase FKBP9	0.0187405	0.922332	0.0351126	0.985562	0.00631599	-6.88045	20.8427	21.5231	21.4182	21.1546	22.0293	21.9929	22.0199	21.7655	20.956	21.703	21.3496	21.5837	21.7086	21.6656	22.1301	21.7994
O95336	6PGL_HUMAN	PGLS	6-phosphogluconolactonase	-0.173608	0.314967	0.501735	0.743954	0.128454	-6.3389	23.7795	23.7055	23.5371	23.4521	23.6951	23.7027	23.7125	23.1637	23.4248	22.4371	23.7265	23.5257	23.816	23.2813	23.3686	23.7796
O95340;O95340-2	PAPS2_HUMAN	PAPSS2	Bifunctional 3'-phosphoadenosine 5'-phosphosulfate synthase 2	-0.154678	0.3243	0.489053	0.756857	0.120986	-6.35957	22.5755	22.8566	22.2939	22.3276	22.8696	22.6637	22.522	22.5755	22.4955	21.698	22.9973	22.1017	22.5829	22.4302	22.6191	22.5223
O95343	SIX3_HUMAN	SIX3	Homeobox protein SIX3	-0.237394	0.180699	0.743044	0.580992	0.23583	-5.91581	24.3182	24.5915	24.8422	24.85	24.3055	24.3044	24.4387	24.1506	24.6777	24.1676	24.6847	24.6161	23.9237	23.8379	23.5926	24.4016
O95347	SMC2_HUMAN	SMC2	Structural maintenance of chromosomes protein 2	-0.172313	0.0971229	1.01268	0.413686	0.383329	-5.39683	25.9834	26.0821	26.1355	26.0263	26.2427	26.3643	26.4076	26.2627	25.8761	26.1141	25.6421	25.9314	26.335	25.9868	26.1155	26.1249
O95352;O95352-3	ATG7_HUMAN	ATG7	Ubiquitin-like modifier-activating enzyme ATG7	-0.194492	0.515272	0.287963	0.878703	0.0561579	-6.58778	21.5955	NA	22.0904	22.03	22.0425	22.2414	23.2417	21.8712	22.1488	22.5085	NA	22.0029	22.3483	21.0375	22.5978	21.1074
O95365	ZBT7A_HUMAN	ZBTB7A	Zinc finger and BTB domain-containing protein 7A	0.0336232	0.854103	0.0684898	0.970097	0.0131849	-6.86728	23.8874	23.594	24.5245	23.8297	24.2887	24.1607	24.4261	24.3683	23.9646	24.8636	24.0738	23.7401	23.6719	24.632	24.2733	24.1292
O95372	LYPA2_HUMAN	LYPLA2	Acyl-protein thioesterase 2	-0.254707	0.137185	0.862694	0.496823	0.303798	-5.65016	23.3742	23.4934	23.1383	23.2178	22.9464	23.0601	22.8805	22.9872	22.7643	NA	22.0664	23.0778	23.2267	22.7928	23.3071	22.9428
O95373	IPO7_HUMAN	IPO7	Importin-7	-0.0287111	0.781464	0.107091	0.957009	0.0190839	-6.84391	24.835	25.0762	25.1428	25.1271	25.3919	25.3667	25.2563	25.3733	25.0512	24.8502	25.1059	25.0809	25.1841	25.3412	25.4935	25.2325
O95376	ARI2_HUMAN	ARIH2	E3 ubiquitin-protein ligase ARIH2	0.768991	0.0425403	1.3712	0.253007	0.596867	-4.49738	NA	NA	17.5551	17.6882	19.1831	18.961	NA	18.3696	18.8233	18.1096	18.487	19.1567	19.5822	19.5165	19.4541	19.8338
O95391	SLU7_HUMAN	SLU7	Pre-mRNA-splicing factor SLU7	-0.373305	0.000716005	3.14508	0.0133924	1.87314	-0.725802	25.3976	25.1739	25.2093	25.1473	25.029	25.1877	25.3535	25.4012	24.8476	25.0328	24.4508	24.9148	25.0062	24.934	24.7655	24.9613
O95400	CD2B2_HUMAN	CD2BP2	CD2 antigen cytoplasmic tail-binding protein 2	0.527305	1.07e-05	4.97063	0.000535231	3.27146	3.47887	25.3411	25.3637	25.4936	25.2243	25.3272	25.4534	25.5642	25.3438	25.9205	26.2434	25.6265	25.8859	25.7641	26.0275	25.9241	25.9378
O95402	MED26_HUMAN	MED26	Mediator of RNA polymerase II transcription subunit 26	0.404969	0.0151491	1.81961	0.12829	0.891807	-3.70012	23.796	23.8552	23.66	23.8181	23.0223	23.1849	23.2003	22.9728	24.0766	23.8867	23.8028	24.199	23.6557	23.6122	23.7861	23.7302
O95409	ZIC2_HUMAN	ZIC2	Zinc finger protein ZIC 2	-0.156208	0.411486	0.385645	0.831628	0.0800706	-6.52034	24.7421	25.3649	25.8892	25.5193	25.1675	25.1725	25.3202	24.9695	25.4116	25.3683	25.3778	25.2686	24.1243	25.1106	25.0523	25.182
O95425-4	SVIL_HUMAN	SVIL	Isoform SV4 of Supervillin	-0.0142069	0.841919	0.0747296	0.968514	0.0138941	-6.86405	27.2599	27.2705	27.5381	27.4637	27.3566	27.3102	27.2825	27.2905	27.4102	27.5617	27.2187	27.3791	27.2138	27.2788	27.2706	27.3253
O95429	BAG4_HUMAN	BAG4	BAG family molecular chaperone regulator 4	-0.198313	0.239428	0.620825	0.66209	0.179083	-6.13642	22.582	22.6888	22.4301	22.7252	22.0073	21.9272	22.3587	21.7428	22.3607	22.1136	21.9954	22.6865	21.7237	22.0126	21.969	22.014
O95433	AHSA1_HUMAN	AHSA1	Activator of 90 kDa heat shock protein ATPase homolog 1	-0.0808167	0.82573	0.083162	0.965689	0.0151629	-6.85934	23.4694	23.3735	24.0394	23.8127	25.4043	25.2177	25.2793	24.7858	23.6603	24.1436	23.4119	23.6874	25.0028	25.0119	24.998	24.8195
O95453	PARN_HUMAN	PARN	Poly(A)-specific ribonuclease PARN	-0.123828	0.142447	0.846345	0.509824	0.292579	-5.72149	26.652	26.6576	26.5667	26.6761	26.553	26.7263	26.7217	26.3457	26.5025	26.655	26.2935	26.5741	26.6607	26.3144	26.3491	26.5591
O95456	PSMG1_HUMAN	PSMG1	Proteasome assembly chaperone 1	-0.228005	0.283191	0.54792	0.714958	0.145719	-6.26207	23.3352	22.9233	22.3244	22.6764	23.1261	23.221	23.0976	22.4094	22.5853	22.2146	22.2163	22.7261	23.6656	22.4543	22.4653	22.962
O95470	SGPL1_HUMAN	SGPL1	Sphingosine-1-phosphate lyase 1	-0.0720256	0.452636	0.344251	0.853546	0.068773	-6.58014	24.2008	23.8551	23.8207	24.0502	23.9652	23.7405	23.6966	23.9235	23.9913	23.6317	23.9801	23.9912	23.9984	23.5813	23.6873	23.8152
O95476	CNEP1_HUMAN	CTDNEP1	CTD nuclear envelope phosphatase 1	-0.143117	0.175362	0.756065	0.570081	0.244064	-5.89168	23.0367	23.1856	23.2556	23.3385	23.1979	23.1238	23.0054	23.2284	23.1611	22.7604	23.322	23.3061	22.8954	22.9824	22.6569	23.1427
O95478	NSA2_HUMAN	NSA2	Ribosome biogenesis protein NSA2 homolog	-0.209171	0.362266	0.440973	0.794983	0.0996423	-6.43615	29.1769	29.4214	29.3296	29.3856	28.4776	28.4734	28.3884	28.2933	29.1758	28.4413	29.2734	29.0326	28.3903	28.1916	28.2092	28.5587
O95486	SC24A_HUMAN	SEC24A	Protein transport protein Sec24A	-0.257557	0.362069	0.441208	0.794983	0.0996423	-6.43579	22.1476	21.7015	22.0209	20.6071	21.4434	21.0489	20.7747	22.1529	20.94	20.448	22.0749	21.0012	20.7001	21.5193	21.5613	21.5917
O95487;O95487-2;O95487-3	SC24B_HUMAN	SEC24B	Protein transport protein Sec24B	0.148299	0.368734	0.433287	0.798413	0.0977723	-6.44811	20.7704	20.4833	20.7354	20.482	20.399	20.2988	20.2583	19.7064	20.9145	20.0759	20.9384	20.8099	20.3252	20.2149	20.4621	20.5792
O95503	CBX6_HUMAN	CBX6	Chromobox protein homolog 6	-0.154332	0.487994	0.311586	0.870468	0.0602474	-6.62513	24.0246	24.2666	23.75	23.8083	23.0301	22.9066	23.145	23.0223	23.8037	23.3511	23.7117	23.754	22.9427	23.0259	22.9169	23.2129
O95573	ACSL3_HUMAN	ACSL3	Fatty acid CoA ligase Acsl3	-0.182674	0.104924	0.979125	0.430161	0.366368	-5.46333	26.9757	26.7786	26.6354	26.6864	26.9155	26.8208	26.8174	26.319	26.5405	26.4044	26.2907	26.5525	26.9884	26.5011	26.5614	26.6485
O95602	RPA1_HUMAN	POLR1A	DNA-directed RNA polymerase I subunit RPA1	-0.11251	0.0973451	1.01169	0.413859	0.383147	-5.3988	27.1566	27.1325	27.43	27.2603	27.1505	27.1207	27.1313	27.2539	27.1628	27.1615	27.0251	27.082	26.9607	27.0987	27.1059	27.1392
O95613	PCNT_HUMAN	PCNT	Pericentrin	0.261542	0.00809358	2.09186	0.0825085	1.0835	-3.10127	23.5933	23.6473	23.8962	23.6484	23.8477	23.7579	23.7269	23.9604	23.8478	24.0631	23.7386	23.8878	24.1381	24.0802	24.2041	24.2108
O95619	YETS4_HUMAN	YEATS4	YEATS domain-containing protein 4	0.0384977	0.740016	0.130759	0.95392	0.0204879	-6.82595	25.2604	25.1622	25.5068	25.2508	25.5674	25.6497	25.7648	25.6758	25.1688	25.6568	25.2819	25.3481	25.6651	25.7696	25.62	25.6356
O95625	ZBT11_HUMAN	ZBTB11	Zinc finger and BTB domain-containing protein 11	0.0655575	0.497216	0.303455	0.874363	0.0583083	-6.636	23.4964	23.6809	23.8161	23.8588	23.5057	23.4613	23.5216	23.4786	23.7212	24.0846	23.6081	23.7417	23.5481	23.5032	23.579	23.5579
O95630	STABP_HUMAN	STAMBP	STAM-binding protein	0.12185	0.376343	0.424416	0.803089	0.0952366	-6.46182	22.0132	22.2452	22.5666	22.1962	22.8678	22.7394	22.7881	22.7605	22.5932	22.3794	22.4865	22.6546	22.744	22.7	23.0409	22.5534
O95639	CPSF4_HUMAN	CPSF4	Cleavage and polyadenylation specificity factor subunit 4	-0.24324	0.0061993	2.20766	0.0683369	1.16534	-2.84406	27.1769	27.1402	27.2387	27.2576	26.9997	27.1293	26.9644	26.8735	27.0048	26.8495	26.9336	26.9513	26.7961	26.6074	26.8143	26.8774
O95644	NFAC1_HUMAN	NFATC1	Nuclear factor of activated T-cells, cytoplasmic 1	0.13605	0.241706	0.616712	0.665414	0.176908	-6.14364	26.0569	26.3553	26.0927	26.287	25.8369	25.8637	25.8543	25.7306	26.3004	26.0053	26.3272	26.3305	26.2656	25.8566	25.849	26.2311
O95677;O95677-2	EYA4_HUMAN	EYA4	Eyes absent homolog 4	-0.493487	0.260522	0.584155	0.690694	0.160714	-6.20024	21.391	23.2004	22.0131	21.7069	22.7338	22.9641	23.1897	22.3875	21.7929	23.1519	20.8386	19.8893	22.4403	22.4913	22.3578	22.6766
O95684;O95684-2	CEP43_HUMAN	CEP43	Centrosomal protein 43	-0.105308	0.597627	0.22357	0.90912	0.0413787	-6.7347	24.9308	24.7327	24.1284	24.6538	23.778	24.0666	24.0653	23.5635	24.4126	24.1517	24.2256	24.7201	23.8815	23.8646	23.7795	24.0411
O95696-2	BRD1_HUMAN	BRD1	Isoform 2 of Bromodomain-containing protein 1	-0.04247	0.637372	0.195607	0.931034	0.0310343	-6.76525	26.1636	26.1814	26.5132	26.3168	26.0461	25.9945	25.9677	26.2057	26.2338	26.1407	26.2972	26.1771	25.861	26.1002	26.0378	26.2015
O95707	RPP29_HUMAN	POP4	Ribonuclease P protein subunit p29	-0.13371	0.445091	0.351551	0.849254	0.0709626	-6.56981	23.0115	23.4459	23.6677	23.2108	23.3644	23.3141	23.2674	23.9464	23.0377	23.7649	23.2764	22.8509	22.7861	23.5911	23.8131	23.0383
O95714	HERC2_HUMAN	HERC2	E3 ubiquitin-protein ligase HERC2	-0.0481652	0.647445	0.188797	0.93456	0.0293926	-6.77232	24.251	24.2086	24.0164	24.1025	23.7916	23.7613	23.671	23.94	24.0346	23.5922	24.0239	24.1788	23.9108	23.8679	23.7858	23.9632
O95721	SNP29_HUMAN	SNAP29	Synaptosomal-associated protein 29	-0.0502543	0.806396	0.0934517	0.962289	0.0166946	-6.85306	21.7376	20.9088	21.5155	21.4332	22.0242	22.1952	22.1467	21.9733	21.5852	21.4744	21.1682	21.1804	22.2787	21.9341	21.8717	22.0399
O95747	OXSR1_HUMAN	OXSR1	Serine/threonine-protein kinase OSR1	-0.0611221	0.700726	0.154452	0.943594	0.025215	-6.80558	23.1007	23.4157	23.9293	23.3045	24.0464	23.9692	24.076	24.0352	23.6093	23.4654	23.7914	23.4692	23.3767	23.7926	23.9341	23.9494
O95757	HS74L_HUMAN	HSPA4L	Heat shock 70 kDa protein 4L	0.0699634	0.79298	0.100738	0.961016	0.0172694	-6.84829	21.004	21.1549	21.3398	21.1113	22.429	22.2618	22.4789	21.4807	21.3062	21.858	20.9106	21.4568	21.8034	22.3512	21.9826	22.1513
O95758;O95758-5	PTBP3_HUMAN	PTBP3	Polypyrimidine tract-binding protein 3	-0.0273202	0.855146	0.0679599	0.970097	0.0131849	-6.86754	26.1086	26.6294	27.3084	26.8501	26.9299	26.8549	26.7351	27.212	26.7637	26.9386	26.8825	26.5826	26.4022	26.9596	26.9914	26.8891
O95777	LSM8_HUMAN	LSM8	U6 snRNA-associated Sm-like protein LSm8	-0.494707	6.16e-05	4.21062	0.00205372	2.68746	1.72333	27.924	27.6083	27.6329	27.7845	27.4422	27.4959	27.5583	27.6486	27.1033	27.2436	26.7457	27.066	27.3362	27.245	27.2475	27.1498
O95782;O95782-2	AP2A1_HUMAN	AP2A1	AP-2 complex subunit alpha-1	0.312093	0.000622494	3.20586	0.0119552	1.92244	-0.586901	26.8176	26.966	27.2593	26.8884	26.9754	26.927	27.0101	26.9666	27.3252	27.2853	27.4164	27.2896	27.0639	27.2088	27.3791	27.3389
O95793	STAU1_HUMAN	STAU1	Double-stranded RNA-binding protein Staufen homolog 1	-0.147741	0.0672665	1.1722	0.330847	0.480373	-5.07483	26.5186	26.5442	26.7443	26.6104	26.6873	26.7534	26.73	26.7983	26.5342	26.5439	26.2357	26.4077	26.6646	26.5982	26.5641	26.6562
O95793-3	STAU1_HUMAN	STAU1	Isoform 3 of Double-stranded RNA-binding protein Staufen homolog 1	-0.171642	0.242805	0.614742	0.667301	0.175678	-6.14709	23.9121	23.9393	23.7128	24.083	23.596	23.3345	23.566	23.3088	23.7153	23.2615	23.7371	23.7112	23.6238	23.1654	23.0789	23.7861
O95807	TM50A_HUMAN	TMEM50A	Transmembrane protein 50A	-0.256081	0.208323	0.681262	0.620484	0.20727	-6.02874	24.3154	24.3342	24.3703	24.397	23.6799	24.4541	24.4187	23.63	24.0829	24.0463	24.0405	24.2936	24.3266	23.4973	22.9905	24.2733
O95810	CAVN2_HUMAN	CAVIN2	Caveolae-associated protein 2	-0.338229	0.0246888	1.6075	0.181869	0.740242	-4.15965	23.2693	23.6915	23.3707	23.3889	23.0303	23.1291	23.2294	22.8082	23.0602	22.9157	23.3101	23.1898	22.842	22.4871	22.5521	22.8546
O95816	BAG2_HUMAN	BAG2	BAG family molecular chaperone regulator 2	0.407514	0.0330019	1.48146	0.215766	0.666017	-4.42904	24.9622	25.3615	26.1417	25.5132	26.202	25.9864	26.1243	25.8222	25.9101	26.4176	25.8738	25.8591	26.1759	26.3112	26.4333	26.3926
O95817	BAG3_HUMAN	BAG3	BAG family molecular chaperone regulator 3	0.315439	0.000807827	3.09268	0.014602	1.83559	-0.845444	23.9799	23.9615	24.1635	23.9931	24.2195	24.1806	24.2003	24.2702	24.3138	24.3984	24.1749	24.5025	24.4802	24.5379	24.5057	24.5788
O95831	AIFM1_HUMAN	AIFM1	Apoptosis-inducing factor 1, mitochondrial	-0.0826637	0.644924	0.190491	0.933337	0.0299616	-6.77057	23.8674	24.0662	24.2342	24.0754	24.7955	24.6733	24.7169	24.8468	23.8777	24.2427	23.9919	24.0332	24.4738	24.6698	24.7913	24.5338
O95835	LATS1_HUMAN	LATS1	Serine/threonine-protein kinase LATS1	0.54821	0.00197746	2.70389	0.0295383	1.52961	-1.72928	22.167	21.5009	22.2314	21.9458	21.6569	21.5736	21.4181	21.4324	22.3823	22.1639	22.6822	22.6448	21.8474	22.2673	22.1418	22.182
O95861;O95861-4	BPNT1_HUMAN	BPNT1	3'(2'),5'-bisphosphate nucleotidase 1	-0.145602	0.280387	0.552243	0.710658	0.148339	-6.25476	22.4374	22.6885	22.4226	22.3164	22.6046	22.5798	22.7631	22.3374	22.4561	21.7527	22.7261	22.2577	22.5977	22.0624	22.6452	22.4872
O95865	DDAH2_HUMAN	DDAH2	N(G),N(G)-dimethylarginine dimethylaminohydrolase 2	0.0750202	0.67769	0.168969	0.938481	0.0275747	-6.63365	17.6486	17.6731	17.9385	NA	18.1545	18.2361	18.2329	18.138	NA	NA	NA	17.7561	17.6588	18.2951	18.5712	18.1094
O95872	GPAN1_HUMAN	GPANK1	G patch domain and ankyrin repeat-containing protein 1	0.236153	0.0289345	1.53858	0.201853	0.694964	-4.30733	21.4886	21.4815	21.5287	21.6412	21.8976	21.7411	21.9009	21.6016	21.7687	21.8413	21.6019	21.7865	22.0424	21.884	22.2524	21.9933
O95881	TXD12_HUMAN	TXNDC12	Thioredoxin domain-containing protein 12	-0.362121	0.36058	0.442999	0.794709	0.0997921	-6.31952	NA	20.0186	21.0195	NA	20.8115	21.3972	20.6572	22.6331	20.9649	20.1013	20.7344	19.9437	NA	21.2733	21.614	20.4601
O95900	TRUB2_HUMAN	TRUB2	Pseudouridylate synthase TRUB2, mitochondrial	-0.0992352	0.514225	0.288846	0.878703	0.0561579	-6.65517	21.7865	21.6691	22.0898	21.5239	22.2511	22.0307	22.1377	22.3659	21.7473	22.1014	22.0832	21.2805	21.7217	22.2284	22.1229	21.7756
O95926	SYF2_HUMAN	SYF2	Pre-mRNA-splicing factor SYF2	0.00442725	0.983289	0.00731901	0.99753	0.00107393	-6.88536	24.3155	24.8296	25.6852	25.1336	25.749	25.682	25.571	25.901	25.152	25.5021	25.4199	24.9411	25.21	25.718	25.233	25.7263
O95931	CBX7_HUMAN	CBX7	Chromobox protein homolog 7	0.308933	0.280137	0.55263	0.710658	0.148339	-6.18124	NA	19.2152	21.2197	20.0292	20.6783	19.9933	20.2791	20.1125	20.6987	20.3189	21.1741	20.66	NA	20.3045	19.7142	20.8195
O95948	ONEC2_HUMAN	ONECUT2	One cut domain family member 2	-0.238128	0.0534774	1.27183	0.28929	0.538666	-4.86951	21.6863	21.5374	21.6093	21.6444	21.2176	21.2897	21.058	21.3309	21.4481	21.3503	21.2163	21.4002	21.2076	20.8543	20.9459	21.0459
O95980	RECK_HUMAN	RECK	Reversion-inducing cysteine-rich protein with Kazal motifs	-0.493957	0.0433254	1.36326	0.25579	0.592116	-4.4839	NA	NA	19.8929	19.6721	19.7186	19.2558	19.1718	19.083	NA	19.5485	NA	19.3017	18.6808	19.0455	19.0013	18.2528
O95983	MBD3_HUMAN	MBD3	Methyl-CpG-binding domain protein 3	-0.153944	0.118167	0.927504	0.460188	0.337065	-5.56469	26.8812	26.8423	27.1262	27.0363	26.8359	26.7948	26.7637	27.3507	26.8495	26.884	26.7314	26.8438	26.5192	26.887	26.9433	26.7413
O95985	TOP3B_HUMAN	TOP3B	DNA topoisomerase 3-beta-1	-0.261104	0.00655454	2.18346	0.0707552	1.15024	-2.89792	23.4532	23.3487	23.4172	23.2133	23.6155	23.4057	23.6629	23.1805	23.2212	23.3588	23.1189	23.2206	23.029	23.1003	22.9819	23.1775
O95999	BCL10_HUMAN	BCL10	B-cell lymphoma/leukemia 10	-0.113247	0.594547	0.225814	0.908934	0.0414675	-6.73215	19.7555	19.8018	20.8845	20.5487	20.8253	21.1872	20.8683	21.2426	20.4	20.2877	20.255	20.3698	20.8249	20.5393	20.7564	20.7749
O96005	CLPT1_HUMAN	CLPTM1	Putative lipid scramblase CLPTM1	0.175826	0.315934	0.500403	0.744875	0.127917	-6.34107	20.2717	20.0088	20.0302	20.1757	20.8502	20.7169	20.9329	20.4613	20.069	20.8132	20.392	20.2963	20.7839	20.7699	21.1098	20.6205
O96006	ZBED1_HUMAN	ZBED1	E3 SUMO-protein ligase ZBED1	0.246447	0.315035	0.501641	0.743954	0.128454	-6.33905	18.2479	20.0791	20.1092	19.3979	19.5855	19.3148	19.2101	19.7846	19.8477	19.0719	20.2366	19.9326	19.3303	19.7153	19.5257	20.0407
O96008	TOM40_HUMAN	TOMM40	Mitochondrial import receptor subunit TOM40 homolog	-0.236307	0.483833	0.315305	0.869202	0.0608795	-6.62011	23.1103	23.1992	23.7673	23.2955	25.025	24.8355	24.9082	24.5834	23.3055	23.2955	23.3902	23.4376	24.6067	24.1783	24.2874	24.3326
O96013	PAK4_HUMAN	PAK4	Serine/threonine-protein kinase PAK 4	-0.0336712	0.721675	0.141658	0.948261	0.0230722	-6.81686	24.7747	24.8397	24.8873	24.6699	24.8179	24.6855	24.5946	24.8791	24.899	24.3811	25.0175	24.8985	24.6852	24.6823	24.4968	24.8192
O96019	ACL6A_HUMAN	ACTL6A	Actin-like protein 6A	0.0500547	0.722209	0.141337	0.948577	0.0229275	-6.81714	27.4598	27.5934	28.3022	27.7401	28.1198	27.9836	27.9607	28.2737	27.8866	28.1474	28.0802	27.7072	27.5295	28.1941	28.1731	28.1157
O96028	NSD2_HUMAN	NSD2	Histone-lysine N-methyltransferase NSD2	-0.194485	0.048608	1.31329	0.27563	0.559673	-4.78324	25.4829	25.5893	26.0207	25.7812	25.997	25.9959	26.003	25.8994	25.562	25.8598	25.6401	25.4797	25.6835	25.652	25.6488	25.6875
O96028-5	NSD2_HUMAN	NSD2	Isoform 5 of Histone-lysine N-methyltransferase NSD2	0.183313	0.439284	0.357255	0.845804	0.0727302	-6.49211	19.8531	19.2703	NA	19.8801	20.6375	20.472	20.3039	20.5816	19.4931	20.3246	NA	20.1243	20.6532	20.544	20.5449	20.5977
P00156	CYB_HUMAN	MT-CYB	Cytochrome b	-1.19736	0.0015628	2.8061	0.0247783	1.60593	-1.23441	NA	NA	26.6464	27	26.2748	26.8546	26.8917	NA	25.8286	NA	25.4729	26.1508	26.4895	24.6399	25.2718	24.8995
P00338	LDHA_HUMAN	LDHA	L-lactate dehydrogenase A chain	-0.133449	0.451788	0.345066	0.853201	0.0689489	-6.57899	28.3644	28.6495	28.4285	28.5537	28.7257	28.7007	28.8695	28.5737	28.6488	27.3938	28.4879	28.6387	28.823	28.2298	28.8352	28.7409
P00367	DHE3_HUMAN	GLUD1	Glutamate dehydrogenase 1, mitochondrial	0.336715	0.0101574	1.99322	0.0965324	1.01533	-3.31926	23.6534	23.6266	23.9886	23.7219	24.3257	24.1931	24.0986	24.1276	24.1685	24.254	24.1239	24.13	24.2534	24.5893	24.3877	24.5223
P00374	DYR_HUMAN	DHFR	Dihydrofolate reductase	0.00237679	0.990583	0.00410894	0.998163	0.000798706	-6.88552	22.1575	22.8065	21.9708	21.7479	22.8865	22.7884	22.6539	22.4769	22.6079	21.6679	22.5139	21.9574	22.6278	22.758	22.7245	22.6502
P00390-3	GSHR_HUMAN	GSR	Isoform 2 of Glutathione reductase, mitochondrial	-0.165157	0.319573	0.495429	0.750713	0.124526	-6.3492	24.1525	24.1051	24.0414	23.911	24.5121	24.4182	24.4043	24.108	23.9762	23.0673	24.2095	24.0535	24.186	24.111	24.3555	24.3723
P00403	COX2_HUMAN	MT-CO2	Cytochrome c oxidase subunit 2	-0.462299	0.111148	0.954096	0.445628	0.351027	-5.51262	25.6741	25.6128	25.8488	25.6418	27.4288	26.793	26.9272	26.401	25.6766	25.1008	25.3151	25.8717	26.3213	26.0187	26.206	26.119
P00441	SODC_HUMAN	SOD1	Superoxide dismutase [Cu-Zn]	-0.248491	0.487842	0.311721	0.870468	0.0602474	-6.62495	25.4932	25.401	25.6029	25.3548	26.9856	27.0507	26.9378	26.7281	25.2407	25.3356	25.2054	25.4179	26.8137	26.4476	26.6095	26.4958
P00450	CERU_HUMAN	CP	Ceruloplasmin	-0.0642706	0.844092	0.0736102	0.968514	0.0138941	-6.7882	NA	NA	19.3225	20.6511	19.0746	18.6963	18.4492	18.7825	18.8541	18.8634	20.1984	18.7358	18.6586	18.9055	19.3363	19.2354
P00491	PNPH_HUMAN	PNP	Purine nucleoside phosphorylase	0.0150021	0.968784	0.013773	0.994414	0.00243274	-6.88477	21.5056	22.3032	23.5567	22.0995	23.9438	23.8242	23.5817	24.0695	22.5172	22.5946	23.285	22.4141	23.017	23.7201	23.8813	23.5748
P00492	HPRT_HUMAN	HPRT1	Hypoxanthine-guanine phosphoribosyltransferase	-0.114046	0.734757	0.133856	0.95289	0.020957	-6.82342	24.3466	24.4231	25.1773	24.5163	26.131	25.8633	25.8652	26.0065	24.6634	24.5818	24.6579	24.4846	25.5573	25.8003	26.019	25.6526
P00505	AATM_HUMAN	GOT2	Aspartate aminotransferase, mitochondrial	-0.110216	0.612147	0.213144	0.917368	0.0374566	-6.74636	23.8669	23.9495	24.0916	23.793	24.8576	24.8866	24.8731	24.5052	23.8919	23.6626	24.2255	23.7844	24.6353	24.4873	24.5569	24.6979
P00519-2	ABL1_HUMAN	ABL1	Isoform IB of Tyrosine-protein kinase ABL1	0.204684	0.0901015	1.04527	0.395909	0.402405	-5.3318	23.5928	23.6143	23.2327	23.4982	23.1631	23.043	22.972	23.0534	23.689	23.4304	23.6534	23.6584	23.3703	23.309	23.2307	23.4659
P00533	EGFR_HUMAN	EGFR	Epidermal growth factor receptor	0.210076	0.07036	1.15267	0.341893	0.46611	-5.11472	20.9872	20.1923	20.5112	20.6516	20.7449	20.4057	20.434	20.4203	20.8391	20.7513	20.9603	20.9435	20.5637	20.5017	20.6769	20.7912
P00558	PGK1_HUMAN	PGK1	Phosphoglycerate kinase 1	-0.244219	0.293101	0.532983	0.725049	0.139633	-6.28717	26.1667	26.244	26.5726	26.1939	27.1863	27.2509	27.1992	26.9811	26.092	25.8479	26.2124	26.0896	26.9072	26.7644	26.961	26.9663
P00568	KAD1_HUMAN	AK1	Adenylate kinase isoenzyme 1	0.0119667	0.969961	0.0132456	0.994496	0.00239718	-6.88483	22.5953	22.4226	22.7441	22.3838	23.9259	23.8599	23.9186	23.7163	22.6257	23.3178	22.3638	22.4971	23.7622	23.6671	23.8318	23.5968
P00734	THRB_HUMAN	F2	Prothrombin	-0.122717	0.653743	0.184593	0.93456	0.0293926	-6.77661	24.3073	24.6487	24.8854	25.6029	24.3283	23.9782	24.1978	24.113	24.5211	24.7125	25.6528	24.3909	23.9376	23.9834	24.1437	23.738
P00747	PLMN_HUMAN	PLG	Plasminogen	0.101419	0.330436	0.480913	0.76377	0.117037	-6.37274	21.9375	22.0586	21.8776	22.2834	22.148	21.9066	22.0589	21.5812	22.2171	21.9142	22.2991	22.1831	21.7696	22.1061	22.1044	22.0697
P00846	ATP6_HUMAN	MT-ATP6	ATP synthase subunit a	0.0466023	0.817532	0.0874955	0.963717	0.0160503	-6.85676	21.4092	22.2829	22.5358	22.4732	22.738	22.4091	22.5991	22.7694	22.2059	22.0149	23.2519	22.1377	22.2426	22.5301	22.7051	22.5013
P00918	CAH2_HUMAN	CA2	Carbonic anhydrase 2	-0.115557	0.774053	0.111229	0.957009	0.0190839	-6.7346	18.7324	NA	20.243	NA	21.1676	21.1927	21.2249	21.1026	19.931	20.0887	19.8705	NA	20.6836	20.9528	21.0447	20.8936
P00966	ASSY_HUMAN	ASS1	Argininosuccinate synthase	-0.022399	0.900807	0.0453682	0.979207	0.00912538	-6.81105	21.9546	21.5009	NA	21.5626	22.1845	21.8256	22.5919	21.6256	21.8897	21.3286	NA	21.9459	21.7952	22.1413	22.1907	21.7975
P01008	ANT3_HUMAN	SERPINC1	Antithrombin-III	-0.451717	0.643024	0.191773	0.933337	0.0299616	-6.73453	25.3807	25.3923	24.9507	25.8408	23.8939	23.9159	23.5807	19.7196	24.9983	24.8479	24.3855	24.6508	23.537	NA	19.1343	23.8745
P01023	A2MG_HUMAN	A2M	Alpha-2-macroglobulin	-0.140148	0.641242	0.192978	0.932178	0.0305013	-6.76799	25.328	25.2036	25.0245	26.1087	24.4364	24.5578	24.4797	23.651	24.967	24.0922	25.5717	25.1065	24.538	24.1441	24.6623	24.5866
P01024	CO3_HUMAN	C3	Complement C3	0.137764	0.622398	0.205932	0.922264	0.0351447	-6.75424	22.0088	22.4764	22.4519	23.9722	22.1022	21.9889	22.2139	21.3763	22.4553	22.198	23.2068	22.449	22.4024	22.1399	22.6244	22.2169
P01106	MYC_HUMAN	MYC	Myc proto-oncogene protein	0.035	0.863537	0.0637193	0.97296	0.0119048	-6.86959	25.568	25.6939	26.387	25.7666	25.3983	25.4725	25.3214	25.7078	25.9398	25.6218	26.567	25.6668	24.7775	25.5844	25.6527	25.7854
P01106-1	MYC_HUMAN	MYC	Isoform 1 of Myc proto-oncogene protein	-0.184095	0.487345	0.312164	0.870468	0.0602474	-6.54534	24.3832	24.5861	24.6083	24.9614	NA	23.96	23.7646	NA	24.7649	23.9416	25.0668	24.6419	23.8962	23.7493	23.5522	23.9323
P01112	RASH_HUMAN	HRAS	GTPase HRas	-0.430756	0.0134151	1.87241	0.118262	0.927156	-3.53543	22.8018	23.0789	23.1115	23.1599	23.3381	23.2969	23.2875	23.593	22.9647	22.2109	NA	23.0096	22.9915	23.0106	22.2589	22.9975
P01591	IGJ_HUMAN	JCHAIN	Immunoglobulin J chain	0.155029	0.690556	0.160801	0.941111	0.0263593	-6.64156	NA	21.4219	23.7713	21.9755	22.9459	22.0485	21.8914	23.3492	22.2724	22.8106	NA	NA	NA	22.708	23.0913	22.3242
P02042	HBD_HUMAN	HBD	Hemoglobin subunit delta	-0.419356	0.193436	0.713463	0.597048	0.22399	-5.89436	NA	21.9521	23.242	23.0555	22.3261	22.3163	22.1382	23.1664	21.8522	22.479	22.4907	21.5479	21.2038	22.455	23.2327	NA
P02462	CO4A1_HUMAN	COL4A1	Collagen alpha-1(IV) chain	-0.010936	0.958716	0.0183102	0.992873	0.0031063	-6.88415	21.5543	21.6217	21.5151	22.7481	22.3564	22.5964	22.1755	22.0541	21.8784	21.2974	22.0189	22.0712	22.5626	22.2272	22.459	22.0193
P02533	K1C14_HUMAN	KRT14	Keratin, type I cytoskeletal 14	-0.325888	0.566948	0.246457	0.899806	0.045851	-6.70805	21.7747	21.3195	20.575	22.257	22.395	20.4895	21.5308	22.4835	21.2265	20.7851	21.9676	20.715	20.5036	24.5543	21.0307	19.4353
P02545-3	LMNA_HUMAN	LMNA	Isoform ADelta10 of Prelamin-A/C	0.730992	0.0709531	1.14903	0.343739	0.463771	-5.12215	18.5762	18.1808	18.6761	18.5856	18.4646	18.382	18.4182	18.8137	18.6473	20.975	18.2682	20.5806	18.6555	18.1767	20.1282	18.5137
P02748	CO9_HUMAN	C9	Complement component C9	-0.0839028	0.74528	0.127681	0.955248	0.0198839	-6.82843	21.735	22.0041	22.7022	23.3214	23.4197	22.9752	23.3491	22.9887	22.2934	22.8087	22.8719	21.9529	22.616	23.0557	23.0521	23.1736
P02751-1;P02751-17;P02751-3;P02751-10;P02751-14;P02751-8;P02751-9	FINC_HUMAN	FN1	Isoform 1 of Fibronectin	-0.391708	0.191491	0.717851	0.594655	0.225735	-5.96218	23.8871	23.5778	23.58	25.4791	23.4213	23.4357	23.6604	23.2293	23.2014	23.2066	24.5732	23.3078	23.3677	23.1125	23.0467	23.3212
P02768	ALBU_HUMAN	ALB	Albumin	-0.387978	0.218163	0.661218	0.635096	0.19716	-6.06477	26.1851	26.7915	26.2831	28.0912	25.9125	25.7923	25.8935	25.7314	25.8184	25.4364	26.8761	25.8851	25.8913	25.5296	26.3062	25.8338
P02786	TFR1_HUMAN	TFRC	Transferrin receptor protein 1	-0.0869445	0.509504	0.292852	0.877946	0.0565321	-6.64996	23.1182	23.5322	23.1909	23.4713	23.4203	23.3009	23.3442	23.0921	23.1599	22.4646	23.4558	23.458	23.2844	23.2025	23.4069	23.3424
P02792	FRIL_HUMAN	FTL	Ferritin light chain	-0.190612	0.597413	0.223725	0.90912	0.0413787	-6.6263	NA	NA	22.5134	20.8562	22.1713	22.0027	21.9565	22.4852	21.7035	22.6159	21.5293	20.7849	NA	22.2919	22.6668	21.0563
P02794	FRIH_HUMAN	FTH1	Ferritin heavy chain	-0.457442	0.0184753	1.73341	0.148943	0.826979	-3.88772	25.2589	25.3819	26.4791	25.8341	25.7073	25.7719	25.5484	26.0086	25.7525	25.6218	25.489	25.4275	24.8003	25.0548	24.9304	25.2545
P02795;P04732;P13640;P13640-2;P80297;Q8N339	MT1E_HUMAN;MT1G_HUMAN;MT1M_HUMAN;MT1X_HUMAN;MT2_HUMAN	MT1E;MT1G;MT1M;MT1X;MT2A	Metallothionein-2	-0.35621	0.290482	0.536881	0.722829	0.140964	-6.28064	18.0261	17.198	17.3761	17.2581	18.6497	18.4965	18.5762	18.3201	17.6615	16.7108	16.4393	17.5366	17.7045	18.6724	17.8966	18.4294
P04004	VTNC_HUMAN	VTN	Vitronectin	-0.0801767	0.799938	0.0969439	0.962289	0.0166946	-6.85081	24.695	25.2929	26.5441	26.3253	26.3015	26.0663	26.3371	25.9903	25.6121	27.305	26.1916	25.1891	25.1691	25.9381	26.0202	25.486
P04040	CATA_HUMAN	CAT	Catalase	-0.0849942	0.699042	0.155497	0.943594	0.025215	-6.80463	21.8391	21.9503	21.81	21.642	22.7104	22.7436	22.7439	22.3594	21.9051	21.8334	21.5833	21.6621	22.5141	22.4113	22.7045	22.5049
P04062-2	GBA1_HUMAN	GBA1	Isoform Short of Lysosomal acid glucosylceramidase	-0.163853	0.397618	0.400534	0.821724	0.085274	-6.49813	23.5463	24.0144	24.53	23.8257	24.7183	24.5485	24.5905	24.5077	24.1418	23.8226	24.5198	23.4878	24.2307	24.4316	24.401	23.9354
P04066	FUCO_HUMAN	FUCA1	Tissue alpha-L-fucosidase	0.0210334	0.945999	0.0241093	0.990031	0.00435114	-6.81705	20.1274	NA	21.2657	20.4593	21.8979	21.9016	21.8587	21.8362	20.9506	20.9508	20.8346	NA	21.8465	21.516	21.7083	21.6876
P04075	ALDOA_HUMAN	ALDOA	Fructose-bisphosphate aldolase A	-0.237875	0.448221	0.348507	0.851034	0.070053	-6.57413	25.581	25.5361	25.9987	25.1287	26.8061	26.753	26.7062	26.6923	25.2666	25.286	25.3627	25.3995	26.3404	26.558	26.6005	26.4855
P04080	CYTB_HUMAN	CSTB	Cystatin-B	-0.172021	0.411165	0.385983	0.831628	0.0800706	-6.51984	24.4729	23.9217	24.2539	24.0634	24.935	24.775	24.7896	24.8437	24.0431	23.4886	24.3552	24.0902	25.0223	24.5273	24.4993	24.653
P04083	ANXA1_HUMAN	ANXA1	Annexin A1	-0.178817	0.451922	0.344936	0.853205	0.0689464	-6.57917	25.7441	25.7408	25.6923	25.375	26.5435	26.6831	26.5891	26.2358	25.4976	25.2957	25.4427	25.6188	26.5135	26.1779	26.2955	26.3314
P04150-2	GCR_HUMAN	NR3C1	Isoform Beta of Glucocorticoid receptor	0.0764267	0.390749	0.408102	0.815425	0.0886162	-6.48672	22.2834	22.2757	22.4607	22.1177	22.3769	22.3183	22.1789	22.3486	22.2391	22.1483	22.2687	22.293	22.2804	22.4434	22.6706	22.6282
P04156	PRIO_HUMAN	PRNP	Major prion protein	-0.166149	0.418191	0.378625	0.835476	0.0780658	-6.53068	25.1303	25.2351	25.7526	25.0327	25.5632	25.4676	25.6245	26.1675	24.9839	25.3564	25.4273	24.7188	25.0445	25.7469	26.1762	25.1903
P04179	SODM_HUMAN	SOD2	Superoxide dismutase [Mn], mitochondrial	-0.535123	0.140712	0.851668	0.50565	0.29615	-5.71131	22.6861	22.6079	20.8283	21.7692	22.9443	22.5557	22.7902	23.3894	21.4826	20.6786	21.705	21.9089	22.7517	22.299	21.7978	22.6664
P04181	OAT_HUMAN	OAT	Ornithine aminotransferase, mitochondrial	-0.129609	0.157515	0.802677	0.539515	0.267997	-5.80441	26.1054	26.2974	26.4791	26.1094	26.0555	26.1777	26.1394	26.2004	26.1581	26.1803	25.8107	26.1206	25.8098	26.1877	26.2663	25.994
P04183	KITH_HUMAN	TK1	Thymidine kinase, cytosolic	0.302865	0.0850076	1.07054	0.383518	0.416214	-5.28109	23.5617	23.4233	23.6384	23.4491	23.9366	23.9595	23.8106	24.0648	23.759	23.2872	23.754	23.9704	24.4097	24.3069	24.311	24.4689
P04264	K2C1_HUMAN	KRT1	Keratin, type II cytoskeletal 1	-0.0582616	0.890867	0.0501872	0.977257	0.00999113	-6.8754	26.6145	26.0827	25.9295	27.6746	26.2721	25.9904	26.935	26.4935	26.7344	25.3224	26.8374	25.7804	25.9614	28.6948	26.9172	25.2782
P04350	TBB4A_HUMAN	TUBB4A	Tubulin beta-4A chain	0.361414	0.331168	0.479951	0.76377	0.117037	-6.37429	27.7658	28.0851	28.8185	28.2291	29.6868	29.9347	30.1017	29.7844	28.8296	29.5363	28.6769	28.8294	29.6849	29.77	30.1841	29.7861
P04406-2	G3P_HUMAN	GAPDH	Isoform 2 of Glyceraldehyde-3-phosphate dehydrogenase	-0.0630363	0.809225	0.0919309	0.962289	0.0166946	-6.85402	27.9886	27.852	28.4271	27.7876	28.952	29.1529	29.0934	29.0404	28.0043	27.9414	28.1157	28.0946	28.7214	28.9438	29.2098	28.7587
P04632	CPNS1_HUMAN	CAPNS1	Calpain small subunit 1	-0.00463601	0.98882	0.0048827	0.998163	0.000798706	-6.88549	23.2966	23.5684	23.64	23.1843	24.8729	24.7897	24.8151	24.4694	23.4115	23.5883	23.4834	23.3743	24.7909	24.5027	24.7214	24.7266
P04637-3	P53_HUMAN	TP53	Isoform 3 of Cellular tumor antigen p53	-0.106676	0.768362	0.114434	0.957009	0.0190839	-6.83861	27.6147	27.1508	26.4433	26.9435	26.1149	26.5286	26.3449	24.9908	27.0345	26.3724	25.694	27.1109	27.2416	25.6047	25.4507	26.7694
P04637-4	P53_HUMAN	TP53	Isoform 4 of Cellular tumor antigen p53	0.0122406	0.916314	0.0379556	0.983709	0.00713342	-6.87962	29.1263	29.3433	29.4718	29.4155	29.0154	28.9963	28.9631	28.8224	29.4421	29.1455	29.1657	29.4657	28.9875	28.8922	28.9804	29.1727
P04792	HSPB1_HUMAN	HSPB1	Heat shock protein beta-1	0.223029	0.388303	0.410829	0.81249	0.0901818	-6.48258	24.8174	24.8141	25.4587	25.0123	26.0218	26.181	26.1646	26.4143	25.5416	25.6766	25.5022	25.4129	25.8807	26.3463	26.2058	26.1023
P04818	TYSY_HUMAN	TYMS	Thymidylate synthase	0.065811	0.843906	0.0737058	0.968514	0.0138941	-6.8646	22.2907	22.3439	23.3033	22.6792	24.1488	23.8442	24.2375	24.0442	22.8079	23.2809	23.3177	22.5395	23.7473	23.9241	24.1701	23.6308
P04843	RPN1_HUMAN	RPN1	Dolichyl-diphosphooligosaccharide--protein glycosyltransferase subunit 1	-0.111476	0.42112	0.375594	0.838213	0.0766455	-6.53512	26.5265	26.499	26.8807	26.534	27.0635	26.9811	27.0081	27.2351	26.4513	26.7393	26.7334	26.3754	26.5593	27.0514	27.075	26.8511
P04844	RPN2_HUMAN	RPN2	Dolichyl-diphosphooligosaccharide--protein glycosyltransferase subunit 2	-0.223002	0.0214844	1.66788	0.16544	0.781359	-4.02958	27.2407	27.0941	26.8529	26.9368	26.6829	26.7641	26.8188	26.7305	26.745	26.6662	26.4301	26.7861	26.6501	26.6223	26.7716	26.6651
P04899	GNAI2_HUMAN	GNAI2	Guanine nucleotide-binding protein G(i) subunit alpha-2	-0.0380895	0.680382	0.167247	0.938481	0.0275747	-6.79368	28.6054	28.7386	29.1512	28.9249	28.8324	28.7635	28.8902	29.0469	28.8884	29.0568	28.7972	28.8326	28.5844	28.8003	29.0059	28.6826
P04908;Q7L7L0	H2A1B_HUMAN;H2A3_HUMAN	H2AC25;H2AC4	Histone H2A type 1-B/E	0.332073	0.531562	0.274446	0.884749	0.05318	-6.67361	20.5446	22.2947	23.6328	22.6894	24.0172	24.0556	23.9564	24.8772	22.9267	23.9626	22.2079	23.0967	23.598	24.377	24.3887	24.167
P05023	AT1A1_HUMAN	ATP1A1	Sodium/potassium-transporting ATPase subunit alpha-1	-0.229176	0.124905	0.90342	0.476086	0.322315	-5.61156	25.0112	24.9664	24.8648	24.8267	25.5383	25.4538	25.4582	25.2504	24.8714	24.54	24.6203	24.7521	25.2418	25.066	25.2313	25.2136
P05026;P05026-2	AT1B1_HUMAN	ATP1B1	Sodium/potassium-transporting ATPase subunit beta-1	-0.46969	0.00798843	2.09754	0.0818243	1.08712	-3.08868	22.9449	22.8524	21.926	22.2553	22.3788	22.2592	22.3331	22.043	22.0369	21.457	21.6238	21.9184	22.1287	21.763	22.2827	22.0247
P05091	ALDH2_HUMAN	ALDH2	Aldehyde dehydrogenase, mitochondrial	-0.0591127	0.627781	0.202192	0.924269	0.0342017	-6.75827	23.6009	23.802	24.2758	23.8986	23.7541	23.7713	23.9306	23.5487	23.9697	24.0506	24.0538	23.7965	23.4355	23.5094	23.7285	23.5651
P05114	HMGN1_HUMAN	HMGN1	Non-histone chromosomal protein HMG-14	0.0744343	0.725295	0.139485	0.949775	0.0223794	-6.81871	28.1078	28.1597	28.1411	28.0149	29.1278	28.9913	28.6633	28.9689	28.0995	29.0422	28.556	27.9526	28.6076	29.048	28.8929	28.5715
P05141	ADT2_HUMAN	SLC25A5	ADP/ATP translocase 2	-0.0559863	0.581459	0.235481	0.903062	0.0442826	-6.72101	27.8992	28.2289	28.3586	28.217	27.9382	28.0074	28.1208	27.9796	28.283	28.0783	28.3208	27.9809	27.7017	27.8405	28.1101	27.9866
P05186	PPBT_HUMAN	ALPL	Alkaline phosphatase, tissue-nonspecific isozyme	0.139372	0.487533	0.311996	0.870468	0.0602474	-6.54557	20.3105	20.5229	20.9767	20.6334	21.4469	21.1925	21.3656	21.2538	NA	21.0878	20.9317	NA	20.9384	21.534	21.3838	20.737
P05187	PPB1_HUMAN	ALPP	Alkaline phosphatase, placental type	-0.0379893	0.935849	0.0287941	0.98817	0.00516844	-6.73986	NA	NA	22.376	20.7255	22.7121	22.8836	22.1149	23.3324	NA	22.7936	22.2271	NA	20.8955	23.3113	22.7863	21.9026
P05198	IF2A_HUMAN	EIF2S1	Eukaryotic translation initiation factor 2 subunit 1	-0.102467	0.489651	0.310114	0.871029	0.0599675	-6.6271	27.9831	28.0764	27.9606	27.9192	28.5124	28.4798	28.6323	28.3565	27.8537	28.3749	27.6933	27.793	28.3138	28.2823	28.4382	28.3513
P05204	HMGN2_HUMAN	HMGN2	Non-histone chromosomal protein HMG-17	-0.161771	0.65085	0.186519	0.93456	0.0293926	-6.77465	29.389	29.5577	29.5205	29.4617	27.9442	28.7628	27.9012	28.5895	29.6699	27.921	29.7185	29.3343	28.9086	27.7956	27.9302	28.5542
P05362	ICAM1_HUMAN	ICAM1	Intercellular adhesion molecule 1	0.119026	0.558586	0.25291	0.897366	0.0470302	-6.4957	20.7895	20.7857	20.5416	21.056	20.4282	20.3251	20.4174	19.8851	20.8495	20.2745	20.8803	20.586	NA	NA	NA	NA
P05386	RLA1_HUMAN	RPLP1	Large ribosomal subunit protein P1	0.104443	0.563507	0.2491	0.898532	0.0464666	-6.70488	27.4992	28.1359	28.938	28.0206	28.4111	28.535	28.2771	28.218	28.218	28.4122	28.599	28.318	27.6683	28.5996	28.4937	28.5617
P05387	RLA2_HUMAN	RPLP2	Large ribosomal subunit protein P2	-0.201756	0.0381257	1.41878	0.236474	0.626217	-4.56181	29.3647	29.6054	29.4508	29.4556	29.358	29.3901	29.5217	29.0824	29.1409	29.0218	29.131	29.2302	29.4071	29.0958	29.0838	29.5041
P05412	JUN_HUMAN	JUN	Transcription factor Jun	-0.0542022	0.750361	0.12473	0.955868	0.0196022	-6.83076	26.902	26.5103	27.1353	26.7774	26.2099	26.2144	26.0032	26.6112	26.809	26.8324	26.5052	26.8007	26.2094	26.2626	26.0752	26.4357
P05423	RPC4_HUMAN	POLR3D	DNA-directed RNA polymerase III subunit RPC4	0.09045	0.334891	0.475097	0.769448	0.113821	-6.3821	22.0655	22.4093	22.5469	22.4744	22.5513	22.518	22.6693	22.564	22.6371	22.69	22.7477	22.6693	22.403	22.4157	22.3627	22.5968
P05455	LA_HUMAN	SSB	Lupus La protein	-0.0708084	0.632517	0.198928	0.927012	0.0329145	-6.76174	26.0051	26.2643	26.5629	26.2255	26.646	26.7636	26.6987	26.8067	26.0643	26.6505	26.0075	26.1719	26.6283	26.5539	26.7739	26.5562
P05549-5	AP2A_HUMAN	TFAP2A	Isoform 2 of Transcription factor AP-2-alpha	-0.108951	0.173481	0.760747	0.566598	0.246725	-5.88297	22.2578	22.2518	22.3458	22.4267	22.701	22.3458	22.3788	22.55	22.2982	22.2737	22.1612	22.2235	22.491	22.3551	22.3129	22.2706
P05556	ITB1_HUMAN	ITGB1	Integrin beta-1	0.0547093	0.812833	0.0899986	0.962289	0.0166946	-6.85523	22.3033	22.7765	23.7433	23.0262	23.9531	23.9864	23.7196	23.7937	23.2526	23.1264	23.6135	23.1727	23.4348	23.6865	23.7313	23.722
P05783	K1C18_HUMAN	KRT18	Keratin, type I cytoskeletal 18	0.489837	0.000737299	3.13236	0.0137112	1.86292	-0.754871	31.7137	31.8176	31.7233	31.6409	31.2179	31.5275	31.3289	31.0424	31.9696	32.0377	31.5879	32.0165	32.0195	31.9994	32.1878	32.1126
P05787	K2C8_HUMAN	KRT8	Keratin, type II cytoskeletal 8	0.576021	0.00240473	2.61893	0.0340301	1.46814	-1.92136	31.0962	31.2759	31.5044	31.2265	31.6204	31.7426	31.6552	31.7826	31.6889	32.2349	31.4466	31.6979	32.3385	32.2915	32.4831	32.3304
P05976-2	MYL1_HUMAN	MYL1	Isoform MLC3 of Myosin light chain 1/3, skeletal muscle isoform	-0.53275	0.0979284	1.00909	0.414382	0.3826	-5.21231	NA	NA	21.75	NA	21.9123	21.784	21.7743	22.7126	20.8315	21.5446	21.0691	20.6129	NA	22.2185	21.8916	22.0089
P06241	FYN_HUMAN	FYN	Tyrosine-protein kinase Fyn	0.0333813	0.72067	0.142264	0.948105	0.0231437	-6.81634	26.0523	26.1349	26.3863	26.0292	26.3225	26.192	26.3114	26.4111	26.1613	26.4622	26.2211	25.9636	26.0912	26.4572	26.3194	26.4308
P06280	AGAL_HUMAN	GLA	Alpha-galactosidase A	0.172291	0.709621	0.148974	0.945461	0.0243562	-6.67957	19.9755	20.0467	19.3418	20.1524	18.7634	18.9123	18.4372	18.0194	19.9677	NA	19.8846	19.7478	NA	NA	17.6696	19.6224
P06396-3	GELS_HUMAN	GSN	Isoform 3 of Gelsolin	0.309829	0.145955	0.835782	0.516079	0.287283	-5.74164	20.5502	20.4773	21.3139	21.412	21.5178	21.5772	21.1395	21.7302	21.0232	21.1344	21.4942	21.3032	21.7326	21.6042	21.7012	22.2039
P06400	RB_HUMAN	RB1	Retinoblastoma-associated protein	0.227486	0.107543	0.968419	0.437011	0.359508	-5.48445	24.2795	24.3232	23.7609	24.0258	23.6626	23.6957	23.9396	23.2749	24.3012	24.052	24.0357	24.1966	24.271	23.8381	24.0957	23.9918
P06454;P06454-2	PTMA_HUMAN	PTMA	Prothymosin alpha	-0.0584111	0.93119	0.0309619	0.987557	0.0054379	-6.88156	24.4642	24.4575	24.2276	23.7001	26.1928	26.1434	26.9754	24.8568	23.5242	25.4775	22.3946	23.693	26.9748	25.9002	26.736	25.8502
P06493	CDK1_HUMAN	CDK1	Cyclin-dependent kinase 1	-0.00223579	0.990213	0.00427128	0.998163	0.000798706	-6.88552	27.0712	27.1612	27.8098	27.2097	28.0166	27.9918	27.9429	28.1738	27.3015	27.6789	27.3742	27.4368	27.7274	27.9447	28.0728	27.8229
P06576	ATPB_HUMAN	ATP5F1B	ATP synthase subunit beta, mitochondrial	-0.114033	0.0976515	1.01032	0.414025	0.382974	-5.40152	27.0448	27.0949	27.2643	27.1065	27.0796	27.1323	27.1021	27.076	27.076	27.056	27.1258	27.0489	26.8852	26.808	27.0749	26.9135
P06730-2	IF4E_HUMAN	EIF4E	Isoform 2 of Eukaryotic translation initiation factor 4E	-0.954704	1.66e-05	4.77997	0.000759577	3.11943	3.03836	25.3285	25.7273	26.3683	25.8274	26.0574	25.8518	25.6852	26.3444	25.1658	25.1949	25.3133	24.8089	24.4476	24.6154	24.9709	25.0359
P06733	ENOA_HUMAN	ENO1	Alpha-enolase	-0.241946	0.36374	0.439209	0.794983	0.0996423	-6.43891	28.5201	28.6109	28.4633	28.3044	29.4409	29.4759	29.5749	29.0862	28.2	28.2173	27.9714	28.2873	29.4326	29.0633	29.245	29.1242
P06737;P06737-2	PYGL_HUMAN	PYGL	Glycogen phosphorylase, liver form	-0.0769029	0.697423	0.156504	0.943594	0.025215	-6.80371	21.9912	21.4509	22.4257	21.8557	22.7404	22.8434	23.0173	22.3105	22.3291	21.794	22.1796	22.4115	22.2789	22.3725	22.3701	22.2843
P06744	G6PI_HUMAN	GPI	Glucose-6-phosphate isomerase	-0.0673833	0.85689	0.0670748	0.970942	0.0128068	-6.86798	24.1018	23.886	24.2991	23.5982	25.311	25.4917	25.3664	25.6382	23.9278	24.3266	23.591	24.0491	25.4019	25.2256	25.4468	25.1845
P06746	DPOLB_HUMAN	POLB	DNA polymerase beta	0.520634	0.00149996	2.82392	0.0240778	1.61838	-1.45722	23.5837	23.9295	24.429	24.0922	23.4791	23.5913	23.676	23.7188	24.632	24.2163	24.6054	24.5492	24.1635	24.0723	24.2232	24.2027
P06753	TPM3_HUMAN	TPM3	Tropomyosin alpha-3 chain	0.116343	0.735607	0.133354	0.95289	0.020957	-6.82383	23.5531	23.0934	23.6414	23.2534	24.4552	24.4168	25.0157	24.3834	23.291	24.288	22.8582	23.5495	24.9613	24.534	24.5388	24.7225
P06753-2	TPM3_HUMAN	TPM3	Isoform 2 of Tropomyosin alpha-3 chain	0.260784	0.217112	0.663317	0.633839	0.198021	-6.06102	29.4919	29.6295	29.88	29.5073	30.2499	30.2578	30.2682	30.2729	29.714	30.3062	29.4381	29.7988	30.6189	30.5187	30.6324	30.6168
P06753-4	TPM3_HUMAN	TPM3	Isoform 4 of Tropomyosin alpha-3 chain	-0.360261	0.419429	0.377342	0.836136	0.0777228	-6.42082	NA	NA	19.908	19.499	21.0457	20.7713	20.5838	21.4519	19.2074	NA	18.918	19.521	21.0118	21.1367	20.6583	20.8282
P06865	HEXA_HUMAN	HEXA	Beta-hexosaminidase subunit alpha	0.409432	0.455329	0.341675	0.854389	0.0683445	-6.54811	19.876	19.7957	20.3764	19.826	22.2791	20.9357	21.2607	22.3511	20.1898	NA	19.7816	21.4584	21.1475	22.6854	22.8414	20.625
P07093;P07093-2;P07093-3	GDN_HUMAN	SERPINE2	Glia-derived nexin	-0.0439387	0.920264	0.0360873	0.985103	0.00651826	-6.73789	18.4771	18.7484	18.579	18.6353	17.0522	NA	17.0789	NA	18.8219	17.8491	18.9134	18.529	17.1242	NA	NA	17.0697
P07099	HYEP_HUMAN	EPHX1	Epoxide hydrolase 1	-0.242129	0.483799	0.315335	0.869202	0.0608795	-6.50984	20.3931	NA	20.9361	NA	21.7938	22.1326	21.9418	22.1087	20.8929	20.6257	20.5711	NA	21.7713	21.8524	21.9098	21.5391
P07108-3	ACBP_HUMAN	DBI	Isoform 3 of Acyl-CoA-binding protein	-0.15355	0.709143	0.149266	0.945461	0.0243562	-6.81023	21.9697	22.1411	22.9615	22.4684	24.3102	24.0847	24.0186	23.987	22.5288	22.3992	22.2064	22.4382	23.6454	23.8753	23.731	23.8887
P07195	LDHB_HUMAN	LDHB	L-lactate dehydrogenase B chain	-0.11998	0.669127	0.174491	0.93709	0.0282185	-6.78668	27.6364	27.6853	27.9882	27.5233	28.849	28.84	28.6685	28.661	27.6255	27.2956	27.6686	27.7192	28.4772	28.593	28.7726	28.7403
P07196	NFL_HUMAN	NEFL	Neurofilament light polypeptide	0.00979295	0.926105	0.0333396	0.98649	0.00590721	-6.88094	24.5616	24.587	24.5968	24.5178	24.7546	24.6913	24.6665	24.9072	24.4733	24.8446	24.2532	24.4689	24.8503	24.8897	24.6376	24.9434
P07199	CENPB_HUMAN	CENPB	Major centromere autoantigen B	0.00994057	0.913279	0.0393965	0.983334	0.0072989	-6.87917	26.4767	26.4581	26.2773	26.3926	26.1037	26.1772	26.1714	25.9943	26.3116	26.2749	25.9309	26.3916	26.3788	26.2059	26.2606	26.3768
P07203	GPX1_HUMAN	GPX1	Glutathione peroxidase 1	-0.0556686	0.515644	0.28765	0.878703	0.0561579	-6.65672	24.3891	24.5243	24.9369	24.6848	24.7262	24.6317	24.6511	24.491	24.6579	24.5257	24.7777	24.571	24.5353	24.3455	24.5481	24.6286
P07305	H10_HUMAN	H1-0	Histone H1.0	0.103664	0.357128	0.447176	0.792758	0.100859	-6.42644	29.3065	29.3877	30.0043	29.5153	29.633	29.7027	29.835	29.6396	29.7137	29.9825	29.5194	29.5918	29.4999	29.8862	29.9654	29.6945
P07311	ACYP1_HUMAN	ACYP1	Acylphosphatase-1	0.143597	0.327348	0.484991	0.760523	0.118888	-6.36615	20.2069	20.236	20.1708	20.1165	20.6598	20.4265	20.4272	19.5487	20.5605	19.918	20.2774	20.5511	20.555	20.255	20.6199	20.2044
P07339	CATD_HUMAN	CTSD	Cathepsin D	-0.0355442	0.88943	0.050888	0.977257	0.00999113	-6.87513	23.8017	23.7714	24.4503	23.6581	25.0329	24.8703	24.8869	24.8571	23.8047	24.0684	24.3862	23.8735	24.1867	24.8995	25.0475	24.7779
P07355	ANXA2_HUMAN	ANXA2	Annexin A2	-0.21633	0.196483	0.706674	0.603191	0.219545	-5.98262	29.1898	29.4357	28.898	28.978	29.8551	29.2786	29.4745	28.7668	29.0723	28.5284	28.9915	28.9468	29.3524	28.7117	29.4412	29.1016
P07384	CAN1_HUMAN	CAPN1	Calpain-1 catalytic subunit	-0.0884832	0.690203	0.161023	0.940916	0.0264494	-6.79954	22.9291	22.799	23.1928	22.9585	23.9633	23.7951	23.8469	23.668	22.7999	22.8653	23.0033	22.9315	23.8386	23.6056	23.7633	23.6373
P07437	TBB5_HUMAN	TUBB	Tubulin beta chain	0.190008	0.337557	0.471653	0.773253	0.111678	-6.38762	29.6819	29.5357	29.6059	29.4755	30.3103	30.428	30.3889	30.3845	29.8379	29.9294	29.7384	29.8824	30.432	30.3786	30.7504	30.3816
P07602	SAP_HUMAN	PSAP	Prosaposin	-0.079956	0.709786	0.148873	0.945461	0.0243562	-6.81058	23.1945	23.5884	23.3111	23.0915	24.0608	24.1901	24.0713	24.4969	23.6934	23.0171	23.7652	23.3785	23.5905	24.0189	24.0671	23.8343
P07686	HEXB_HUMAN	HEXB	Beta-hexosaminidase subunit beta	0.000179665	0.999562	0.00019044	0.999924	3.32e-05	-6.8856	21.5176	21.8296	22.6356	22.1431	23.1733	23.1742	23.1528	23.7261	21.9898	22.1595	22.5508	22.0441	22.6929	23.3501	23.48	23.0865
P07711	CATL1_HUMAN	CTSL	Procathepsin L	-0.171194	0.53124	0.274709	0.884673	0.0532172	-6.67328	22.6844	22.085	22.6173	22.2645	23.2563	23.3003	23.1855	22.8614	22.3052	22.1204	21.4112	22.4874	23.2041	22.9141	23.0293	23.4134
P07737	PROF1_HUMAN	PFN1	Profilin-1	-0.0724013	0.765325	0.116154	0.955868	0.0196022	-6.83733	27.7412	27.8666	28.007	27.7287	28.9236	28.906	28.9648	28.3634	27.8082	27.8161	27.7564	27.9017	28.72	28.5874	28.6136	28.7187
P07741	APT_HUMAN	APRT	Adenine phosphoribosyltransferase	0.0122776	0.968288	0.0139954	0.994414	0.00243274	-6.88474	23.7356	23.8968	24.7369	23.9507	25.4654	25.4248	25.4227	25.3748	24.3113	24.2498	24.5262	24.1836	25.1902	25.1814	25.2429	25.2204
P07814	SYEP_HUMAN	EPRS1	Bifunctional glutamate/proline--tRNA ligase	-0.277171	0.00913344	2.03937	0.088896	1.05112	-3.21741	26.4899	26.5052	26.7961	26.5067	26.7573	26.7134	26.741	26.7987	26.1549	26.3485	26.1629	26.175	26.5242	26.5206	26.6545	26.5502
P07900-2	HS90A_HUMAN	HSP90AA1	Isoform 2 of Heat shock protein HSP 90-alpha	-0.125169	0.653609	0.184682	0.93456	0.0293926	-6.77652	27.5932	27.5851	27.911	27.5856	28.9019	28.8803	28.8973	28.8136	27.5802	28.079	27.5077	27.6764	28.4912	28.5731	28.7196	28.5396
P07948	LYN_HUMAN	LYN	Tyrosine-protein kinase Lyn	-0.0988096	0.235965	0.627152	0.657973	0.181792	-6.12529	27.4073	27.7178	27.9775	27.7453	27.603	27.5633	27.5779	27.6736	27.7201	27.5826	27.5938	27.6233	27.3996	27.4675	27.4906	27.5978
P07948-2	LYN_HUMAN	LYN	Isoform 2 of Tyrosine-protein kinase Lyn	0.0169493	0.893556	0.048878	0.977963	0.00967775	-6.8759	25.6112	25.1512	24.9557	25.3024	24.9086	25.0219	24.661	25.0156	25.2523	25.0085	25.2516	25.4009	24.972	25.0815	24.7384	25.058
P07954-2	FUMH_HUMAN	FH	Isoform Cytoplasmic of Fumarate hydratase, mitochondrial	-0.175446	0.492936	0.30721	0.871877	0.0595448	-6.52095	21.05	NA	22.1808	NA	22.7917	22.6097	22.3748	22.5709	21.9654	21.7817	21.6516	NA	22.3417	22.3306	22.3829	22.1589
P07992	ERCC1_HUMAN	ERCC1	DNA excision repair protein ERCC-1	-0.448666	0.000659182	3.18099	0.0124742	1.90399	-0.643752	25.286	25.2687	24.8513	25.0469	24.8394	24.6938	24.815	24.803	24.5846	24.522	24.1079	24.7732	24.4821	24.5123	24.4869	24.5458
P07996	TSP1_HUMAN	THBS1	Thrombospondin-1	-0.335112	0.253178	0.596574	0.681585	0.16648	-6.14111	20.6335	20.0911	20.5606	21.7495	20.4858	20.3137	20.0712	NA	20.2377	20.3262	21.4966	20.0124	20.0044	19.8385	19.487	20.3795
P08047;P08047-3	SP1_HUMAN	SP1	Transcription factor Sp1	0.0180608	0.803433	0.0950501	0.962289	0.0166946	-6.85204	27.5855	27.5423	27.5554	27.461	27.2795	27.5871	27.5301	27.3225	27.4507	27.6425	27.3364	27.5881	27.5728	27.4376	27.4122	27.5675
P08133-2	ANXA6_HUMAN	ANXA6	Isoform 2 of Annexin A6	-0.10931	0.795736	0.0992309	0.961485	0.0170574	-6.77268	19.061	NA	18.6085	NA	19.9284	20.365	20.3957	18.9316	18.7331	19.4226	18.0495	18.7556	20.5908	19.773	19.9901	20.1979
P08134	RHOC_HUMAN	RHOC	Rho-related GTP-binding protein RhoC	-0.000247835	0.999169	0.000361163	0.999867	5.77e-05	-6.8856	21.9564	21.4349	22.6545	21.8242	22.7966	22.6269	22.7736	22.8873	22.1301	21.9082	23.1757	21.9227	22.444	22.5431	22.6921	22.1366
P08174-2	DAF_HUMAN	CD55	Isoform 1 of Complement decay-accelerating factor	-0.180852	0.0493419	1.30678	0.277355	0.556964	-4.79681	26.9412	26.7683	26.6876	26.7918	26.7613	26.6987	26.8996	26.4206	26.6474	26.7343	26.5751	26.5757	26.6892	26.3041	26.5835	26.4127
P08195-2	4F2_HUMAN	SLC3A2	Isoform 2 of 4F2 cell-surface antigen heavy chain	-0.197808	0.360716	0.442834	0.794709	0.0997921	-6.43324	23.0972	23.1399	24.0652	23.267	24.3271	24.2027	24.1292	24.1236	23.2324	23.4381	23.3336	23.229	23.6515	23.9854	24.0542	23.8452
P08238	HS90B_HUMAN	HSP90AB1	Heat shock protein HSP 90-beta	-0.116044	0.646278	0.189581	0.933818	0.0297376	-6.77151	27.3704	27.3587	27.6603	27.2571	28.3978	28.5419	28.4247	28.3159	27.2649	27.7437	27.117	27.3549	28.2958	28.2117	28.2551	28.1553
P08240	SRPRA_HUMAN	SRPRA	Signal recognition particle receptor subunit alpha	-0.0306346	0.770358	0.113307	0.957009	0.0190839	-6.83944	26.4305	26.4054	26.6718	26.4193	26.3595	26.2829	26.1356	26.0907	26.518	26.2341	26.5856	26.5611	26.0692	26.136	26.1408	26.3058
P08243	ASNS_HUMAN	ASNS	Asparagine synthetase [glutamine-hydrolyzing]	0.0508282	0.820083	0.0861423	0.964027	0.0159108	-6.85758	24.109	24.4249	25.3607	24.4806	25.5959	25.3716	25.313	25.3529	24.8424	24.6413	25.1714	24.7884	24.7628	25.4032	25.3672	25.4383
P08397	HEM3_HUMAN	HMBS	Porphobilinogen deaminase	-0.169981	0.479126	0.31955	0.866293	0.0623352	-6.46531	NA	NA	20.5455	19.3213	19.8724	19.946	19.7091	19.8003	NA	18.8827	19.8962	19.5265	NA	19.7313	19.9313	20.2068
P08473	NEP_HUMAN	MME	Neprilysin	-0.289648	0.05091	1.2932	0.281993	0.549761	-4.82511	21.8579	22.0216	22.5448	22.091	21.5576	21.5932	22.0326	21.6277	21.7769	22.0077	21.5768	21.7402	21.5944	21.4784	21.4948	21.3401
P08559;P08559-2;P08559-4	ODPA_HUMAN	PDHA1	Pyruvate dehydrogenase E1 component subunit alpha, somatic form, mitochondrial	-0.0582655	0.569019	0.244873	0.900819	0.0453627	-6.70994	26.0929	26.2179	26.4655	26.0912	26.657	26.5373	26.5721	26.4403	26.1785	26.4867	26.3126	26.182	26.2044	26.3819	26.5907	26.2715
P08572	CO4A2_HUMAN	COL4A2	Collagen alpha-2(IV) chain	-0.190912	0.190829	0.719356	0.593741	0.226403	-5.95943	22.3572	22.8532	22.4691	22.6086	23.1447	22.967	23.0203	22.8166	22.0836	22.2735	22.6469	22.4871	22.7941	22.6737	22.8589	22.8915
P08574	CY1_HUMAN	CYC1	Cytochrome c1, heme protein, mitochondrial	-0.450624	0.0533709	1.2727	0.28929	0.538666	-4.8239	NA	22.7074	22.7333	22.2075	23.3013	22.8294	22.7456	23.7443	22.1626	22.2636	22.4774	21.8578	22.6608	22.8715	23.0081	22.2576
P08579	RU2B_HUMAN	SNRPB2	U2 small nuclear ribonucleoprotein B''	-0.22008	0.0754873	1.12213	0.35844	0.445584	-5.17687	27.8859	27.9266	28.3983	28.0374	27.9859	27.7698	28.0684	28.1944	27.8413	28.0242	27.9419	27.7644	27.3132	27.8495	28.1405	27.6311
P08581;P08581-2	MET_HUMAN	MET	Hepatocyte growth factor receptor	-0.11996	0.40714	0.390256	0.828641	0.0816336	-6.4775	25.3212	25.2662	NA	25.2983	25.9024	25.7154	25.7609	25.6157	25.6557	24.8273	25.6108	25.482	25.4757	25.4929	25.219	25.7113
P08582	TRFM_HUMAN	MELTF	Melanotransferrin	-0.123266	0.183301	0.736836	0.584118	0.233499	-5.92728	24.0887	24.4405	24.6624	24.2031	24.4098	24.3382	24.4124	24.565	24.1382	24.3606	24.2729	24.1007	24.1345	24.4223	24.4326	24.2721
P08621	RU17_HUMAN	SNRNP70	U1 small nuclear ribonucleoprotein 70 kDa	-0.165296	0.172144	0.764109	0.56388	0.248813	-5.87671	30.0046	29.8122	30.6125	30.1742	30.3356	30.4088	30.3143	30.5912	29.9361	30.2803	29.9897	30.0003	29.963	30.2663	30.1614	30.334
P08670	VIME_HUMAN	VIM	Vimentin	0.0960759	0.606378	0.217257	0.914918	0.0386177	-6.7418	31.7402	32.0713	32.4582	32.0249	32.643	32.6253	32.6279	32.6277	32.0465	32.8858	31.887	32.0461	32.4621	32.8053	32.8412	32.6134
P08697	A2AP_HUMAN	SERPINF2	Alpha-2-antiplasmin	-0.20788	0.468583	0.329213	0.860312	0.0653441	-6.6011	21.8446	22.1962	21.9337	22.8949	22.0785	21.2991	21.618	21.7983	22.0357	21.7196	23.0785	21.9212	21.5503	20.649	21.8236	21.2224
P08727	K1C19_HUMAN	KRT19	Keratin, type I cytoskeletal 19	0.665774	0.000613821	3.21196	0.0118238	1.92724	-0.572968	29.2998	29.531	29.8961	29.5011	29.6315	29.7521	29.677	30.1266	30.0846	30.5501	29.6799	29.9629	30.6046	30.5895	30.7084	30.5616
P08754	GNAI3_HUMAN	GNAI3	Guanine nucleotide-binding protein G(i) subunit alpha-3	-0.0831523	0.505629	0.296168	0.87656	0.0572183	-6.64562	27.9863	27.9578	28.0052	27.9601	27.9447	27.7514	28.0178	27.0874	27.7853	27.9059	27.9949	27.6535	27.6865	27.6077	27.6816	27.73
P08758	ANXA5_HUMAN	ANXA5	Annexin A5	-0.102799	0.761101	0.118558	0.955868	0.0196022	-6.83553	24.3288	24.3342	25.1452	24.3333	26.0342	26.001	26.1475	25.7819	24.5309	24.949	24.5839	24.5338	25.6776	25.6244	25.7881	25.596
P08779	K1C16_HUMAN	KRT16	Keratin, type I cytoskeletal 16	0.20186	0.68186	0.166304	0.938481	0.0275747	-6.75998	21.4625	21.5975	20.4538	22.0416	20.7303	21.0918	21.3885	21.9582	20.7401	NA	21.2412	20.7984	21.2803	24.3539	22.045	20.3378
P09001	RM03_HUMAN	MRPL3	Large ribosomal subunit protein uL3m	0.046671	0.845209	0.0730357	0.968514	0.0138941	-6.86495	22.2316	23.0313	23.6754	23.4278	22.4949	23.0884	23.1619	22.7482	23.3855	23.0434	23.5803	23.1155	21.865	23.0231	23.2831	22.937
P09012	SNRPA_HUMAN	SNRPA	U1 small nuclear ribonucleoprotein A	-0.184976	0.248239	0.60513	0.675055	0.170661	-6.16388	29.5622	29.414	29.4482	29.4135	28.7527	28.8474	28.9561	28.6952	29.3493	28.9598	29.1042	29.2724	28.7371	28.5891	28.791	28.8066
P09016	HXD4_HUMAN	HOXD4	Homeobox protein Hox-D4	-0.569157	0.00474846	2.32345	0.0558139	1.25326	-2.58563	24.343	24.184	24.1923	24.2894	23.5031	23.6957	23.2018	23.9663	23.6663	23.1478	23.5625	23.7645	23.2675	22.9527	23.047	23.4141
P09017	HXC4_HUMAN	HOXC4	Homeobox protein Hox-C4	-0.667866	0.00237149	2.62498	0.0337076	1.47227	-1.90771	22.0016	21.8137	21.7618	22.019	21.7388	21.2982	20.9173	21.5508	21.1254	20.0391	20.9976	21.3671	21.141	20.9293	21.0025	21.1562
P09038	FGF2_HUMAN	FGF2	Fibroblast growth factor 2	-0.0975958	0.618651	0.208554	0.920636	0.035912	-6.7514	20.6316	21.038	21.8712	21.1691	21.2829	21.3408	21.0501	22.0303	21.2609	20.6766	21.6944	20.9819	20.9586	21.1161	21.391	21.5538
P09110	THIK_HUMAN	ACAA1	3-ketoacyl-CoA thiolase, peroxisomal	-0.212172	0.0958774	1.01828	0.410549	0.386635	-5.38567	21.2837	21.1043	21.6682	21.8145	21.5955	21.5472	21.5763	21.5613	21.4517	20.873	21.3946	21.5299	21.2569	21.3871	20.9984	21.5619
P09132	SRP19_HUMAN	SRP19	Signal recognition particle 19 kDa protein	-0.119852	0.788375	0.103267	0.959505	0.0179528	-6.81224	18.9477	18.8184	19.6756	18.5316	20.5223	20.2157	20.5047	19.6739	17.8834	20.0426	NA	18.3478	19.2737	20.4388	20.6469	19.8065
P09211	GSTP1_HUMAN	GSTP1	Glutathione S-transferase P	-0.00727656	0.982414	0.00770531	0.99753	0.00107393	-6.88533	26.2534	26.6045	27.358	26.6148	28.059	28.1251	28.0071	27.9982	26.8932	26.8316	26.9959	26.6925	27.5376	27.8959	28.2876	27.8279
P09234	RU1C_HUMAN	SNRPC	U1 small nuclear ribonucleoprotein C	-0.193646	0.390699	0.408158	0.815425	0.0886162	-6.48663	28.2724	28.37	29.049	28.3075	28.8921	29.0478	29.8352	29.0944	28.3229	29.4409	28.589	28.2032	28.4969	28.8816	28.6846	28.7001
P09382	LEG1_HUMAN	LGALS1	Galectin-1	-0.137267	0.325711	0.487168	0.758502	0.120043	-6.36263	27.9604	28.174	28.071	27.7994	28.4056	28.1846	28.7634	27.9463	27.7794	28.1668	27.9257	27.6678	28.3909	27.982	28.081	28.2129
P09429	HMGB1_HUMAN	HMGB1	High mobility group protein B1	-0.0696678	0.854379	0.0683492	0.970097	0.0131849	-6.86735	26.2424	26.7432	27.9474	27.0024	28.4225	28.5018	28.3832	29.0431	27.1379	27.3925	27.5818	27.0854	27.5788	28.3302	28.2763	28.3457
P09493-8	TPM1_HUMAN	TPM1	Isoform 8 of Tropomyosin alpha-1 chain	0.193543	0.516032	0.287323	0.878703	0.0561579	-6.65714	25.8985	26.2995	26.5949	26.2729	27.1989	27.4974	27.7457	27.0819	26.3345	27.5671	26.3435	26.3384	27.5499	27.4169	27.5135	27.074
P09496-2	CLCA_HUMAN	CLTA	Isoform Non-brain of Clathrin light chain A	0.168611	0.386791	0.412523	0.811706	0.0906013	-6.48001	26.43	26.9929	26.5532	26.4934	26.8361	27.1661	27.4927	26.6768	26.3301	27.4657	26.4921	26.7713	27.3723	27.2729	27.1832	27.1026
P09497-2	CLCB_HUMAN	CLTB	Isoform Non-brain of Clathrin light chain B	0.136281	0.371112	0.430495	0.800697	0.0965316	-6.45244	25.3653	25.4374	25.4246	25.2504	25.7787	25.9677	25.8321	26.0171	25.5166	25.8658	25.6359	25.2311	25.8902	26.0367	25.7844	26.2028
P09525	ANXA4_HUMAN	ANXA4	Annexin A4	-0.15837	0.455066	0.341925	0.854389	0.0683445	-6.58341	22.4052	22.0222	22.3612	21.6744	22.8692	22.8393	22.7447	22.7813	21.877	21.7302	22.4371	21.7732	22.6501	22.7525	22.6368	22.5737
P09543	CN37_HUMAN	CNP	2',3'-cyclic-nucleotide 3'-phosphodiesterase	-0.00636724	0.979961	0.00879106	0.99753	0.00107393	-6.88526	21.7836	21.8757	22.9449	22.1116	23.1575	23.1136	23.1829	23.3431	22.2716	22.6886	22.4282	22.1971	22.721	23.118	23.1952	22.8423
P09622	DLDH_HUMAN	DLD	Dihydrolipoyl dehydrogenase, mitochondrial	-0.133598	0.401815	0.395974	0.823989	0.0840784	-6.50497	26.0726	26.376	26.7232	26.1303	26.5176	26.5434	26.4258	27.0518	26.1226	26.543	26.1981	25.9487	26.1523	26.6379	26.9125	26.2569
P09629	HXB7_HUMAN	HOXB7	Homeobox protein Hox-B7	-0.426679	0.013941	1.85571	0.120915	0.917519	-3.62126	20.3794	20.001	19.8634	19.8877	20.1888	19.7288	20.1529	19.9967	19.5586	19.6859	18.6716	19.5774	19.7497	19.8035	19.7587	19.9797
P09630	HXC6_HUMAN	HOXC6	Homeobox protein Hox-C6	0.0648727	0.754521	0.122329	0.955868	0.0196022	-6.79824	20.2544	19.7353	20.2274	20.4797	20.7998	20.8119	21.061	20.4793	19.9819	20.8874	NA	20.1809	20.8952	20.269	21.0204	20.5871
P09651;P09651-2	ROA1_HUMAN	HNRNPA1	Heterogeneous nuclear ribonucleoprotein A1	-0.0122635	0.948492	0.0229662	0.99061	0.00409749	-6.88334	30.9572	30.3152	30.4762	30.4964	29.967	29.7696	29.6413	29.5847	30.411	29.9117	29.7288	30.4917	30.2434	30.0314	30.0527	30.2389
P09661	RU2A_HUMAN	SNRPA1	U2 small nuclear ribonucleoprotein A'	-0.235173	0.0044188	2.3547	0.0531987	1.2741	-2.51569	29.5698	29.4979	29.5795	29.6771	29.4966	29.3554	29.3217	29.4135	29.388	29.2759	29.3366	29.3236	29.1194	29.0901	29.2582	29.2382
P09669	COX6C_HUMAN	COX6C	Cytochrome c oxidase subunit 6C	-0.467859	0.119771	0.921647	0.465312	0.332255	-5.57611	22.7693	23.8613	23.0287	23.3772	24.7401	24.1354	24.4464	24.7518	23.3208	22.5999	23.4552	23.4855	23.4904	23.9842	23.5382	23.4931
P09874	PARP1_HUMAN	PARP1	Poly [ADP-ribose] polymerase 1	-0.162764	0.342727	0.465052	0.778297	0.108854	-6.39817	30.8795	31.1455	31.8341	31.1279	31.5915	31.6705	31.5441	32.1803	31.2297	31.5549	31.2188	31.1064	30.9609	31.5557	31.5686	31.4764
P09884	DPOLA_HUMAN	POLA1	DNA polymerase alpha catalytic subunit	0.00694786	0.955585	0.0197306	0.992293	0.00336027	-6.88392	24.1357	23.9886	24.0368	24.1143	24.4831	24.5001	24.5058	24.0929	24.1682	23.7606	24.0333	24.1361	24.4578	24.3968	24.44	24.5201
P09936	UCHL1_HUMAN	UCHL1	Ubiquitin carboxyl-terminal hydrolase isozyme L1	-0.131435	0.671627	0.172872	0.938124	0.0277397	-6.78826	24.7518	25.0442	25.5627	24.9435	26.3736	26.3416	26.2223	26.6165	25.0176	25.1345	25.1927	25.1172	25.8842	26.0589	26.3004	26.0991
P09960	LKHA4_HUMAN	LTA4H	Leukotriene A-4 hydrolase	-0.230061	0.276665	0.558046	0.708742	0.149512	-6.24492	23.8846	23.8119	23.417	23.3566	24.3201	24.2734	24.2865	23.8391	23.427	22.8945	23.2771	23.5747	24.3546	23.7639	24.0135	24.0433
P09972	ALDOC_HUMAN	ALDOC	Fructose-bisphosphate aldolase C	-0.0907655	0.769934	0.113547	0.957009	0.0190839	-6.83926	23.7352	23.6504	23.331	22.9776	24.538	24.6469	24.6924	24.0454	23.3952	23.3372	22.8357	23.6176	24.7043	24.1519	24.5173	24.3315
P0C0L4	CO4A_HUMAN	C4A	Complement C4-A	-0.000954825	0.997241	0.00119966	0.99934	0.000286651	-6.88559	25.0948	24.9326	25.1416	25.7509	24.2882	24.1409	24.3056	23.6737	25.2071	24.8067	25.2015	25.075	24.3272	24.1175	24.2378	24.3477
P0C0S5;Q71UI9	H2AV_HUMAN;H2AZ_HUMAN	H2AZ1;H2AZ2	Histone H2A.Z	0.345747	0.566963	0.246445	0.899806	0.045851	-6.70806	28.2576	28.8614	26.4447	30.1121	29.6207	29.0012	28.5773	31.0797	30.372	29.4009	29.6311	30.4692	28.4641	29.7947	29.6722	26.9164
P0C0S8;Q96KK5;Q99878	H2A1H_HUMAN;H2A1J_HUMAN;H2A1_HUMAN	H2AC11;H2AC12;H2AC14	Histone H2A type 1	-0.0522481	0.802607	0.0954971	0.962289	0.0166946	-6.85175	35.2855	35.6594	34.4997	35.0733	34.5788	34.9996	35.0261	34.2046	35.007	34.9019	34.4633	35.2566	35.3607	34.6592	34.22	35.0404
P0C1Z6;P0C1Z6-2	TFPT_HUMAN	TFPT	TCF3 fusion partner	-0.0472295	0.718972	0.143288	0.948105	0.0231437	-6.81546	24.2279	23.9662	23.9462	24.0038	23.6181	23.9156	24.2659	23.3424	23.8782	24.0914	23.508	24.0111	23.6449	23.9845	23.8047	23.9855
P0C7T5	ATX1L_HUMAN	ATXN1L	Ataxin-1-like	0.511435	0.0577046	1.23879	0.301268	0.521046	-4.842	22.3645	22.1803	21.7577	21.7542	NA	20.8671	NA	20.592	22.297	21.6534	22.1123	22.2674	22.1949	21.9733	22.0126	22.2682
P0C860	MS3L2_HUMAN	MSL3P1	Putative male-specific lethal-3 protein-like 2	0.0570526	0.545581	0.263141	0.88974	0.0507368	-6.68775	20.864	21.1297	21.0959	21.1899	20.8928	21.0215	20.7553	20.9279	21.1983	20.7554	20.9397	21.287	21.2656	20.9508	20.9892	20.9474
P0CAP2-3	GRL1A_HUMAN	POLR2M	Isoform 3 of DNA-directed RNA polymerase II subunit GRINL1A	-0.158428	0.541784	0.266174	0.88802	0.0515773	-6.60561	NA	NA	20.0751	19.4808	20.9344	20.5763	20.7842	20.7197	20.039	20.4543	19.4009	19.8654	20.6247	20.6948	20.4484	20.6324
P0CB38	PAB4L_HUMAN	PABPC4L	Polyadenylate-binding protein 4-like	-0.374004	0.0403241	1.39444	0.244519	0.611688	-4.61315	22.8574	22.1586	23.1881	22.3663	22.4866	22.4892	22.362	22.732	22.5742	22.0257	22.8276	22.3812	22.0523	22.038	21.6934	22.0557
[truncated: 4,833 more rows]
